# Supplementary material for: TOR and heat shock response pathways regulate peroxisome biogenesis during proteotoxic stress
Source: Nat Commun. 2025 Nov 28;16:10743. doi: 10.1038/s41467-025-65776-y (PMC12663454; doi:10.1038/s41467-025-65776-y)
Supplement: Supplementary file 3 — Supplementary Data 1 [file 41467_2025_65776_MOESM3_ESM.xlsx]

## Sheet: Strain list
	Strain	Genotype	Plasmid (Linearizing enzymes)/ linear construct transformed	Background strain
	BY4741, GFP-ePTS1 (aka YNS101)	MATa, ubc9::UBC9 (NATMX6)-PTDH3-GFP-ePTS1-TPGK1, his3Δ1, leu2Δ0, met15Δ0, ura3Δ0	pNS31 (PciI, NotI)	BY4741
	kar2-159, GFPePTS1	MATa, ubc9::UBC9 (NATMX6)-PTDH3-GFP-ePTS1-TPGK1, kar2-159 (KanMX4), his3Δ1, leu2Δ0, lys2Δ0, ura3Δ0	pNS31 (PciI, NotI)	kar2-159 73
	BY4742, GFPePTS1	MATα, ubc9::UBC9 (NATMX6)-PTDH3-GFP-ePTS1-TPGK1, his3Δ1, leu2Δ0, lys2Δ0, ura3Δ0	pNS31 (PciI, NotI)	BY4742
	inp1∆, GFPePTS1	MATα, ubc9::UBC9 (NATMX6)-PTDH3-GFP-ePTS1-TPGK1, inp1∆::KanMX4, his3Δ1, leu2Δ0, lys2Δ0, ura3Δ0	pNS31 (PciI, NotI)	inp1∆ (BY4742 deletion library)
	vps1∆, GFPePTS1 (aka YNS121)	MATα, ubc9::UBC9 (NATMX6)-PTDH3-GFP-ePTS1-TPGK1, vps1∆::KanMX4, his3Δ1, leu2Δ0, lys2Δ0, ura3Δ0	pNS31 (PciI, NotI)	vps1∆ (BY4742 deletion library)
	get3∆, GFPePTS1	MATα, ubc9::UBC9 (NATMX6)-PTDH3-GFP-ePTS1-TPGK1, get3∆::KanMX4, his3Δ1, leu2Δ0, lys2Δ0, ura3Δ0	pNS31 (PciI, NotI)	get3∆ (BY4742 deletion library)
	hac1∆, GFPePTS1	MATα, ubc9::UBC9 (NATMX6)-PTDH3-GFP-ePTS1-TPGK1, hac1∆::KanMX4, his3Δ1, leu2Δ0, lys2Δ0, ura3Δ0	pNS31 (PciI, NotI)	hac1∆ (BY4742 deletion library)
	gcn4∆, GFPePTS1	MATα, ubc9::UBC9 (NATMX6)-PTDH3-GFP-ePTS1-TPGK1, gcn4∆::KanMX4, his3Δ1, leu2Δ0, lys2Δ0, ura3Δ0	pNS31 (PciI, NotI)	gcn4∆ (BY4742 deletion library)
	rtg2∆, GFPePTS1	MATα, ubc9::UBC9 (NATMX6)-PTDH3-GFP-ePTS1-TPGK1, rtg2∆::KanMX4, his3Δ1, leu2Δ0, lys2Δ0, ura3Δ0	pNS31 (PciI, NotI)	rtg2∆ (BY4742 deletion library)
	rtg1∆, GFPePTS1	MATα, ubc9::UBC9 (NATMX6)-PTDH3-GFP-ePTS1-TPGK1, rtg1∆::KanMX4, his3Δ1, leu2Δ0, lys2Δ0, ura3Δ0	pNS31 (PciI, NotI)	rtg1∆ (BY4742 deletion library)
	rtg3∆, GFPePTS1	MATα, ubc9::UBC9 (NATMX6)-PTDH3-GFP-ePTS1-TPGK1, rtg3∆::KanMX4, his3Δ1, leu2Δ0, lys2Δ0, ura3Δ0	pNS31 (PciI, NotI)	rtg3∆ (BY4742 deletion library)
	hog1∆, GFPePTS1	MATα, ubc9::UBC9 (NATMX6)-PTDH3-GFP-ePTS1-TPGK1, hog1∆::KanMX4, his3Δ1, leu2Δ0, lys2Δ0, ura3Δ0	pNS31 (PciI, NotI)	hog1∆ (BY4742 deletion library)
	msn2∆ msn4∆, GFPePTS1	MATα, ubc9::UBC9 (NATMX6)-PTDH3-GFP-ePTS1-TPGK1, msn2∆::KanMX4, msn4∆::KanMX4, his3Δ1, leu2Δ0, lys2Δ0, ura3Δ0	pNS31 (PciI, NotI)	msn2∆ msn4∆ in BY4742 isogenic background generated by Qihao Liu (Lorraine Pillus lab)
	ire1∆, eGFP-PTS1	MATα, ubc9::UBC9 (NATMX6)-PTDH3-GFP-ePTS1-TPGK1, ire1∆::KanMX4, his3Δ1, leu2Δ0, lys2Δ0, ura3Δ0	pNS31 (PciI, NotI)	ire1∆ (BY4742 deletion library)
	atg36∆, GFPePTS1	MATα, ubc9::UBC9 (NATMX6)-PTDH3-GFP-ePTS1-TPGK1, atg36∆::KanMX4, his3Δ1, leu2Δ0, lys2Δ0, ura3Δ0	pNS31 (PciI, NotI)	atg36∆ (BY4742 deletion library)
	ssa1∆, GFPePTS1	MATα, ubc9::UBC9 (NATMX6)-PTDH3-GFP-ePTS1-TPGK1, ssa1∆::KanMX4, his3Δ1, leu2Δ0, lys2Δ0, ura3Δ0	pNS31 (PciI, NotI)	ssa1∆ (BY4742 deletion library)
	mig1∆, GFPePTS1	MATα, ubc9::UBC9 (NATMX6)-PTDH3-GFP-ePTS1-TPGK1, mig1∆::KanMX4, his3Δ1, leu2Δ0, lys2Δ0, ura3Δ0	pNS31 (PciI, NotI)	mig1∆ (BY4742 deletion library)
	mig2∆, GFPePTS1	MATα, ubc9::UBC9 (NATMX6)-PTDH3-GFP-ePTS1-TPGK1, mig2∆::KanMX4, his3Δ1, leu2Δ0, lys2Δ0, ura3Δ0	pNS31 (PciI, NotI)	mig2∆ (BY4742 deletion library)
	kar2-159, UPRE-GFP	MATa, ubc9::UBC9 (NATMX6)-4xUPRE-PCYC1-GFP-TACT1, kar2-159 (KanMX4), his3Δ1, leu2Δ0, lys2Δ0, ura3Δ0	pNS32 (PciI, NotI)	kar2-159 73
	BY4741, UPRE-GFP	MATa, ubc9::UBC9 (NATMX6)-4xUPRE-PCYC1-GFP-TACT1, his3Δ1, leu2Δ0, met15Δ0, ura3Δ0	pNS32 (PciI, NotI)	BY4741
	BY4742, UPRE-GFP	MATα, ubc9::UBC9 (NATMX6)-4xUPRE-PCYC1-GFP-TACT1, his3Δ1, leu2Δ0, lys2Δ0, ura3Δ0	pNS32 (PciI, NotI)	BY4742
	hac1∆, UPRE-GFP	MATα, ubc9::UBC9 (NATMX6)-4xUPRE-PCYC1-GFP-TACT1, hac1∆::KanMX4; his3Δ1, leu2Δ0, lys2Δ0, ura3Δ0	pNS32 (PciI, NotI)	hac1∆ (BY4742 deletion library)
	pex19∆, UPRE-GFP	MATα, ubc9::UBC9 (NATMX6)-4xUPRE-PCYC1-GFP-TACT1, pex19∆::KanMX4; his3Δ1, leu2Δ0, lys2Δ0, ura3Δ0	pNS32 (PciI, NotI)	pex19∆ (BY4742 deletion library)
	BY4741, HSE-GFP	MATA, ubc9::UBC9 (NATMX6)-4xHSE-PCYC1-GFP-TACT1, his3Δ1, leu2Δ0, met15Δ0, ura3Δ0	pLT1 (PciI, NotI)	BY4741
	kar2-159, HSE-GFP	MATa, ubc9::UBC9 (NATMX6)-4xHSE-PCYC1-GFP-TACT1, kar2-159 (KanMX4), his3Δ1, leu2Δ0, lys2Δ0, ura3Δ0	pLT1 (PciI, NotI)	kar2-159 73
	BY4742, HSE-GFP	MATα, ubc9::UBC9 (NATMX6)-4xHSE-PCYC1-GFP-TACT1, his3Δ1, leu2Δ0, lys2Δ0, ura3Δ0	pLT1 (PciI, NotI)	BY4742
	get3∆, HSE-GFP	MATα, ubc9::UBC9 (NATMX6)-4xHSE-PCYC1-GFP-TACT1, get3∆::KanMX4, his3Δ1, leu2Δ0, lys2Δ0, ura3Δ0	pLT1 (PciI, NotI)	get3∆ (BY4742 deletion library)
	ssa1∆, HSE-GFP	MATα, ubc9::UBC9 (NATMX6)-4xHSE-PCYC1-GFP-TACT1, ssa1∆::KanMX4, his3Δ1, leu2Δ0, lys2Δ0, ura3Δ0	pLT1 (PciI, NotI)	ssa1∆ (BY4742 deletion library)
	snf1∆, GFPePTS1	MATα, ubc9::UBC9 (NATMX6)-PTDH3-GFP-ePTS1-TPGK1, snf1∆::hphMX6, his3Δ1, leu2Δ0, lys2Δ0, ura3Δ0	snf1∆ hphMX6 deletion construct	YNS101
	inp2∆, GFPePTS1	MATα, ubc9::UBC9 (NATMX6)-PTDH3-GFP-ePTS1-TPGK1, inp2∆::hphMX6, his3Δ1, leu2Δ0, lys2Δ0, ura3Δ0	inp2∆ hphMX6 linear construct	YNS101
	dnm1∆, GFPePTS1	MATα, ubc9::UBC9 (NATMX6)-PTDH3-GFP-ePTS1-TPGK1, dnm1∆::hphMX6, his3Δ1, leu2Δ0, lys2Δ0, ura3Δ0	dnm1∆ hphMX6 linear construct	YNS101
	dnm1∆, GFPePTS1	MATα, ubc9::UBC9 (NATMX6)-PTDH3-GFP-ePTS1-TPGK1, dnm1∆::Zeo, his3Δ1, leu2Δ0, lys2Δ0, ura3Δ0	dnm1∆ zeo linear construct	YNS101
	vps1∆ dnm1∆, GFPePTS1	MATα, ubc9::UBC9 (NATMX6)-PTDH3-GFP-ePTS1-TPGK1, vps1∆::KanMX4, dnm1∆::Zeo, his3Δ1, leu2Δ0, lys2Δ0, ura3Δ0	dnm1∆ zeo linear construct	YNS121
	atg1∆, GFPePTS1	MATα, ubc9::UBC9 (NATMX6)-PTDH3-GFP-ePTS1-TPGK1, atg1∆::KanMX4, his3Δ1, leu2Δ0, lys2Δ0, ura3Δ0	pNS31 (PciI, NotI)	atg1∆ (BY4742 deletion library)
	cho2∆, GFPePTS1	MATα, ubc9::UBC9 (NATMX6)-PTDH3-GFP-ePTS1-TPGK1, cho2∆::KanMX4, his3Δ1, leu2Δ0, lys2Δ0, ura3Δ0	pNS31 (PciI, NotI)	cho2∆ (BY4742 deletion library)
	opi3∆, GFPePTS1	MATα, ubc9::UBC9 (NATMX6)-PTDH3-GFP-ePTS1-TPGK1, opi3∆::KanMX4, his3Δ1, leu2Δ0, lys2Δ0, ura3Δ0	pNS31 (PciI, NotI)	opi3∆ (BY4742 deletion library)
	BY4742_EV, GFPePTS1	YNS101 [pRS426, Ura]	pRS426 plasmid; Ura selection	YNS101
	BY4742_TPK1oe, GFPePTS1	YNS101 [pPHY2056, Ura]	pPHY2056 plasmid; Ura selection	YNS101
	BY4741, POT1-GFP	MATA, his3Δ1, leu2Δ0, met15Δ0, ura3Δ0, pot1::POT1­-GFP (HIS5)	NA	51
	PEX3-GFP	MATα, his3∆1, leu2∆0, lys2∆0, ura3∆0, pex3::PEX3-GFP (HIS3MX6)	NA	71
	VCY63 (WT) GFP-ePTS1	MATα ubc9::UBC9 (NATMX6)-PTDH3-GFP-ePTS1-TPGK1 his3∆1 leu2∆0 lys2∆0 ura3∆0 ERG6-mCherry::HIS3	pNS31 (PciI, NotI)	58
	VCY64 (∆QD) GFPePTS1	MATα ubc9::UBC9 (NATMX6)-PTDH3-GFP-ePTS1-TPGK1 his3∆1 leu2∆0 lys2∆0 ura3∆0 are1::KanMX, are2::KanMX lro1::TRP dga1::loxP ERG6-mCherry::HIS3	pNS31 (PciI, NotI)	58
	WT TOR1, GFPePTS1	MATα, ura3-52, ubc9::UBC9 (NATMX6)-PTDH3-GFP-ePTS1-TPGK1	pNS31 (PciI, NotI)	74
	sHS60	PPY12h, his4::HIS4 (NATMX6)-PGAPDH-GFP-PTS1, arg4	PPY12h, his4::HIS4 (NATMX6)-PGAPDH-GFP-PTS1, arg4	PPY12h (K. phaffii)
	Note: ePTS1: enhanced PTS1 72
	Note: Deletion library strains and wild type controls obtained from Invitrogen 68, 75
