# Supplementary material for: TOR and heat shock response pathways regulate peroxisome biogenesis during proteotoxic stress
Source: Nat Commun. 2025 Nov 28;16:10743. doi: 10.1038/s41467-025-65776-y (PMC12663454; doi:10.1038/s41467-025-65776-y)
Supplement: Supplementary file 4 — Supplementary Data 2 [file 41467_2025_65776_MOESM4_ESM.xlsx]

## Sheet: INDEX
	Organization of experimental batches (labelled as En) and repeats
	Figures		Description	Data sets for repeat experiments
	Figure 1	a-b	Peroxisome number: WT and kar2-159 at 25ºC and 37ºC, 3h	E1	E2
		c, e	Peroxisome number: DMSO, 0.5µg/ml Tm, 2µg/ml Tm	E3	E4	E5
		d, f	Peroxisome number (Pex3-GFP puncta): treated with DMSO vs 0.5µg/ml Tm	E6	E7
		g	Peroxisome number: Untreated vs. treated with 1mM DTT vs 5mM DTT	E8	E9
		h-i	Pot1-GFP: DMSO, 0.5µg/ml Tm, 2µg/ml Tm	E10	E11
	Supplementary Fig. 1	a-b	UPRE-GFP: kar2-159, 25ºC, 37ºC, 3h	E12	E13
		c-d	HSE-GFP: kar2-159, 25ºC, 37ºC, 3h	E14	E15
		e-f	UPRE-GFP: DMSO, 0.5µg/ml Tm, 2µg/ml Tm	E16	E17
		g-h	HSE-GFP: DMSO, 0.5µg/ml Tm	E18	E19
		i	PI staining (S. cerevisiae): DMSO, 0.5µg/ml Tm , 2µg/ml Tm , 1mM DTT vs 5mM DTT	E20	E21
		j	Avg. peroxisome area : DMSO, 0.5µg/ml Tm , 2µg/ml Tm	E3	E4	E5
		k	Avg. cumulative peroxisome area per cell: DMSO, 0.5µg/ml Tm , 2µg/ml Tm	E3	E4	E5
		l	Peroxisome number: WT, pex5∆; DMSO, 2µg/ml Tm	E22	E23
		m	Peroxisome number (Pex3-GFP puncta): WT, pex19∆; DMSO, 2µg/ml Tm	E22	E23
		n	Peroxisome number (Pex3-GFP puncta): time course; DMSO, 0.5µg/ml Tm	E6	E7
	Figure 2	a	Peroxisome number: WT, ire1∆; DMSO, 0.5µg/ml Tm	E24	E25
		b	Peroxisome number: WT, hac1∆; DMSO, 0.5µg/ml Tm	E26	E27
		c	Peroxisome number: WT, gcn4∆; DMSO, 0.5µg/ml Tm	E28	E29	E24	E25
		d	Peroxisome number: DMSO, 20µM PHS	E3	E4
		e	Pot1-GFP: DMSO, 0.5µg/ml Tm, 2µg/ml Tm, 20µM PHS	E30	E31
	Supplementary Fig. 2	a	UPRE-GFP: DMSO, 0.5µg/ml Tm, 2µg/ml Tm, 20µM PHS; WT, hac1∆	E32	E33
		b	HSE-GFP: DMSO, 0.5µg/ml Tm, 2µg/ml Tm, 20µM PHS	E34	E318
	Figure 3	b-c	Peroxisome number: WT, get3∆, ssa1∆	E35	E36
		d	HSE-GFP: get3∆; 25C; 30C 3h, 37C 3h	E37	E38
		e	HSE-GFP: ssa1∆; 25C, 37C 3h	E14	E15
		f-g	Peroxisome number: ssa1∆: DMSO, 0.5µg/ml Tm	E28	E29
	Figure 4	b	Peroxisome number: WT, rtg1∆, rtg2∆, rtg3∆; DMSO, 0.5µg/ml Tm	E39	E40
		c	Peroxisome number: WT, snf1∆, hog1∆; DMSO, 0.5µg/ml Tm	E41	E42	E70	E71
		d	Peroxisome number: WT, msn2∆msn4∆; DMSO, 0.5µg/ml Tm	E24	E25
		e	Peroxisome number: WT, mig1∆, mig2∆; DMSO, 0.5µg/ml Tm	E43	E44
		f	Peroxisome number: WT (EV) TPK1oe; DMSO, 0.5µg/ml Tm	E45	E46
	Figure 5	a-b	Peroxisome number: DMSO, 0.5µg/ml Tm, 2µg/ml Tm, 0.5µg/ml Rap, 5µg/ml Rap	E4	E5
		c-d	Peroxisome number: K phaffii; DMSO, 10µg/ml Tm, 10µg/ml Rap	E47	E48	E49
		e	Western blot: K. phaffii: 4h after treatment with DMSO and Tm; examine Rps6-P and actin	Exp1	Exp2	Exp3
		f	Survival assay: K. phaffii: DMSO vs Tm	E50	E51
	Supplementary Fig. 5		PI staining (K. phaffii): DMSO, 10µg/ml Tm	E52	E53
	Figure 6	b	Peroxisome number: human fibroblasts: DMSO, Tm, Rap, 4-PBA	3 independent treatments
		c	Survival assay: human fibroblasts: DMSO vs Tm
	Figure 7	b	Peroxisome number: WT, atg36∆; DMSO, 0.5µg/ml Tm	E26	E27
		c	Peroxisome number: WT, atg1∆	E54	E55
		d	Peroxisome number: WT, vps1∆, dnm1∆, vps1∆dnm1∆; DMSO, 0.5µg/ml Tm	E56	E57
		g	Percent cells lacking peroxisomes: WT, inp1∆, inp2∆ ; DMSO, 0.5µg/ml Tm	E58	E59
	Figure 8	a	Peroxisome number: SD, SD-Ino	E60	E61
		b	Pot1-GFP: SD, SD-Ino	E62	E63
		c	Peroxisome number: WT, cho2∆, opi3∆	E54	E55
		e	Peroxisome number: WT, ∆QD; DMSO, 0.5µg/ml Tm	E64	E65
	Supplementary Fig. 7	a	UPRE-GFP: SD, SD-Ino; WT, hac1∆, pex19∆	E66	E67
		b	HSE-GFP: SD, SD-Ino	E68	E69

## Sheet: POs per cell
	E1 (removed dead cells)					E2 (removed dead cells)					E1 (all cells)					E2 (all cells)					E3					E4				E4				E5						E6			E7			E8
	WT_25C	WT_37C	kar2-159_25C	kar2-159_37C		WT_25C	WT_37C	kar2-159_25C	kar2-159_37C		WT_25C	WT_37C	kar2-159_25C	kar2-159_37C		WT_25C	WT_37C	kar2-159_25C	kar2-159_37C		DMSO	0.5µg/ml Tm	2µg/ml Tm	20µM PHS		DMSO	0.5µg/ml Tm	2µg/ml Tm	20µM PHS	DMSO	0.5µg/ml Rap	5µg/ml Rap		DMSO	0.5µg/ml Tm	2µg/ml Tm	0.5µg/ml Rap	5µg/ml Rap		DMSO	0.5µg/ml Tm		DMSO	0.5µg/ml Tm		Untreated	1mM DTT	5mM DTT
	4	1	3	5		3	9	3	7		4	1	3	5		3	12	3	7		2	9	7	2		6	8	10	2	4	10	5		6	4	9	2	3		1	3		4	8		2	12	11
	2	2	3	10		7	7	3	4		2	2	3	10		7	9	3	4		1	7	12	1		6	4	8	4	3	5	8		2	8	13	6	2		4	6		2	8		3	4	4
	4	1	2	2		7	6	3	4		4	1	2	2		7	7	3	4		1	3	9	2		2	3	9	4	3	4	2		5	6	9	7	6		4	4		5	6		4	2	13
	2	1	3	8		8	2	3	11		2	1	3	8		8	6	3	11		5	6	13	5		6	3	4	4	3	9	6		3	1	5	4	7		2	5		3	4		1	5	5
	4	6	2	6		5	3	3	10		4	6	2	6		5	18	3	10		4	6	9	1		1	10	6	5	8	9	4		7	14	12	7	4		0	11		4	10		4	2	8
	3	2	2	10		5	5	2	6		3	2	2	10		5	2	2	6		3	7	6	7		3	5	7	1	8	5	6		1	3	9	4	5		3	6		2	6		3	5	11
	2	2	1	4		2	7	3	6		2	2	1	4		2	3	3	6		4	3	17	5		3	12	13	8	1	3	3		2	2	9	9	4		2	4		2	10		2	5	13
	4	2	2	6		7	1	3	11		4	2	2	6		7	5	3	11		4	5	6	6		3	3	8	2	4	6	5		1	7	12	9	3		1	9		4	4		5	7	2
	3	4	2	10		2	9	4	10		3	2	2	10		2	7	4	10		4	4	7	5		1	6	10	4	5	2	3		2	3	9	8	3		4	7		4	3		2	2	9
	4	1	1	4		5	9	3	8		4	4	1	4		5	1	3	8		5	0	11	4		3	3	11	3	3	7	4		3	8	7	3	6		1	12		5	6		5	8	12
	2	7	2	4		3	1	4	11		2	1	2	4		3	9	4	11		5	6	8	6		5	8	9	5	5	6	4		2	3	7	1	5		2	5		3	5		5	3	11
	1	3	5	9		6	2	3	6		1	7	5	9		6	9	3	6		1	5	5	3		5	3	8	3	4	8	4		2	5	5	4	7		2	5		7	3		6	3	15
	2	0	4	5		8	4	2	9		2	3	4	5		8	1	2	9		2	7	10	5		1	9	9	4	4	4	5		2	7	7	5	2		4	7		5	5		4	4	7
	6	1	1	7		4	2	1	5		6	0	1	7		4	2	1	5		3	7	10	2		4	6	3	6	5	3	4		5	4	10	5	4		3	10		1	10		5	3	7
	2	2	4	8		7	7	4	4		2	1	4	8		7	4	4	4		3	5	13	4		3	3	13	6	5	5	4		9	12	6	6	2		4	8		3	6		0	2	7
	3	4	3	7		3	4	2	6		3	2	3	7		3	2	2	6		3	8	9	3		0	5	8	6	4	3	6		4	4	11	7	4		1	3		4	5		4	2	4
	3	1	4	3		4	4	2	7		3	4	4	3		4	7	2	7		6	8	10	3		3	2	12	4	7	11	5		4	2	6	4	1		3	5		5	5		5	4	11
	3	3	2	6		5	6	2	7		3	1	2	6		5	4	2	7		2	1	15	3		2	9	7	8	2	5	4		2	4	7	6	8		2	9		3	4		5	4	10
	2	4	4	6		3	4	4	3		2	3	4	6		3	4	4	3		3	7	9	4		1	3	15	3	2	7	3		3	3	5	6	1		3	7		2	3		4	3	5
	2	1	4	7		5	2	4	6		2	4	4	7		5	6	4	6		5	8	7	2		4	4	7	0	3	4	2		2	3	3	2	4		2	4		6	6		6	6	9
	2	3	5	4		5	3	2	3		2	1	5	4		5	4	2	3		4	3	9	7		2	7	10	6	5	4	6		5	4	10	5	5		1	6		3	3		5	12	10
	2	0	2	3		2	5	4	6		2	3	2	3		2	2	4	6		5	10	10	3		1	4	7	0	4	5	4		3	3	5	4	7		3	5		2	4		3	9	6
	2	2	1	10		3	5	4	4		2	0	1	10		3	3	4	4		1	3	8	6		2	8	11	2	2	11	1		4	5	5	7	5		2	9		4	10		5	3	7
	5	1	2	5		7	4	2	1		5	2	2	5		7	5	2	1		3	1	14	1		2	4	10	3	2	2	2		2	2	5	6	6		3	7		4	4		6	5	10
	1	1	6	5		5	5	2	12		1	1	6	5		5	5	2	12		6	8	7	4		1	5	10	2	2	8	3		2	5	10	5	0		2	7		1	7		2	3	0
	0	4	1	4		3	10	3	10		0	1	1	4		3	4	3	10		2	5	5	5		2	7	4	3	2	9	6		3	3	5	3	6		2	6		0	5		1	4	7
	2	2	2	5		9	2	3	10		2	6	2	5		9	5	3	10		5	12	6	5		4	9	10	2	2	2	5		1	6	4	4	7		1	10		5	10		2	8	4
	2	4	6	8		7	2	2	1		2	4	6	8		7	10	2	1		5	3	8	8		1	12	2	4	2	5	5		3	6	6	6	3		0	5		3	9		4	2	8
	2	3	4	5		8	7	5	5		2	2	4	5		8	2	5	5		1	5	7	5		2	3	10	4	3	4	3		2	6	7	2	3		3	6		10	4		1	1	2
	6	2	3	5		3	3	1	7		6	4	3	5		3	2	1	7		5	8	10	4		1	4	8	2	1	5	4		5	3	4	4	1		2	6		3	4		3	5	4
	2	1	5	3		3	6	1	7		2	3	5	3		3	7	1	7		4	3	6	1		2	4	3	6	3	2	7		1	1	9	2	7		6	7		1	10		5	4	4
	1	1	2	5		3	6	3	10		1	2	2	5		3	6	3	10		6	6	16	6		3	8	11	5	4	4	5		1	3	8	2	4		4	8		3	3		4	8	9
	3	2	2	6		4	4	1	6		3	1	2	6		4	3	1	6		5	4	12	3		7	6	7	3	4	4	3		6	7	14	4	5		2	5		1	11		7	6	0
	1	1	7	6		6	5	2	5		1	1	7	6		6	6	2	5		6	7	9	14		1	6	6	2	4	3	3		1	7	10	3	2		2	5		4	13		2	8	10
	4	2	1	5		4	6	2	4		4	2	1	5		4	6	2	4		3	12	6	4		1	6	7	4	2	7	3		8	5	6	1	7		3	6		3	2		2	6	6
	3	4	1	5		5	3	2	3		3	1	1	0		5	4	2	3		5	4	7	3		1	6	9	3	4	3	5		4	3	9	8	4		2	3		4	3		3	4	7
	4	2	3	8		3	6	1	9		4	2	3	5		3	5	1	9		7	5	7	4		3	6	13	5	5	4	7		2	6	6	3	5		4	3		3	7		2	9	10
	3	3	3	8		2	1	2	6		3	4	3	8		3	6	2	6		1	4	8	4		3	5	4	3	5	3	7		4	10	3	7	5		1	7		3	14		2	4	9
	4	3	4	6		4	2	4	8		4	2	4	8		2	3	4	8		3	4	3	1		4	6	10	7	1	3	4		2	3	8	4	1		1	7		2	8		3	3	2
	1	1	1	5		5	6	3	5		1	3	1	6		4	6	3	5		4	1	13	3		1	6	10	6	4	8	5		2	2	6	6	5		5	6		5	7		6	6	2
	6	3	2	2		7	9	1	2		6	3	2	5		5	1	1	2		4	4	10	5		3	7	5	2	2	2	3		2	4	6	4	4		4	5		4	7		2	7	1
	5	1	1	5		5	5	4	5		5	1	1	2		7	2	4	5		2	6	11	3		2	7	3	2	5	1	6		5	8	11	13	2		0	4		1	8		5	4	3
	4	1	4	9		3	2	2	9		4	3	4	5		5	6	2	9		2	5	13	5		5	2	5	3	3	8	4		0	2	3	5	2		3	7		1	5		3	3	13
	2	2	3	4		2	4	4	6		2	1	3	9		3	7	4	6		3	3	8	7		1	9	7	7	3	3	2		6	8	4	2	3		5	4		4	1		2	5	9
	6	7	1	12		4	2	4	2		6	1	1	4		2	9	4	2		5	2	10	0		2	6	7	3	5	4	6		5	2	8	3	6		0	10		5	10		6	1	9
	2	4	1	7		4	1	3	5		2	2	1	12		4	5	3	5		2	3	8	3		2	9	4	3	3	3	2		2	5	9	4	2		2	5		4	4		1	9	6
	5	1	2	6		2	4	2	10		5	7	2	7		4	2	2	10		7	8	7	5		4	3	10	2	4	4	4		1	5	6	1	2		3	6		3	4		5	2	6
	6	4	2	3		3	6	2	5		6	4	2	6		2	4	2	5		3	2	10	1		3	6	8	3	3	2	6		2	3	2	6	3		0	6		5	2		3	7	12
	4	4	2	9		7	7	1	3		4	1	2	3		3	2	1	3		2	4	6	5		1	5	9	8	3	5	2		1	4	10	3	1		1	5		1	4		2	11	8
	4	1	3	3		5	1	2	4		4	4	3	9		7	1	2	4		2	6	11	4		1	5	1	2	7	7	10		5	6	6	3	4		2	6		4	4		4	13	8
	4	2	2	5		7	9	4	6		4	0	2	3		5	4	4	6		5	7	13	3		2	7	8	4	3	6	6		6	3	2	7	5		1	3		2	6		4	8	2
	5	1	2	8		6	2	2	8		5	4	2	5		7	6	2	8		3	4	4	6		3	5	5	2	2	7	4		1	4	4	2	3		4	6		2	9		2	2	6
	3	3	1	6		7	1	2	6		3	1	1	8		6	7	2	6		4	4	8	4		2	10	12	7	3	3	2		1	9	2	4	4		1	1		2	7		1	4	11
	3	1	1	8		1	7	1	6		3	2	1	6		7	1	1	0		3	3	5	3		2	3	4	4	3	8	6		2	7	1	4	4		1	5		4	6		3	5	9
	2	4	5	10		2	2	2	6		2	1	5	8		1	9	2	6		3	6	8	1		2	5	7	7	1	5	7		2	3	12	3	7		1	8		4	3		2	6	11
	6	3	5	13		5	6	2	4		6	3	5	10		2	2	2	6		2	1	6	2		1	2	14	2	4	3	7		4	3	11	11	1		1	7		4	7		3	2	10
	1	2	1	8		4	3	2	5		1	1	1	13		5	1	2	4		4	2	8	5		1	10	10	1	2	2	10		1	12	8	6	5		3	6		2	5		3	8	7
	3	1	2	4		1	11	2	7		3	4	2	8		4	7	2	5		4	9	8	2		3	2	5	3	2	4	12		4	6	7	3	4		3	3		4	11		1	6	8
	2	4	3	4		2	2	2	2		2	4	3	0		1	2	2	7		6	7	15	3		1	4	7	7	7	5	3		1	3	7	4	6		1	5		3	2		2	3	2
	4	3	1	0		4	7	2	3		4	3	1	4		2	6	2	2		1	7	1	4		2	0	7	6	3	2	3		1	4	6	7	3		0	7		5	6		1	4	7
	3	1	2	5		3	2	3	5		3	2	2	4		4	3	3	3		3	8	3	6		7	18	6	7	3	5	5		2	3	5	2	6		1	6		1	12		1	3	4
	2	2	5	6		1	4	1	3		2	1	5	0		3	11	1	5		2	4	4	10		4	10	6	2	1	6	6		4	3	11	8	2		0	4		5	4		3	5	5
	3	3	3	10		3	6	5	3		3	4	3	5		1	2	5	3		1	5	10	4		2	9	9	1	6	4	5		3	5	5	4	0		1	1		1	7		3	3	4
	3	3	4	3		6	13	2	8		3	3	4	6		3	7	2	0		5	1	3	1		1	7	4	3	2	5	3		1	5	15	4	5		3	9		3	7		2	3	8
	2	2	4	2		1	3	2	4		2	1	4	10		6	2	2	3		5	3	11	4		4	7	4	6	5	5	4		1	3	10	5	6		2	5		2	10		1	1	6
	4	6	1	10		2	4	1	10		4	2	1	3		1	4	1	8		2	7	10	5		5	2	7	7	3	5	7		3	4	4	4	3		5	8		4	5		2	2	7
	3	3	0	8		4	3	2	6		3	3	0	2		2	6	2	4		3	7	12	3		2	4	10	7	4	4	2		1	7	14	4	6		2	6		3	9		3	5	11
	2	5	4	5		9	2	4	4		2	3	4	10		4	13	4	10		2	8	14	2		2	4	1	2	4	1	1		5	4	8	4	6		3	4		3	5		11	6	14
	5	4	4	4		4	6	3	1		5	2	4	8		9	3	3	0		5	3	6	10		2	2	7	6	4	1	3		4	5	6	4	5		4	2		3	5		4	6	5
	4	8	5	5		2	3	2	7		4	6	5	5		4	4	2	6		2	4	11	3		2	8	3	8	1	4	4		1	1	9	4	1		2	1		5	2		6	3	5
	2	4	3	5		6	1	8	4		2	3	3	4		2	3	8	4		2	2	0	7		1	9	6	1	1	2	2		1	8	13	2	7		1	10		2	1		5	8	9
	1	2	3	1		2	9	2	4		1	5	3	5		6	2	2	1		4	6	0	2		3	7	5	1	3	6	7		2	3	4	4	8		2	8		3	8		2	8	6
	2	3	4	5		1	4	2	5		2	3	4	5		2	6	2	7		5	4	8	3		3	5	3	3	5	13	7		7	2	4	4	4		0	5		3	4		1	6	4
	4	6	5	3		2	3	3	1		4	4	5	1		1	3	3	4		5	8	12	3		1	7	7	3	1	3	4		4	8	9	4	10		1	5		3	5		1	6	4
	1	1	4	8		1	4	2	3		1	8	4	5		2	1	2	4		6	3	13	1		2	5	3	2	2	2	2		5	9	9	6	2		2	11		1	4		5	5	8
	5	2	1	4		4	4	2	13		5	4	1	3		1	9	2	5		4	1	9	4		2	5	6	2	2	7	8		2	2	5	3	8		3	4		4	7		2	4	6
	3	3	2	9		1	3	5	5		3	2	2	8		4	4	5	1		3	6	4	2		2	6	3	3	6	2	8		3	11	5	4	8		3	3		2	5		1	7	10
	4	2	2	1		3	2	2	5		4	3	2	4		1	3	2	3		5	4	12	1		5	5	0	1	2	3	4		6	5	5	4	4		5	7		2	3		4	6	7
	2	3	2	6		7	5	6	5		2	6	2	0		3	4	6	0		3	8	10	4		1	3	4	1	2	9	2		3	10	8	5	5		2	2		1	6		1	3	6
	1	1	5	6		1	3	3	4		1	1	5	9		7	8	3	13		5	4	11	2		4	6	6	0	2	2	5		7	2	6	5	4		1	11		3	6		2	5	10
	2	2	2	3		1	7	1	2		2	2	2	1		1	4	1	0		4	9	12	3		4	4	0	3	1	4	7		4	6	9	3	5		2	6		5	1		3	3	2
	3	1	3	14		3	6	3	8		3	3	3	6		1	3	3	0		4	6	7	3		1	4	13	0	3	6	3		1	6	9	3	5		3	9		8	9		4	5	2
	2	1	3	5		3	6	3	7		2	3	3	6		3	2	3	5		2	4	9	1		4	9	11	0	3	5	5		1	5	7	7	2		3	5		4	11		1	5	4
	2	3	3	2		4	6	3	1		2	2	3	3		3	5	3	5		2	7	9	5		4	1	9	3	2	0	5		4	6	6	2	4		5	8		3	7		4	2	1
	0	1	3	12		4	3	4	16		0	3	3	14		4	3	4	0		4	5	9	4		2	7	5	0	1	4	3		4	4	4	1	5		1	4		1	14		4	8	3
	1	2	3	5		4	4	3	11		1	1	3	5		4	7	3	0		2	7	5	5		2	11	13	1	4	4	4		4	10	12	5	5		3	8		1	2		3	7	9
	1	3	3	6		4	3	3	5		1	2	3	0		4	6	3	0		3	5	10	2		2	8	10	1	4	5	7		4	7	8	3	4		3	10		4	3		5	10	3
	1	2	1	3		2	3	1	6		1	1	1	2		4	6	1	5		3	4	6	2		1	3	7	1	4	2	4		1	3	18	4	4		2	7		2	4		2	3	0
	2	1	3	6		2	3	2	11		2	1	3	12		2	6	2	0		4	6	12	3		3	7	10	6	5	5	3		2	4	5	5	5		3	11		4	6		4	6	3
	3	6	2	4		3	4	4	8		3	3	2	5		2	3	4	0		4	7	6	6		3	2	11	4	3	4	8		1	7	4	6	1		2	7		4	10		2	2	1
	2	2	0	2		3	8	1	9		2	1	0	6		3	4	1	4		6	4	12	1		2	10	6	3	2	1	7		7	5	7	5	1		0	2		3	7		3	4	3
	3	1	4	4		3	3	6	4		3	2	4	0		3	3	6	2		4	2	8	4		3	7	10	3	7	5	4		4	9	6	1	2		4	7		3	11		3	5	0
	4	2	3	4		6	1	4	0		4	3	3	3		3	3	4	8		2	3	12	1		3	8	11	7	1	1	2		3	3	2	3	5		0	2		1	7		3	7	2
	2	1	3	3		3	5	2	5		2	2	3	6		0	3	2	0		2	2	9	9		1	3	8	5	1	4	6		4	5	5	3	6		2	3		2	6		3	7	1
	3	3	2	5		5	4	4	10		3	1	2	4		6	4	4	7		2	4	13	4		4	7	5	8	1	2	8		0	4	5	4	2		2	6		4	5		2	10	4
	1	2	2	7		4	8	2	9		1	6	2	2		3	8	2	0		1	3	8	6		3	5	9	1	3	3	4		1	10	8	2	6		2	5		1	10		1	7	4
	2	2	2	2		4	2	3	12		2	2	2	4		0	3	3	1		4	2	10	5		10	5	13	5	1	0	1		3	5	8	1	3		2	8		1	3		4	4	4
	5	3	5	9		1	5	1	10		5	2	5	4		5	1	1	0		2	10	7	3		2	6	8	2	6	3	2		1	0	6	1	7		2	0		1	7		2	5	8
	4	2	2	2		4	2	3	5		4	1	2	3		4	5	3	0		0	5	9	6		1	7	11	4	1	1	0		2	3	7	5	7		5	11		2	12		1	5	9
	3	3	2	3		8	3	1	8		3	2	2	5		4	4	1	0		4	1	7	0		2	6	7	4	1	2	0		2	3	4	5	5		7	8		4	1		6	5	12
	2	2	3	2		3	5	4	5		2	1	3	7		1	8	4	0		4	3	9	3		6	9	2	3	2	12	6		3	4	7	3	3		4	7		3	2		2	9	9
	2	1	1	9		3	1	1	10		2	3	1	2		4	2	1	16		4	5	6	4		1	10	6	3	3	5	10		6	2	5	2	4		4	3		2	4		2	4	8
	1	5	3	4		3	4	2	4		1	2	3	9		8	5	2	11		6	5	14	5		2	5	4	4	1	5	5		3	3	7	3	4		1	2		3	3		2	7	8
	1	4	3	3		5	3	4	9		1	2	3	2		3	2	4	5		1	8	10	1		4	6	9	1	4	4	3		3	1	11	2	3		1	8		3	3		5	3	6
	3	1	1	8		3	1	2	9		3	2	1	3		3	3	2	6		3	3	6	0		2	7	3	8	5	10	6		3	8	9	3	3		1	1		1	6		5	4	6
	2	1	2	1		4	1	3	6		2	3	2	2		3	5	3	11		5	6	7	3		3	7	8	3	2	3	9		5	4	9	2	5		4	3		5	4		4	4	7
	1	4	2	7		2	4	4	4		1	2	2	9		5	1	4	8		3	2	8	3		5	7	7	4	3	4	2		2	2	4	4	2		3	7		2	9		7	4	7
	3	2	4	3		2	2	4	9		3	3	4	4		3	4	4	9		5	2	3	3		5	2	8	4	6	11	4		3	4	7	3	5		2	5		4	4		1	12	9
	3	2	3	4		2	2	1	8		3	1	3	3		4	3	1	4		3	4	8	2		2	4	7	3	1	3	3		4	1	9	6	3		1	8		2	7		6	1	6
	2	3	5	6		3	3	3	7		2	2	5	8		2	1	3	0		4	3	10	0		1	4	11	2	2	6	6		1	4	8	4	5		2	6		1	5		1	10	8
	2	2	5	4		4	3	1	7		2	1	5	1		2	1	1	5		2	7	7	4		2	3	14	4	3	1	8		2	2	10	1	3		2	9		4	6		3	5	6
	4	1	2	1		1	6	5	6		4	5	2	7		2	4	5	10		2	2	9	0		3	5	5	5	1	4	3		3	5	17	5	2		1	6		2	5		1	3	7
	3	2	3	4		7	2	3	3		3	4	0	3		3	2	3	9		2	2	6	0		2	3	6	3	1	6	4		8	5	7	3	3		2	5		2	2		3	7	6
	1	2	6	11		7	5	2	9		1	1	3	4		4	2	2	12		3	2	9	2		3	3	7	3	3	3	7		6	2	12	4	3		5	4		4	6		1	5	9
	1	2	2	5		9	2	5	10		1	1	6	6		1	3	5	10		4	4	4	3		2	3	6	4	1	5	5		3	3	7	4	3		1	6		2	3		1	2	9
	2	2	1	2		4	2	1	5		2	4	2	0		7	3	1	5		2	5	9	0		2	8	6	3	1	5	3		5	8	11	8	5		1	5		1	3		7	4	11
	1	3	1	2		2	1	1	5		1	2	1	4		7	6	1	8		2	9	12	0		4	5	11	4	3	6	3		1	2	11	6	7		4	3		2	3		5	0	5
	1	3	2	4		2	1	1	6		1	2	1	1		9	2	1	5		1	2	5	3		1	15	3	2	3	3	3		3	2	6	6	4		3	6		2	4		2	6	14
	3	2	6	2		9	2	2	2		3	3	2	4		4	5	2	10		1	6	8	0		2	2	12	2	4	6	4		2	1	13	4	2		5	6		1	3		2	3	3
	1	3	1	0		3	3	2	8		1	2	6	11		2	2	2	4		1	4	13	0		3	6	10	4	4	5	9		3	1	6	4	4		1	4		3	8		6	3	7
	4	1	2	0		2	7	1	3		4	1	1	5		2	2	1	9		4	5	6	7		3	5	8	5	4	3	4		1	4	14	7	4		1	4		4	9		2	7	3
	2	1	1	2		1	2	2	6		2	0	2	0		9	1	2	9		3	6	6	8		2	5	3	3	2	8	5		1	1	11	3	6		1	5		1	4		5	11	4
	4	1	2	5		2	2	3	12		4	2	1	2		3	1	3	6		2	4	11	6		1	8	14	2	8	3	2		2	3	7	4	4		1	2		1	1		6	2	3
	2	1	7	7		1	1	3	3		2	2	0	0		2	2	3	4		1	2	10	4		4	11	11	2	3	1	2		2	6	10	7	4		0	8		1	10		2	10	2
	3	1	2	10		2	6	2	6		3	2	2	2		1	3	2	9		3	3	11	5		1	6	9	1	3	8	2		2	8	7	4	7		2	2		2	5		5	1	13
	2	2	2	6		0	2	2	5		2	2	7	4		2	7	2	0		3	0	6	3		2	5	4	2	1	4	4		2	3	9	1	2		1	1		2	8		6	6	5
	2	3	1	6		2	4	1	7		2	3	2	0		0	2	1	8		6	8	3	6		1	9	11	3	1	6	1		8	3	4	3	5		2	1		2	7		1	2	13
	4	2	2	7		2	1	3	5		4	3	2	2		0	2	3	7		4	0	3	2		5	8	1	1	3	2	6		2	11	9	4	4		2	4		1	7		1	4	5
	4	0	1	9		2	3	4	6		4	2	1	0		0	1	4	7		1	4	6	3		2	6	10	3	4	7	4		2	11	8	4	3		2	2		2	8		6	8	8
	3	4	1	8		1	1	1	9		3	3	2	0		1	6	1	6		1	2	2	1		3	6	5	4	4	2	4		2	6	13	6	1		3	2		5	8		2	6	5
	3	3	1	7		2	1	3	4		3	1	1	0		2	2	3	3		4	0	12	2		3	4	9	7	8	5	3		3	5	9	3	10		1	2		3	4		2	4	7
	4	3	3	5		1	14	4	4		4	1	1	0		0	4	4	9		2	2	8	5		4	5	4	3	4	3	5		3	6	10	4	4		1	3		2	9		4	3	5
	1	2	1	5		1	3	3	6		1	1	0	0		2	1	3	10		2	6	12	10		2	5	5	2	2	1	5		1	7	8	4	3		1	2		4	10		2	2	1
	1	2	2	4		1	5	3	7		1	1	1	0		2	3	3	5		3	8	15	1		3	4	3	2	1	6	3		2	10	8	7	5		2	2		1	6		2	6	1
	2	1	1	16		10	3	3	7		2	1	0	2		2	1	3	5		2	5	2	5		3	2	6	5	5	4	5		1	5	12	9	0		3	2		3	7		3	5	5
	5	8	3	6		3	3	2	2		5	2	3	0		1	1	2	0		3	0	10	2		2	6	7	1	3	5	7		6	3	5	6	1		0	1		2	11		2	2	13
	3	1	1	8		5	6	3	4		3	3	1	0		2	14	3	6		3	1	1	4		3	2	5	2	1	1	1		2	3	6	4	0		1	2		1	6		5	3	8
	3	2	0	5		2	4	1	3		3	2	2	0		0	3	1	2		2	4	0	6		4	2	6	2	4	6	4		3	2	6	5	1		4	7		4	2		5	4	11
	1	6	2	8		11	4	2	1		1	0	1	0		1	5	2	8		3	0	0	6		5	9	8	3	4	4	9		2	4	5	3	0		3	1		2	6		2	3	10
	1	2	4	11		6	4	5	7		1	4	3	0		1	3	5	3		2	12	0	2		2	4	7	3	4	6	2		1	3	7	2	0		2	1		2	7		2	7	11
	1	2	0	4		2	1	3	3		1	3	0	0		1	3	3	6		1	4	2	2		7	3	3	4	3	3	5		7	9	11	9	1		1	1		1	3		1	6	9
	4	2	4	7		5	7	1	4		4	0	1	0		10	6	1	12		5	10	10	4		3	3	8	6	2	5	3		1	3	4	3	3		3	11		5	8		4	2	6
	2	1	4	2		2	6	2	3		2	3	0	0		3	4	2	3		1	8	17	4		3	6	18	3	2	5	4		2	2	5	3	2		2	6		2	4		5	2	6
	4	1	5	7		3	9	2	6		4	2	2	0		5	4	2	6		1	5	13	7		2	5	9	2	4	3	2		2	6	6	1	5		1	9		2	5		8	7	11
	3	3	3	10		4	3	0	5		3	1	4	0		2	4	0	5		2	2	11	3		4	8	8	1	1	1	3		2	2	5	4	3		2	5		1	3		2	1	8
	3	1	6	4		6	1	2	4		3	2	0	0		11	1	2	7		4	5	14	5		2	5	8	6	2	8	7		2	4	8	6	6		1	9		2	6		4	4	8
	2	7	1	5		7	3	3	8		2	1	4	0		6	7	3	5		1	8	13	8		2	4	8	5	3	3	1		3	7	9	4	3		1	4		2	9		1	2	7
	2	2	2	8		3	2	0	2		2	8	4	0		2	6	0	6		1	9	13	2		1	2	8	1	4	5	4		5	8	10	5	3		2	4		1	6		6	3	4
	2	3	2	3		6	7	3	4		2	1	5	2		5	9	3	9		0	4	11	6		3	8	4	1	1	4	5		2	9	7	4	6		1	5		4	2		1	2	5
	5	1	2	3		11	4	1	5		5	2	3	5		2	3	1	4		4	9	8	5		2	2	2	3	2	3	6		1	4	11	4	2		0	5		1	5		6	4	6
	2	1	3	1		3	1	3	3		2	1	6	7		3	1	3	4		2	8	9	8		1	5	5	2	1	5	2		3	7	4	2	3		2	6		2	11		3	2	6
	2	2	3	6		4	6	0	7		2	6	1	10		4	3	0	6		3	5	6	2		4	1	6	3	1	4	2		3	6	9	5	7		2	7		2	5		4	3	4
	2	1	2	1		10	3	2	3		2	2	2	6		6	2	2	7		4	3	7	5		3	4	10	2	1	6	6		3	5	6	3	3		0	9		3	2		1	5	5
	3	1	3	5		4	2	3	15		3	2	2	6		7	7	3	7		2	4	9	4		4	2	11	2	2	3	1		3	2	9	5	3		1	12		2	5		5	6	6
	2	2	3	4		7	4	2	1		2	2	2	7		3	4	2	2		2	5	8	3		9	3	6	2	1	3	3		1	7	7	7	5		3	9		3	9		2	4	5
	4	2	5	7		7	5	2	10		4	1	3	9		6	1	2	4		4	4	11	5		3	2	11	4	3	3	7		2	8	4	3	2		3	4		2	5		5	1	3
	2	2	4	3		4	4	1	4		2	1	3	8		11	6	1	3		4	9	8	6		4	2	9	2	6	3	6		1	8	4	4	3		3	8		5	6		2	6	6
	4	0	3	5		2	1	1	5		4	3	2	7		3	3	1	1		2	4	10	3		5	1	9	2	3	4	3		1	5	3	4	1		1	5		0	2		3	10	5
	2	1	4	4		5	3	3	4		2	0	3	5		4	2	3	7		3	3	12	4		6	2	10	1	5	4	8		2	6	8	5	8		0	4		3	10		2	3	11
	7	2	3	3		4	3	2	8		7	1	3	5		10	4	2	3		4	6	10	1		1	3	7	5	3	7	5		2	2	8	5	3		1	5		4	5		2	3	7
	1	1	8	4		4	4	1	1		1	7	5	4		4	5	1	4		4	8	8	8		4	3	10	2	2	3	4		5	1	13	4	4		4	4		2	4		3	0	2
	2	5	3	9		3	2	3	7		2	2	4	16		7	4	3	3		1	7	8	6		2	5	6	3	6	3	4		2	8	8	8	4		2	6		1	3		5	1	6
	1	7	3	6		4	10	2	12		1	3	3	6		7	1	2	6		7	4	11	10		1	6	7	2	2	1	6		2	10	9	7	4		2	4		4	5		3	5	4
	2	1	1	3		3	5	2	2		2	1	4	8		4	3	2	5		0	4	14	3		6	6	8	1	2	4	4		2	7	7	5	4		2	7		2	1		2	1	6
	4	1	3	5		5	2	5	9		4	1	3	5		2	3	5	4		1	7	8	1		1	5	13	1	4	5	12		3	8	5	5	3		4	6		1	10		3	2	4
	3	5	4	7		4	8	1	8		3	1	8	8		5	4	1	8		2	3	8	1		2	5	14	2	2	4	2		7	3	11	7	5		2	2		2	5		2	1	7
	4	1	4	6		7	1	3	2		4	2	3	11		4	2	3	2		1	5	7	3		2	1	11	1	2	3	6		1	2	7	13	4		3	6		0	5		3	6	2
	1	5	2	6		2	5	4	3		1	1	3	4		4	10	4	4		3	4	11	5		1	5	6	4	2	1	6		2	9	12	3	7		4	2		3	3		3	0	2
	3	1	2	5		3	4	2	6		3	1	1	7		3	5	2	0		7	9	9	2		3	7	8	4	5	4	9		4	4	5	2	3		2	5		1	6		1	3	5
	2	3	4	3		7	3	1	3		2	2	3	2		4	2	1	5		3	7	13	3		1	2	5	1	6	3	5		3	8	4	4	3		1	9		0	6		4	0	7
	2	4	2	9		2	4	2	2		2	2	4	7		3	8	2	3		2	6	4	0		3	3	7	2	6	5	5		5	5	5	3	5		3	4		3	6		5	3	9
	5	5	4	7		3	7	2	3		5	0	4	10		5	1	2	7		2	3	10	4		0	4	7	0	2	4	3		3	8	9	4	5		2	3		2	4		6	1	10
	2	2	1	7		7	2	2	1		2	2	2	4		4	5	2	3		4	4	12	3		1	4	8	0	1	3	5		2	4	4	6	2		1	10		1	8		3	14	9
	1	3	2	2		12	1	0	2		1	0	2	5		7	4	0	15		3	5	10	2		3	2	4	2	2	5	7		2	3	9	3	3		5	5		2	10		4	3	6
	2	2	2	4		6	4	3	1		2	1	4	8		2	3	3	1		3	11	7	7		3	7	10	4	3	4	4		2	5	6	6	5		4	4		1	2		4	0	7
	2	5	4	3		7	7	1	5		2	2	2	3		3	4	1	10		5	6	8	4		5	7	2	5	3	6	3		2	7	3	3	2		3	8		2	8		4	10	8
	4	4	3	5		6	3	3	2		4	1	4	3		7	7	3	0		2	4	17	2		3	4	8	4	2	1	3		5	2	8	2	5		5	7		4	5		5	16	5
	5	2	2	6		7	3	3	2		5	5	1	1		2	2	3	4		1	7	15	3		3	3	6	5	3	1	3		0	2	11	1	1		1	5		3	5		5	16	6
	5	2	5	5		3	4	2	2		5	7	2	6		3	1	2	5		3	7	8	5		4	3	5	3	4	8	4		3	2	8	5	5		2	8		4	0		6	8	3
	2	0	2	1		3	2	2	1		2	1	2	1		7	4	2	4		1	7	12	5		3	3	5	4	4	7	3		1	4	6	2	2		1	10		2	1		1	8	4
	2	1	4	8		3	3	3	1		2	1	4	5		12	7	3	8		1	9	6	2		2	2	7	8	1	7	5		1	10	11	1	4		0	6		4	6		2	7	11
	4	4	3	9		3	2	1	7		4	5	3	4		6	3	1	1		5	6	14	4		5	7	8	1	1	4	3		4	4	6	3	4		1	7		3	3		6	10	8
	1	3	3	6		4	7	1	10		1	1	2	7		7	3	1	7		2	10	9	1		6	6	8	3	3	10	6		1	1	11	2	7		1	3		6	2		2	13	6
	2	3	4	8		7	8	2	7		2	5	5	3		6	4	2	12		4	6	5	3		4	9	5	5	1	4	8		7	5	11	4	5		2	4		5	2		1	5	6
	2	3	1	2		2	3	5	12		2	1	2	5		7	2	5	2		3	6	8	3		3	8	11	3	1	8	3		5	10	9	3	9		2	6		2	6		2	4	5
	4	1	2	13		3	5	2	11		4	3	4	4		3	3	2	0		4	2	11	5		8	2	4	3	2	4	13		0	6	12	10	2		4	2		2	0		3	2	4
	1	4	6	5		3	1	4	6		1	4	3	3		3	2	4	2		4	8	7	3		4	7	8	6	4	11	4		6	1	12	2	5		2	5		1	4		5	2	5
	1	4	1	5		8	1	1	12		1	4	3	4		3	7	1	9		5	5	10	5		3	4	6	3	1	4	5		2	5	9	4	5		1	4		2	3		2	8	7
	1	1	1	4		2	4	3	9		1	3	4	9		3	8	3	8		2	3	7	4		2	7	14	6	4	5	6		2	6	7	3	2		1	9		3	3		1	4	13
	1	0	1	5		2	8	4	7		1	5	1	6		4	3	4	0		6	6	5	6		3	5	5	5	3	3	2		6	6	9	8	3		3	3		2	5		1	12	9
	2	4	4	8		4	3	3	7		2	2	2	3		7	5	3	2		2	7	4	6		3	8	5	5	5	6	3		1	5	5	3	5		1	3		4	5		5	10	5
	1	2	3	5		7	4	2	9		1	3	6	5		2	1	2	3		1	3	8	2		1	8	11	2	1	4	6		2	4	3	5	7		0	6		1	6		3	4	9
	2	2	3	5		2	1	3	8		2	3	1	7		3	1	3	6		2	10	8	4		3	4	5	3	1	0	14		4	8	15	8	2		2	4		1	10		2	2	7
	2	2	3	6		2	11	1	5		2	2	1	6		3	4	1	0		4	5	12	6		4	2	8	1	3	10	1		4	2	5	8	5		3	5		4	1		3	2	4
	1	2	2	4		2	4	1	3		1	5	1	6		8	8	1	0		1	6	6	3		2	8	5	3	1	6	3		2	6	4	1	2		2	1		1	8		2	5	6
	3	2	4	5		7	7	1	3		3	4	4	5		2	3	1	0		2	5	7	3		7	5	17	4	4	4	4		4	3	8	1	5		1	2		3	2		2	7	9
	4	3	4	9		7	4	2	7		4	2	3	3		2	4	2	3		2	4	9	5		1	7	5	2	3	2	4		2	10	15	3	3		1	8		4	6		2	1	9
	2	2	2	10		3	6	1	7		2	2	3	9		4	1	1	2		4	2	8	5		4	3	9	5	1	5	7		6	3	9	6	4		3	4		7	3		2	8	5
	3	1	3	9		3	1	2	4		3	0	3	7		7	11	2	3		1	4	7	2		3	2	9	3	3	5	6		8	3	15	2	8		1	3		4	5		1	5	11
	3	1	5	7		3	3	2	3		3	0	2	7		2	4	2	0		2	6	7	1		2	5	10	4	2	8	7		2	3	9	2	4		2	6		0	5		7	8	10
	2	2	4	1		4	4	4	10		2	1	4	2		2	7	4	0		2	9	7	1		3	5	7	2	2	1	4		2	3	7	1	5		4	4		4	2		7	3	4
	5	1	2	8		4	5	1	9		5	4	4	4		2	4	1	1		4	6	4	5		10	5	4	3	1	3	3		4	4	6	6	0		0	3		1	5		1	5	7
	4	1	3	2		7	4	2	6		4	3	2	3		7	6	2	0		7	6	9	2		1	2	9	2	2	3	1		2	3	5	5	0		3	2		2	4		4	8	6
	0	1	4	7		4	3	0	7		0	3	3	5		7	1	0	0		4	3	6	1		1	2	2	3	2	4	4		3	3	6	5	0		6	3		3	3		2	9	10
	1	1	4	2		3	3	2	9		1	0	5	6		3	3	2	2		5	8	8	4		6	3	4	4	1	3	1		2	5	12	6	12		1	7		2	9		1	5	7
	1	2	9	4		8	1	2	7		1	1	4	5		3	4	2	1		3	5	8	3		1	4	0	5	2	5	3		2	3	8	7	5		1	6		1	4		3	10	6
	2	2	3	3		2	3	2	8		2	3	2	1		3	5	2	0		1	5	10	4		5	9		1	0	1	0		5	10	8	5	3		2	12		8	4		2	5	6
	1	2	2	4		3	2	3	2		1	0	3	8		4	4	3	0		2	8	6	2		2	4		2	4	2	0		2	7	2	6	8		1	5		1	9		3	3	5
	2	4	2	7		2	1	5	6		2	3	4	9		4	3	5	0		5	11	11	3		1	4		3	2	5	5		5	3	6	3	7		3	5		4	8		9	4	9
	5	2	1	7		4	14	1	3		5	1	4	6		7	3	1	5		5	10	13	3		1	4		3	1	7	3		1	5	7	4	0		2	6		2	2		6	2	4
	2	0	1	5		2	2	5	3		2	4	9	8		4	1	5	2		3	3	3	4		6	4		5	1	7	10		3	4	9	8	5		2	8		2	3		2	6	7
	3	1	5	3		7	3	1	7		3	4	3	2		3	3	1	0		1	3	5	0		1	6		1	2	4	5		0	4	4	7	3		1	6		1	1		3	6	5
	1	3	2	3		1	4	2	3		1	1	2	13		8	2	2	2		2	11	0	2		2	6		5	1	5	7		5	6	4	5	4		5	1		1	7		6	5	4
	1	5	2	5		2	2	1	6		1	0	2	5		2	1	1	0		5	2	10	6		5	3		3	5	7	5		2	4	6	2	3		3	2		0	5		4	12	2
	1	1	4	3		0	1	2	2		1	4	1	5		3	14	2	0		6	4	0	5		2	0		4	2	5	11		6	11	5	6	3		1	4		6	4		1	7	11
	2	2	2	6		4	1	2	9		2	2	1	4		2	2	2	0		3	7	0	2		1	7		3	1	2	4		1	2	3	6	6		1	7		1	5		5	3	4
	2	4	2	3		3	3	5	3		2	2	5	5		4	3	5	0		1	6	2	2		3	4		3	1	3	9		4	4	5	2	5		3	3		4	4		0	4	4
	3	1	3	1		0	5	1	5		3	2	2	8		2	0	1	0		3	7	6	3		6	4		3	6	3	1		4	5	6	4	2		0	8		1	4		4	4	8
	1	1	2	4		3	10	1	6		1	2	2	5		7	4	1	2		2	9	11	5		2	9		4	1	2	3		4	7	7	2	6		2	4		2	4		1	2	7
	3	2	5	1		3	2	1	4		3	2	4	5		1	2	1	0		1	3	3	2		1	6		4	5	9	2		2	4	0	3	2		1	7		1	2		8	6	9
	3	3	3	9		6	8	2	12		3	3	2	6		2	1	2	1		1	6	12	4		5	4		1	4	2	2		2	6	7	2	1		4	3		5	4		2	4	12
	1	2	2	5		2	6	1	7		1	2	2	4		0	0	1	0		5	7	13	5		4	6		3	5	4	3		2	8	9	3	4		9	6		4	1		6	2	11
	3	1	1	6		5	9	1	9		3	1	3	5		4	1	1	1		2	6	9	1		1	6		3	2	8	1		2	13	11	1	3		0	3		0	11		3	9	3
	1	2	2	3		3	3	3	7		1	1	2	9		3	3	3	0		2	9	12	2		2	1		3	1	3	5		4	11	10	4	4		2	1		6	2		3	6	13
	1	1	2	4		2	5	2	4		1	2	5	10		0	5	0	0		5	4	11	4		3	2		1	3	8	4		5	4	12	4	6		0	2		4	2		4	11	9
	4	2	2	2		3	3	1	10		4	1	3	9		3	10	2	0		4	6	6	1		4	4		5	3	4	4		3	7	14	3	3		2	3		4	17		2	7	10
	2	2	1	5		3	3	4	9		2	1	2	7		3	2	0	0		2	5	9	3		6	4		3	3	4	5		4	4	4	3	1		0	2		1	5		3	3	9
	0	2	6	8		5	6	4	4		0	1	1	1		6	8	1	0		3	2	10	8		2	3		1	5	3	4		5	5	8	5	1		1	8		1	5		2	4	12
	8	4	2	3		5	3	3	5		8	1	2	8		2	6	4	0		1	8	11	9		4	3		1	4	5	7		4	6	4	5	3		0	5		0	9		4	2	7
	2	4	4	6		3	10	0	3		2	2	2	2		5	9	4	0		1	3	8	2		2	2		5	5	4	7		2	3	10	7	5		2	7		4	1		5	5	11
	1	0	2	6		3	11	3	1		1	0	2	7		3	3	3	7		4	6	7	5		3	1		2	1	3	7		2	3	6	8	5		1	7		1	2		3	5	16
	1	1	3	5		11	8	3	9		1	2	1	2		2	5	0	10		5	1	12	2		5			0	4	5	6		3	3	7	3	0		2	8		4	3		3	6	10
	1	1	4	3		7	4	1	3		1	0	6	4		3	3	3	7		3	6	5	1		2			2	1	2	8		4	2	9	1	3		0	4		4	2		1	3	11
	2	1	6	3		4	11	0	3		2	1	2	3		3	3	3	12		4	11	9	3		2			3	1	13	3		4	4	6	2	2		2	11		1	7		6	9	10
	2	1	2	3		2	7	1	2		2	2	4	4		5	6	1	11		3	0	10	5		2			1	1	4	7		1	5	7	3	2		3	9		3	6		1	6	10
	2	2	4	3		3	3	2	3		2	0	2	7		5	3	0	0		1	3	9	2		2			2	5	5	4		1	0	8	3	2		1	8		2	1		2	2	8
	2	1	5	4		3	4	0	4		2	4	3	7		3	10	0	6		3	6	8	0		2			3	5	4	6		2	3	7	3	4		2	5		2	5		4	5	5
	2	0	4	4		3	3	1	6		2	2	4	5		3	11	0	12		4	8	9	0		2			1	4	4	6		3	3	12	8	7		1	5		3	4		1	4	10
	0	1	3	4		2	6	1	10		0	2	6	3		11	8	1	9		1	1	10	0		3			1	2	1	3		2	1	7	4	3		4	4		4	4		2	4	7
	3	2	3	3		7	2	3	2		3	0	2	3		7	4	2	7		8	5	8	1		4			7	3	5	8		3	5	11	2	4		0	3		4	4		5	8	7
	2	6	3	8		3	5	3	8		2	1	4	5		4	11	0	7		2	5	11	3		2			3	2	3	4		5	8	5	7	13		2	8		3	2		3	5	6
	6	2	3	5		4	5	5	4		6	1	5	3		2	7	0	9		1	1	10	4		3			1	3	2	3		2	6	11	3	3		0	8		9	6		6	7	11
	1	1	2	7		4	8	1	4		1	3	4	6		3	3	0	8		3	2	7	0		4			7	1		6		1	7	9	5	2		4	3		4	1		5	5	8
	2	6	1	5		4	4	4	9		2	5	3	3		3	4	1	5		3	1	7	5		4			3	1		2		5	4	10	3	3		3	6		1	3		4	5	5
	3	3	3	6		4	2	1	10		3	0	3	1		3	3	0	3		1	2	9	0		0			1	2		5		4	5	12	4	6		3	4		5	3		1	3	9
	4	4	2	1		6	2	3	7		4	1	3	4		2	6	1	3		2	3	13	0		6			1	6		2		2	4	6	4	3		1	2		1	1		3	5	6
	2	1	2	7		3	8	4	7		2	0	3	1		7	2	3	7		3	3	5	0		1			2	2		4		5	4	2	8	3		1	1		2	1		3	5	6
	2	2	2	7		3	3	1	10		2	2	2	9		3	5	3	7		4	1	11	2		2			4	2		5		1	6	6	5	2		0	8		1	0		2	6	5
	5	2	6	2		4	5	1	2		5	1	1	5		4	5	5	0		1	2	6	1		5			0	3		4		2	1	5	3	2		2	5		2	3		1	4	10
	3	4	2	14		2	4	3	7		3	4	3	6		4	8	1	4		0	9	8	0		1			1	3		2		2	2	8	3	5		1	6		3	4		1	6	12
	1	5	4	7		4	2	2	6		1	1	2	3		4	4	4	3		3	7	11	0		3			1	4		3		4	2	5	2	8		5	1		3	6		3	8	9
	2	1	2	5		6	7	5	4		2	1	2	4		4	2	1	10		1	7	10	0		5			4	2		4		5	8	12	7	6		2	9		0	11		9	7	5
	3	4	1	4		4	7	4	1		3	1	2	2		6	2	3	9		1	12	7	5		2			3	3		4		1	3	7	8	3		2	11		4	7		2	8	8
	4	2	2	5		1	3	3	3		4	2	6	5		3	8	4	6		4	5	9	0		1			1	3		6		3	2	2	2	6		1	4		3	4		3	3	4
	1	4	3	6		1	9	6			1	1	2	8		3	3	1	7		2	11	6	0		3			1	5		2		2	8	4	4	3		1	10		5	9		1	7	2
	3	4	1	2		4	6	2			3	3	4	3		4	5	1	9		1	6	11	4		0			3	5		6		3	5	13	7	3		3	4		6	8		3	2	3
	1	2	6	7		2	3	3			1	2	2	6		2	4	3	7		0	7	5	6		2			2	4		3		5	4	9	3	4		1	6		2	6		2	6	7
	3	2	4	4		2	2	1			3	1	1	6		4	2	2	8		2	11	7	4		1			0	3		4		2	4	7	3	4		1	6		2	4		3	1	4
	2	6	3	6		2	3	3			2	0	2	5		6	7	5	2		4	5	6	3		0			3	2		1		3	3	7	3	5		1	4		2	9		2	7	1
	1	0	1	5		3	2	4			1	1	3	3		4	7	4	5		4	9	7	5		3			0	1		2		2	7	7	10	6		1	8		1	6		3	6	3
	2	2	4	4		4	2	3			2	2	1	3		1	3	3	6		3	4	5	3		1			6	8		6		4	2	3	3	4		2	7		4	5		4	7	8
	1	3	3	3		4	4	2			1	0	6	0		1	9	6	3		1	10	8	4					1	3		6		1	6	10	6	6		3	2		1	8		3	4	4
	1	2	2	4		7	3	3			1	2	4	3		4	6	2	3		7	6	4	5					2	3		2		1	4	9	5	2		7	2		1	11		2	8	2
	1	2	3	4		1	2	3			1	1	3	3		2	3	3	0		6	6	12	5					0	1		1		5	4	8	4	2		1	5		3	6		3	10	0
	1	4	1	4		2	8	2			1	2	1	4		2	2	1	7		3	4	3	3					1	3		3		2	4	16	9	1		5	8		2	8		3	3	1
	1	1	1	5		1	3	1			0	0	4	4		2	3	3	3		2	6	9	4					2	3		3		3	3	10	3	2		1	5		3	7		3	2
	2	3	4	4		1	17	6			1	2	3	4		3	2	4	6		4	11	9	6					1	3		3		1	7	6	4	8		0	4		4	6		1	3
	2	2	2	8		1	7	1			2	1	2	3		4	2	3	2		2	4	7	1					5	3		6		4	9	12	4	2		4	5		3	6		5	4
	0	2	3	1		2	3	1			2	0	3	8		4	4	2	9		3	7	6	4					1	3		0		3	8	11	3	3		1	6		1	10		6	3
	2	1	1	3		2	4	3			0	2	1	5		7	3	3	3		2	6	4	4					1	1		1		1	6	3	1	4		4	5		6	8		3	4
	3	3	3	5		1	3	2			2	2	1	7		1	2	3	3		3	3	4	2					2	1		3		2	1	3	6	3		0	2		1	5		4	3
	2	4	1	2		1	7	2			3	4	4	5		2	8	2	0		3	9	3	5					1	5		3		1	6	5	1	0		2	2		1	5		2	7
	5	2	7	6		0	2	3			2	4	2	6		1	3	1	5		4	5	5	4					0	2		1		3	3	9	3	7		4	4		2	12		5	4
	5	4	1	1		7	1	5			5	0	3	1		1	17	6	6		4	7	8	4					1	2				1	8	5	4	2		4	6		3	9		3	7
	3	1	1	4		3	1	1			5	0	1	7		1	7	1	4		3	6	6	2					0	6				1	6	6	4	1		2	2		3	7		3	4
	2	3	1	10		7	8	4			3	0	3	7		3	3	1	12		4	11	4	3					0	2				3	8	3	2	7		3	5		2	7		5	5
	6	1	0	10		9	8	1			2	0	1	2		2	4	3	7		3	7	1	5					0	4				4	3	7	6	5		4	1		1	7		1	7
	1	1	2	6		13	7	5			6	3	7	14		2	3	2	9		2	9	0	5					3	6				3	4	8	1	2		5	2		2	9		4	3
	1	4	3	2		3	7	1			1	1	1	7		1	7	2	7		6	5	12	3					4	5				7	7	7	2	2		2	6		4	7		1	5
	5	2	1	6		7	6	3			1	1	1	5		0	2	3	4		1	8	1	1					1	2				2	3	6	8	6		1	0		1	11		2	4
	2	2	1	2		2	8	6			5	0	1	4		0	1	5	10		3	3	4	2					8	7				4	5	9	6	5		2	8		2	9		5	4
	3	5	1	4		4	2	3			2	0	0	5		1	1	1	9		1	7	3	2					3	4				1	4	2	2	9		1	6		2	4		3	5
	2	5	1	7		2	2	2			3	1	0	6		0	8	4	4		2	9	3	3					1	3				2	10	9	10	4		5	6		6	3		2	2
	2	2	2	3		3	2	4			2	1	2	0		7	8	1	5		6	6	0	6					7	1				2	4	9	4	9		6	5		3	2		7	6
	3	0	4	3		9	5	2			2	2	3	2		3	7	5	3		0	10	4	4					4	0				5	2	9	1	3		2	4		1	6		2	2
	2	2	2	2		5	5	4			3	1	1	7		7	7	1	1		2	6	0	6					8	2				3	5	4	4	4		1	6		1	2		3	4
	4	3	2	5		2	5	1			2	0	1	4		9	6	3	0		3	5	0	2					1	2				4	9	9	1	4		2	4		3	5		5	3
	1	4	0	1		6	1	4			4	1	1	6		13	8	6	9		1	8	0	2					3	3				4	7	5	4	3		4	2		5	15		3	4
	7	2	1	4		5	2	1			1	2	1	5		3	2	3	3		3	11	10	3					5	2				2	7	6	2	3		2	5		6	13		6	4
	2	4	2	5		9	4	3			7	6	2	4		7	2	2	3		4	2	14	3					5	2				3	5	7	8	1		2	6		1	8		2	5
	2	4	1	6		1	5	5			2	4	0	3		2	2	4	0		3	6	15	5					3	2				6	5	11	6	4		3	6		2	10		4	3
	1	3	1	4		5	2	1			2	2	4	4		4	5	2	2		1	6	9	2					4	4				4	5	7	5	3		4	5		1	4		3	8
	3	2	3	4		6	4	2			1	1	2	4		2	5	4	3		2	6	16	4					3	3				4	3	8	3	5		5	1		1	7		6	3
	2	3	1	4		10	1	1			3	6	2	4		3	5	1	4		2	5	12	3					5	2				1	5	8	3	7		1	5		8	9		3	6
	3	3	0	1		1	3	2			2	3	0	0		9	1	4	6		1	7	9	3					6	2				2	2	13	4	6		2	2		0	6		4	0
	4	2	6	10		16	2	3			3	4	1	5		5	2	1	10		2	6	12	4					3	1				1	5	5	4	6		2	3		1	5		2	5
	2	1	2	6		9	3	2			4	1	2	4		2	4	3	2		0	2	15	2					3	3				2	5	6	3	2		1	8		3	5		2	3
	1	3	1	4		5	2	3			2	2	1	8		6	5	5	0		2	9	11	3					1	4				5	7	10	7	3		1	3		4	6		4	3
	5	2	2	6		5	3	1			1	2	1	1		5	2	1	8		3	7	15	0					3	3				2	3	4	6	4		1	5		6	7		2	3
	1	1	1	6		3	4	1			5	4	3	3		9	4	2	4		5	5	9	6					2	3				6	4	10	3	6		0	2		3	9		2	5
	2	3	0	6		6	1	4			1	5	1	5		1	1	1	4		1	4	10	3					2	3				2	5	7	3	6		1	3		4	8		1	1
	2	1	1	3		4	1	3			2	1	0	2		5	3	2	9		1	8	11	4					2	2				1	6	9	3	3		0	3		0	7		3	3
	3	1		1		7	2	3			2	4	6	6		6	2	3	0		1	8	14	3					3	2				3	5	9	5	2		1	1		1	5		3	2
	3	1		6		7	4	4			3	2	2	1		10	3	2	0		5	7	6	6					4	0				2	3	3	10	6		8	4		1	6		3	3
	2	1		7		1	6	4			3	4	1	4		1	2	3	10		3	2	8	2					1	1				2	5	1	5	2		4	1		4	10		2	9
	5	1		9		2	4	3			2	4	2	10		16	3	1	7		1	7	15	1					8	2				1	6	3	6	5		4	2		2	8		3	3
	2	5		3		3	1	5			5	2	1	10		9	4	1	7		2	5	10	5					5	2				2	4		4	5		5	1		3	6		3	5
	2	3		1		5	4	4			2	2	0	6		5	1	4	0		2	2	9	4					2	3				7	7		2	7		1	2		3	4		2	9
	10	0		7		1	6	5			2	6	1	2		5	1	3	10		3	11	10	3					5	5				1	2		3	3		2	1		5	9		3	5
	1	3		6		8	2	3			10	0		6		3	2	3	2		3	4	8	2					1	5				3	3		6	2		2	2		1	6		2	3
	2	3		0		3	2	6			1	2		2		6	4	4	0		1	8	9	9					5	3				2	5		8	3		2	2		3	5		2	6
	2	4		2		1	1	1			2	3		4		4	6	4	0		0	10	14	5					3	5				6	5		3	3		2	1		1	6		1	4
	8	1		2		2	6	2			2	2		7		7	4	3	7		3	9	11	3					5	2				3	3		9	10		6	1		11	4		3	8
	2	2		7		6	3	2			8	2		3		7	1	5	6		1	5	10	2					2	2				1	6		2	3		1	3		0	8		2	6
	4	3		3		4	5	5			2	4		3		1	4	4	8		2	4	9	6					2	2				3	5		4	2		2	1		6	2		4	13
	2	4		4		6	1	2			4	1		2		2	6	5	0		4	8	8	1					2	2				3	11		4	5		3	2		1	9		1	3
	1	1		5		3	9	2			2	3		5		3	2	3	4		0	9	5	10					3	6				3	4		5	5		4	0		4	9		3	5
	4	0		1		3	2	3			1	2		1		5	2	6	1		2	6	10	1					1	4				5	9		10	3		1	2		4	4		3	7
	4	0		1		4	0	2			4	2		4		1	1	1	0		2	6	2	7					5	4				4	5		4	4		0	1		3	9		8	7
	5	1		2		4	3	3			4	1		5		8	6	2	0		5	7	10	3					7	2				4	8		3	6		2	6		3	6		5	3
	2	1		8		4	3	3			5	3		6		3	3	2	0		2	1	17	3					6	1				2	11		3	2		1	4		1	5		5	9
	1	3		6		7	4	3			2	4		4		1	5	5	0		3	7	8	3					3	1				1	6		5	3		2	7		1	7		2	2
	1	1		11		6	7	3			1	2		0		2	1	2	0		2	9	8	1					6	3				3	4		3	3		3	7		1	9		2	8
	3	2		5		5	6	2			1	4		4		6	9	2	0		1	9	9	5					4	6				1	5		7	2		5	7		1	5		1	3
	5	3		5		4	2	1			3	1		0		4	2	3	0		2	10	7	4					0	1				3	6		5	2		4	2		1	7		3	3
	1	4		7		3	1	2			5	3		4		6	0	2	0		3	3	4	3					2	1				2	5		9	2		1	10		3	8		4	10
	4	1		8		2	2	3			1	1		1		3	3	3	0		2	4	6	2					2	1				2	5		3	8		2	6		1	5		1	1
	3	1		9		4	0	3			4	1		10		3	3	3	3		2	5	8	3					3	2				5	5		1	4		1	9		2	7		3	2
	2	3		8		7	16	1			3	4		6		4	4	3	0		1	11	9	2					5	2				1	6		4	4		1	5		3	6		0	3
	2	3		5		3	0	2			2	2		4		4	7	3	0		0	5	9	1					2	6				0	5		7	3		3	9		2	2		3	4
	1	5		3		3	5	3			2	2		0		4	6	2	0		1	2	14	2					4	2				5	3		2	5		2	5		0	6		6	2
	4	3		5		2	2	2			1	5		0		7	2	1	0		2	8	11	2					2	2				1	4		2	3		1	7		7	3		1	4
	4	2		6		3	1	2			4	5		6		6	1	2	0		2	14	8	14					2	3				4	2		5	8		2	6		1	10		2	6
	1	2		8		3	1	2			4	2		6		5	2	3	0		3	6	11	5					4	1				1	6		4	6		1	1		2	4		3	7
	4	2		8		6	2	4			1	0		6		4	0	3	0		0	7	10	2					4	1				2	6		2	8		2	6		2	3		2	2
	4	3		7		1	4	2			4	2		3		3	16	1	0		2	3	9	3					4	1				3	4		2	3		4	9		3	6		5	3
	1	2		3		2	3	1			4	3		1		2	0	2	0		6	7	9	4					2	4				3	8		9	3		7	6		3	3		0	1
	3	1		7		4	0	2			1	4		6		4	5	3	0		3	5	9	3					1	2				2	4		3	4		3	16		0	6		1	10
	6	1		8		5	5	5			3	2		0		7	2	2	0		2	10	14	1					2	2				4	3		3	0		4	12		4	12		4	3
	3	0		2		1	4	4			6	4		7		3	1	2			1	2	4	5					5	2				7	5		6	4		2	9		3	6		2	1
	2	1		3		3	3	3			3	4		9		3	1	2			3	4	20	2					5	7				2	5		7	3		2	6		1	4		2	3
	2	4		7		3	3	1			2	3		0		2	2	4			2	9	12	1					0	2				1	4		3	4		3	4		3	7		3	0
	1	1		8		2	14	2			2	2		0		3	4	2			3	6	7	3					3	0				5	5		2	4		3	5		2	5		4	2
	6	1		9		4	8	3			1	3		3		3	3	1			2	2	13	4					4	2				3	2		6	5		4	4		2	8		2	5
	2	3		3		1	2	1			6	3		1		6	0	2			0	4	6	3					2	4				1	9		5	3		2	2		2	7		1	6
	2	2		6		5	15	4			2	2		0		1	0	5			3	5	9	1					1	1				2	6		5	3		1	6		0	29		1	6
	3	2		2		5	3	4			2	1		7		2	5	4			4	5	6	3					6	1				1	5		10	4		0	10		1	9		2	3
	1	4		7		4	6	4			3	3		6		4	4	3			0	4	8	1					4	5				1	4		4	7		2	8		1	0		3	8
	6	1		14		2	1	2			1	2		0		5	3	1			2	3	8	0					3	2				4	3		4	5		1	5		4	8		2	5
	1	6		5		2	3	3			6	1		0		1	3	2			3	2	7	3					3	0				1	2		4	3		4	3		2	4		4	4
	4	1		9		6	3	2			1	3		2		3	14	3			2	8	6	0					3					2	9		4	2		0	7		4	9		2	13
	4	2		6		3	5	2			4	1		2		3	8	1			2	2	9	0					4					2	3		4	5		2	5		5	7		0	3
	6	4		11		7	12	3			4	1		7		2	2	4			2	4	9	1					5					6	4		5	9		3	7		4	2		3	4
	4	5		9		2	4	4			6	1		3		4	15	4			1	6	9	0					9					1	7		2	8		1	2		3	6		0	7
	6	3		6		5	4	4			4	1		0		1	3	4			1	5	9	1					0					2	6		2	7		2	5		4	3		1	3
	2	5		3		7	5	3			6	1		0		5	6	2			1	3	9	0					2					1	9		3	2		1	6		5	7		3	12
	4	6		3		2	8	2			2	5		0		5	1	3			3	7	7	2					4					6	7		6	5		3	5		5	7		2	6
	3	1		5		1	15	6			4	3		0		4	3	2			2	5	6	3					4					5	5		2	6		1	3		3	7		4	5
	4	3		5		2	5	2			3	0		4		2	3	2			3	5	5	3					4					3	11		4	0		1	6		3	7		2	9
	4	1		7		7	6	1			4	3		0		2	5	3			4	2	0	4					2					7	3		9			2	3		2	11		3	5
	2	1		8		1	2	3			4	3		0		6	12	4			5	5	9	3					2					2	5		11			5	6		3	5		1	3
	2	3		4		4	4	1			2	4		5		3	4	4			1	2	4	9					3					0	3		7			2	2		1	10		2	6
	1	1		2		13	5	3			2	1		1		7	4	3			6	6	6	7					3					4	2		2			5	4		3	5		4	5
	2	3		3		2	4	2			1	2		0		2	5	2			3	9	6	3					4					4	5		4			0	5		4	6		3	5
	2	4		8		3	1	1			2	3		1		5	8	6			1	2	0	4					5					5	5		3			6	4		4	10		0	3
	3	0		2		2	5	3			2	4		2		7	15	2			3	3	3	3					1					1	2		3			3	7		3	4		1	8
	4	3		6		6	6	1			3	1		8		2	5	1			5	2	0	3					6					2	3		6			1	4		3	3		2	3
	3	2		4		6	5	3			4	0		6		1	6	3			1	5	0	3					2					5	4		3			0	2		4	6		0	2
	2	2		7		7	4	5			3	0		11		2	2	1			2	7	0	1					4					1	6		1			2	1		1	4		0	5
	3	4		5		3	3	5			2	1		5		7	4	3			3	1		4					3					4	11		6			7	2		3	6		2	4
	3	1		7		2	6	3			3	1		5		1	5	2			3	1		5					5					6	5		2			3	4		5	7		2	1
	4	6		6		4	6	2			3	3		7		4	4	1			1	2		3					1					3	6		1			1	10		3	4		0	5
	1	3		6		3	6	1			4	1		8		13	1	3			1	3		4					5					2	4		2			2	7		4	6		2	4
	4	3		8		6	2	7			1	2		9		2	5	1			1	4		7					6					4	4		3			2	2		3	8		1	12
	1	1		3		3	6	1			4	3		8		3	6	3			2	1		1					1					2	2		1			1	3		3	2		0	2
	3	2		4		3	1	2			1	4		5		2	5	5			3	4		7					1					4	4		3			2	6		2	10		2	3
	1	4		5		1	4	2			3	1		3		6	4	5			5	8		2					6					3	4		4			2	7		3	3		2	5
	4	4		6		3	3	5			1	1		5		6	3	3			2	5		3					2					5	5		2			1	7		6	2		2	13
	4	2		6		4	3	2			4	3		6		7	6	2			2	5		6					4					2	8		2			2	6		1	4		13	10
	2	5		5		1	12	4			4	3		8		3	6	1			1	8		4					2					2	3		4			6	5		0	13		7	2
	6	3		5		8	2	3			2	5		8		2	6	7			1	5		3					1					4	2		5			1	2		4	3		3	4
	3	3		6		8	6	2			6	3		7		4	2	1			4	3		5					3					5	8		3			0	2		4	1		5	3
	3	4		2		1	12	2			3	2		3		3	6	2			2	7		7					4					3	3		1			4	7		2	8		1	4
	2	4		8		7	6	2			3	2		7		6	1	2			1	5		4					9					2	2		2			1	5		2	5		3	3
	6	2		5		1	3	1			2	2		8		3	4	5			3	14		5					7					1	6		3			1	3		5	10		1	6
	3	1		3		1	8	1			6	3		2		3	3	2			4	7		1					1					1	1		1			3	4		3	4		4	5
	3	3		5		3	8	3			3	3		3		1	3	4			5	4		6					1					2	10		1			2	4		4	3		1	3
	2	2		1		1	10	1			3	2		7		3	12	3			2	5		4					4					3	6		4			1	0		5	3		1	2
	2	1		4		5	2	4			2	1		8		4	2	2			1	4		5					6					2	4		4			4	4		4	9		2	2
	2	2		7		2	4	1			2	1		9		1	6	2			2	5		3					2					3	4		2			2	4		4	5		1	6
	2	1		11		3	7	7			2	0		3		0	12	2			1	8		2					4					2	1					2	0		4	4		5	4
	3	4		4		1	4	1			2	1		6		8	6	1			3	5		8					3					1	2					3	6		3	7		1	5
	2	3		4		1	1	2			3	4		2		8	3	1			4	6		4					3					4	1					4	1		1	4		2	5
	3	2		1		3	5	1			2	1		7		1	8	3			2	8		4					3					1	2					1	7		2	4		4	1
	2	1		4		3	3	2			3	1		14		7	8	1			4	6		6					3					0	6					2	5		2	8		1	2
	1	4		10		7	4	3			2	3		5		1	10	4			1	6		2					3					0	3					6	1		3	4		2	4
	2	8		5		5	2	2			1	2		9		1	2	1			1	7		6					5					5	3					2	6		4	9		2	6
	1	3		2		1	1	2			2	2		6		3	4	7			3	12		5					3					2	2					1	3		1	7		3	6
	2	2		2		1	1	1			1	4		11		1	7	1			3	11		2					4						7					1	6		3	4		2	2
	2	5		9		2	6	2			2	1		9		5	4	2			2	5		3					1						5					4	10		1	6		2	4
	1	1		7		1	10	2			2	6		6		2	1	1			2	10		7					1						0					3	4		2	3		1	7
	5	3		3		2	1	1			1	1		3		0	5	2			1	3		2					3						3					2	2		2	5		0	10
	1	4		6		1	2	1			5	2		3		3	3	3			0	6		7					5						1					5	3		1	4		5	3
	2	2		4		1	3	2			1	4		5		1	4	2			1	4		4					0						1					1	2		4	10		3	6
	2	2		4		3	2	1			2	5		5		1	2	2			5	7		6					7						0					2	4		0	7		2	3
	3	2		2		2	2	2			2	3		7		0	1	1			3	10		3					0						2					1	1		4	5		4	1
	4	1		4			11	2			3	5		8		1	1	2			1	4		2					1						5					3	2		4	3		2	5
	3	3		6			5	4			4	6		4		3	6	2			5	4		2					5											2	1		1	2		6	6
	2	1		3			7	3			3	1		2		3	10	1			5	9		2					2											6	0		2	2		2	10
	4	4		4			6	3			2	3		3		7	1	1			3	7		3					1											3	10		2	5		3	4
	3	3		6			2	1			4	1		8		5	2	2			5	8		6					4											0	11		7	5		7	2
	4	2		1			4	1			3	1		2		0	3	1			2	5		3					1											3	6		3	6		3	3
	2	2		2			6	3			4	3		6		1	2	2			0	8		5					0											1	3		4	0		4	2
	4	5		4			3	3			2	1		4		1	2	2			2	7		2					0											1	10		1	8		4	2
	3	2		4			1	1			4	3		7		2	11	4			1	2		3					0											3	7		3	3		6	3
	4	0		4			4	1			3	4		5		1	5	3			3	9		2					0											2	9		6	4		3	4
	2	2		13			2	1			4	0		7		2	7	3			2	3		4					1											1	9		1	21		2	3
	6	2		8			1	3			2	3		6		1	6	1			4	6		1					1											3	3		3	3		2	6
	4	1		4			3	2			6	2		6		0	2	1			1	8		5					3											1	6		2	1		4	1
	2	2		1			3	1			4	2		8		0	4	3			2	7		5					0											4	3		4	2		2	2
	4	1		10			1	3			2	4		3		1	6	3			5	3		8					3											2	10		5	5		5	4
	4	1		5			7	3			4	4		4		3	3	1			3	6		1					0											1	8		3	5		3	11
	1	3		5			6	2			4	1		5		2	1	1			4	8		3																1	5		2	6		2	2
	5	2		2			2	1			1	6		6			4	1			1	9		5																2	8		4	6		5	3
	2	2		4			3	2			5	3		6			2	3			1	10		4																5	8		3	3		1	3
	3	3		6			3	3			2	3		5			1	2			3	8		3																6	7		4	6		1	3
	3	4		2			1	3			3	1		5			3	1			0	5		2																2	7		3	3		3	5
	2	1		2			2	2			3	2		6			3	3			1	8		3																2	5		2	3		5	6
	1	1		10			3	3			2	4		2			1	3			2	4		5																1	3		0	4		1	6
	2	1		6			1	1			1	4		8			7	2			2	1		1																2	8		2	6		2	8
	3	1		2			1	3			2	2		5			6	1			6	10		3																6	0		3	6		1	2
	2	1		1			1	1			3	5		0			2	2			3	4		4																1	2		4	6		3	2
	4	1		6			5	2			2	3		3			3	3			1	3		2																1	4		1	7		3	1
	3	1		9			2	2			4	3		5			3	3			2	8		5																2	4		3	4		3	6
	1	1		6			4	1			3	4		1			1	2			1	5		2																1	6		2	12		5	6
	1	1		7			1	2			1	4		4			2	3			2	3		3																0	4		3	10		1	3
	2	4		2			3	1			1	2		7			3	1			3	8		3																1	3		3	9		2	4
	2	2		7			3	4			2	1		11			1	3			5	1		4																5	8		3	5		3	3
	8	3		2			2	2			2	3		4			1	1			1	0		0																1	5		3	4		2	1
	4	1		7			2	1			8	3		4			1	0			2	5		7																1	2		2	1		6	3
	1	4		0			0	2			4	2		0			5	2			0	6		2																7	3		2	8		1	1
	3	1		6			1	1			1	1		1			2	2			3	8		0																1	8		2	4		2	4
	1	3		4			2	1			3	2		4			4	1			0	7		3																1	5		4	10		2	6
	1	1		5			10	4			1	1		10			1	2			1	7		2																0	2		1	4		3	6
	4	3		2			2	1			1	0		5			3	1			2	9		0																0	5		0	5		1	2
	3	2		3			4	4			4	4		2			3	4			1	5		0																1	8		2	3		7	5
	2	1		5			3	0			3	3		2			2	2			3	7		1																2	3		1	23		6	6
	5	3		2			3	0			2	2		9			2	1			2	2		0																1	5		4	9		4	0
	1	2		2			4	3			5	1		7			0	0			1	2		1																3	5		2	8		3	4
	1	3		3			1	3			1	4		3			1	2			2	8		0																1	5		4	10		2	3
	2	1		2			3	3			1	8		6			2	1			0	2		0																2	4		4	5		3	5
	4	1		0			3	3			2	3		4			10	1			3	5		4																1	6		1	7		4	2
	3	2		1			5	0			4	2		4			2	4			2	4		5																4	7		3	1		4	3
	2	1		2			2	2			3	5		2			4	1			1	8		0																1	3		2	5		1	3
	3	3					2	0			2	1		4			3	4			2	6		4																2	3		4	6		5	1
	5	1					4	2			3	3		6			3	0			2	3		5																4	12		2	6		3	2
	2	1					2	0			5	4		3			4	0			2	3		0																1	8		0	2		5	3
	2	3					7	4			2	2		4			1	3			2	7		0																0	8		1	3		2	1
	3	1					1	2			2	2		6			3	3			2	3		2																1	5		4	4		1	2
	2	3					1	6			3	2		1			3	3			3	5		2																4	3		5	2		1	1
	1	2					3	2			2	1		2			5	3			1	7		1																1	7		5	6		1	4
	1	1					2	1			1	3		4			2	0				5																		3	6		2	13		3	10
	4	3					4	4			1	1		4			2	2				1																		1	3		2	5		5	2
	1	3					6	2			4	4		4			4	0				0																		0	2		1	15		1	1
	3	4					1	1			1	3		13			2	2				1																		6	5		4	8		3	1
	1	1					1	3			3	2		8			7	0				2																		1	14		1	6		4	5
	3	3					2	1			1	2		4			1	0				7																		2	7		5	4		3	1
	2	2					1	3			3	5		1			1	4				1																		2	3		4	3		3	2
	3	3					2	1			2	2		10			3	2				1																		1	4		0	2		5	2
	2	3					2	2			3	0		5			2	6				1																		4	3		3	3		4
	3	3					3	1			2	0		5			0	2																						3	8		3	1		5
	2	2					0	1			3	2		2			4	1																						2	4		1	7		4
	4	2					1	2			2	2		4			6	4																						3	5		4	3		1
	2	3					2	1			4	1		6			1	2																						0	0		2	6		6
	1	1					2	1			2	2		2			1	1																						2	3		3	0		2
	1	1					0	2			1	1		2			2	3																						6	7		3	5		3
	3	1					12	1			1	1		10			1	1																						2	7		4	4		3
	3	1					4	2			3	1		6			2	3																						1	4		2	4		2
	1	1					12	2			3	3		2			2	1																						1	6		2	7		4
	2	3					6	1			1	0		1			3	2																						1	7		3	7		1
	2	0					5	0			2	2		6			0	1																						2	11		4	5		2
	2	5					5	1			2	2		9			1	1																						3	5		2	1		2
	8	1					3	1			2	1		0			2	0																						7	6		3	7		3
	1	2					6	4			8	3		6			2	2																						1	6		2	7		3
	3	1					4	0			1	4		0			0	1																						2	6		3	10		2
	1	3					2	2			3	1		7			0	1																						6	2		2	8		3
	1	3					4	0			1	1		2			12	2																						3	2		0	8		1
	2	2					2	1			1	1		0			4	1																						2	7		1	5		3
	4	1					4	0			2	1		7			12	2																						1	2		3	6		1
	3	2					2	1			4	1		2			6	2																						3	3		5	1		4
	1	1					5	1			3	0		7			5	0																						0	9		4	2		2
	3	2					10	2			1	1		0			5	1																						0	10		5	1		2
	3	2					5	1			3	1		6			3	0																						7	7		1	8		4
	2	3					3	1			3	1		4			6	1																						5	13		2	1		1
	2	1					6	4			2	1		5			4	1																						3	3		3	7		3
	5	3					5	2			2	4		2			2	0																						2	3		1	3		3
	4	2					4	2			5	2		3			4	4																						1	4		5	2		1
	4	0					6	1			4	3		0			2	0																						3	3		6	2		3
	2	3					8	6			4	1		0			4	0																						5	3		5	13		2
	4	1					3	2			2	4		0			2	0																						3	3		3	14		3
	1	0					3	2			4	2		5			5	2																						1	4		2	7		6
	3	3					6	1			1	1		2			10	0																						1	2		0	3		1
	2	2					4	3			3	3		0			5	1																						1	5		3	1		5
	2	0					5	3			2	1		2			3	0																						3	4		1	8		3
	4	0					2	5			2	3		0			6	0																						3	1		1	6		4
	1	2					3	3			4	2		0			5	1																						2	2		4	9		2
	2	4					9	1			1	0		3			4	0																						6	7		3	7		6
	4	2					2	4			2	1		2			6	1																						4	3		4	5		2
	2	1					4	2			4	3		0			8	2																						1	1		1	8		3
	2	1					5	1			2	2		0			3	1																						2	4		2	5		4
	3	3					10	3			2	3		0			3	1																						2	8		2	11		3
	2	2					3	4			3	1		0			6	4																						2	11		2	4		1
	0						5	3			2	1		0			4	2																						2	8		2	6		5
	4						3	4			0	2		0			5	2																						5	4		5	8		4
	2						3	3			4	1		0			2	1																						2	8		2	4		1
	4						2	4			2	3		0			3	6																						2	1		3	6		2
	4						4	3			4	1		1			9	2																						1	0		2	8		4
	1						5	2			4	1		0			2	2																						1	9		2	6		2
	2						3	2			1	1		0			4	1																						3	9		1	6		5
	2						4	4			2	1		0			5	3																						2	8		2	7		1
	3						7	5			2	3		0			10	3																						1	4		4	9		2
	5						3	2			3	1		0			3	5																						3	8		2	8		1
	2						9	7			5	0		0			5	3																						1	14		2	9		3
	3						5	5			2	0		2			3	1																						3	1		9	7		5
	1						2	3			3	3		0			3	4																						2	1		0	8		4
	3						1	5			1	0		0			2	2																						0	4		2	7		4
	2						5	1			3	2					4	1																						2	1		2	11		2
	1						3	3			2	1					5	3																						3	1		6	4		7
	3						5	3			1	3					3	4																						0	4		5	8		6
	2						2	3			3	3					4	3																						3	8		2	3		2
	2						2	2			2	4					7	4																						1	3		3	4		4
	2						1	4			2	1					3	3																						3	5		2	6		4
	3						1	2			2	3					9	4																						0	3		3	5		1
	2						2	3			3	2					5	3																						4	1		2	3		2
	5						5	2			2	3					2	2																						2	2		5	2		1
	1						4	2			5	3					1	2																						2	2		1	5		2
	3						3	1			1	3					5	4																						1	2		2	6		3
	3						3	2			3	2					3	5																						3	1		1	7		1
	4						2	5			3	2					5	2																						4	0		0	5		1
	2						3	3			4	1					2	7																						1	3		1	7		4
	4						2	6			2	1					2	5																						2	1		2	12		1
	2						3	3			4	3					1	3																						2			0	1		1
	3						7	1			2	1					1	5																						2			1	9		2
	5						2	3			3	1					2	1																						2			4	7		5
	5						1	4			5	1					5	3																						2			3	4		4
	2						5	1			5	1					4	3																						0			3	4		1
	1						2	5			2	1					3	3																						3			3	4		2
	2						1	2			1	3					3	2																						2			2	2		2
	1						4	3			2	0					2	4																						1			4	13		2
	8						4	2			1	2					3	2																						0			1	7		3
	5						5	2			8	5					2	3																						1			3	6		1
	4						3	2			5	1					3	2																						3			0	5		2
	6						7	1			4	2					7	2																						2			1	4		1
	2						5	4			6	1					2	1																						3			3	3		3
	2						7	2			2	3					1	2																						3			0	3		2
	3						3	1			2	3					5	5																						1			2	11		5
	1						2	2			3	2					2	3																						2			1	4		2
	2						5	2			1	3					1	6																						3			3	6		2
	2						2	2			2	0					4	3																						1			4	6		2
	3						1	3			2	1					4	1																						2			2	4		0
	6						4	2			3	2					5	3																						2			1	5		1
	3						1	3			6	1					3	4																						0			1	1		1
	4						6	1			3	0					7	1																						3			2	4		1
	4						2	1			4	0					5	5																						3			2	8		3
	2						4	4			4	2					7	2																						0			2	7		3
	3						6	1			2	2					3	3																						5			1	10		4
	2						3	3			3	3					2	2																						6			5	6		2
	2						1	1			2	1					5	2																						3			2	3		4
	3						6	1			2	3					2	2																						2			0	6		2
	1						1	1			0	4					1	1																						5			4	4		5
	2						3	1			3	2					4	4																						2			1	3		0
	1						3	5			1	0					1	2																						1			2	10		3
	2						7	3			2	0					6	1																						1			0	6		5
	1						8	2			1	3					2	2																						1			3	5		4
	2						3	2			2	0					4	2																						3			3	6		5
	4						1	2			1	1					6	2																						3			5	7		4
	6						3	1			2	0					3	3																						0			1	13		2
	2						7	2			4	2					1	2																						1			1	1		1
	1						3	3			6	1					6	3																						1			2	11		6
	4						2	3			2	3					1	1																						3			4	3		3
	1						2	6			1	2					3	1																						2			2	4		3
	1						6	5			4	0					3	4																						5			1	8		5
	1						13	1			1	0					7	1																						1			3	10		1
	2						6	3			1	2					8	3																						3			3	7		8
	2						4	1			1	4					3	1																						1			3	7		3
	3						7	1			2	1					1	1																						3			2	7		1
	4						3	2			2	2					3	1																						5			1	7		5
	2						1	1			3	1					7	1																						2			4	6		2
	1						2	1			4	1					3	5																						2			2	6		2
	2						2	4			2	3					2	3																						3			2	8		5
	3						3	2			1	2					2	2																						2			1	4		6
	4						3	2			2						6	2																						2			0	15		3
	2						3	2			3						13	2																						1			2	3		1
	3						6	2			4						6	1																						7			3	4		6
	1						3	3			2						4	2																						0			0	4		2
	1						3	2			3						7	3																						1			1	11		0
	3						2	1			1						3	3																						3			1	5		2
	1						3	1			1						1	6																						3			4	6		1
	0						1	1			3						2	5																						0			2	5		2
	2						2	2			1						2	1																						3			11	4		2
	1						7	2			0						3	3																						1			1	8		3
	2						1	2			2						3	1																						2			2	3		1
	3						1	0			1						3	1																						3			5	5		3
	1						4	2			2						6	2																						0			3	8		3
	2						1	2			3						3	1																						2			3	2		1
	1						1	2			1						3	1																						3			5	3		3
	1						6	2			2						2	4																						0			1	6		2
	3						2	5			1						3	2																						1			2	7		3
							6	1			1						1	2																						2			1	4		1
							1	2			3						2	2																						3			7	10		5
							1	1									7	2																						2			2	6		3
							2	3									1	3																						4			0	5		5
							3	4									1	2																						3			2	7		3
							0	4									4	1																						0			2	6		2
							2	3									1	1																						1			1	7		1
							1	1									1	1																						1			0	13		2
							3	3									6	2																						4			5	7		3
							1	4									2	2																						0			2	4		1
							2	1									6	2																						3			6	8		4
							1	1									0	0																						2			0	3		1
							3	2									1	2																						3			6	9		1
								1									1	2																						1			1	6		2
								1									2	2																						4			3	3		2
								5									3	2																						1			2	1		2
								2									0	5																						0			5	8		3
								1									2	1																						2			3	0		2
								2									1	2																						2			1	9		3
								5									0	1																						2			5	9		3
								1									3	3																						2			2	4		0
								4									1	4																						0			9	7		3
								2									0	4																						1			1	8		4
								3									2	3																						4			1	5		1
								2									1	1																						2			2	4		2
								2									3	3																						0			3	7		1
								3										4																						1			1	4		3
								4										1																						2			6	6		5
								1										1																						2			2	4		1
								5										2																						6			2	4		4
								3										1																						3			1	4		3
								1										1																						2			0	3		1
								1										5																						3			1	5		2
								1										2																						3			2	7		1
								1										1																						2			6	3		1
								1										2																						1			0	5		2
								2										5																						1			3	3		3
								3										1																						1			3	4		2
								2										4																						0			2	2		6
								1										2																						3			4	2		2
								1										3																						2			0	2		1
								2										2																						2			0	6		1
								1										2																						3			0	4		2
								1										3																						4			0	9		4
								0										4																						0			1	5		6
								1										1																						2			1	2		3
								4										5																						3			1	6		5
								1										3																						1			1	6		4
								1										1																						2			2	7		2
								3										1																						1			0	12		0
								2										1																						2			1	2		4
								3										1																						3			0	3		4
								1										1																						1			4	6		2
								1										2																						2			4	8		1
								1										3																						3			10	6		1
								1										2																						2			1	1		2
								2										1																						2			1	1		3
								2										1																						1			1	6		1
								3										2																						1			0	2		1
								2										1																						1			1	9		2
								2										1																						3			3	7		1
								2										0																						1			0	1		1
								3										1																						3			1	3		3
								2										4																						6			0	3		2
								4										1																						3			0	8		1
								1										1																						4			1	5		0
								0										3																						2			3	3		2
								1										2																						1			5	2		2
								2										3																						1			5	7		3
								2										1																						2			2	6		2
								4										1																						1			3	7
								2										1																						1			2	5
								3										1																						3			1	4
								3										2																						2			2	3
								2										2																						1			1	1
								2										3																						1			4	4
								0										2																						1			1	4
								0										2																						3			2	1
								1										2																						1			2	5
								2										3																						1			4	0
								2										2																						1			4	1
								2										4																						5			4	3
								4										1																						2			6	3
								1										0																						1			10	4
								0										1																						1			4	1
								1										2																						2			4	3
								0										2																									1	0
								2										4																									1	4
																		2																									5	7
																		3																									3	9
																		3																									4	2
																		2																									4	4
																		2																									3	6
																		0																									0	1
																		0																									6	5
																		0																									2	5
																		1																									3	3
																		2																									4	3
																		2																									1	3
																		2																									3	5
																		4																									3	3
																		1																									1	2
																		0																									2	5
																		1																									2	2
																		0																									1	1
																		2																									3	3
																		0																									2	3
																																											1	8
																																											4	7
																																											2	14
																																											0	7
																																											5	5
																																											3	8
																																											2	5
																																											3	9
																																											5	10
																																											5	0
																																											0	8
																																											2	4
																																											2	7
																																											4	11
																																											0	10
																																											2	5
																																											3	6
																																											3	5
																																											2	6
																																											2	10
																																											3	6
																																											3	3
																																											3	5
																																											5	4
																																											3	6
																																											6	9
																																											2	9
																																											1	8
																																											4	11
																																											3	10
																																											1	5
																																											3	7
																																											1	10
																																											4	11
																																											4	4
																																											2	1
																																											3	4
																																											0	4
																																											3	4
																																											3	9
																																											3	8
																																											2	3
																																											2	7
																																											3	8
																																											3	9
																																											0	7
																																											3	8
																																											0	6
																																											2	5
																																											2	8
																																											4	11
																																											4	8
																																											1	5
																																											1	8
																																											2	10
																																											2	4
																																											1	8
																																											4	5
																																											2	12
																																											5	5
																																											3	11
																																											5	6
																																											1	9
																																											2	9
																																											3	16
																																											6	12
																																											3	8
																																											6	7
																																											3	12
																																											2	5
																																											4	8
																																											1	9
																																											2	2
																																											1	5
																																											3	4
																																											1	6
																																											3	5
																																											2	10
																																											1	5
																																											4	4
																																											2	6
																																											1	7
																																											3	8
																																											2	7
																																											0	4
																																											2	8
																																											1	5
																																											3	2
																																											1	3
																																											4	7
																																											4	7
																																											2	3
																																											4	3
																																											3	6
																																											3	5
																																											3	11
																																											6	7
																																											0	11
																																											4	4
																																											6	6
																																											2	1
																																											5	3
																																											1	11
																																											2	3
																																											4	6
																																											2	10
																																											2	5
																																											4	12
																																											0	7
																																											4	8
																																											3	7
																																											3	6
																																											1	3
																																											3	4
																																											4	7
																																											6	1
																																											1	5
																																											3	3
																																											2	3
																																											1	6
																																											2	8
																																											4	2
																																											3	8
																																											1	7
																																											0	4
																																											4	2
																																											2	7
																																											3	5
																																											2	9
																																											2	13
																																											2	2
																																											1	6
																																											7	7
																																											1	2
																																											1	10
																																											3	5
																																											0	12
																																											1	2
																																											4	3
																																											3	8
																																											6	6
																																											0	6
																																											1	7
																																											3	2
																																											5	11
																																											2	8
																																											2	7
																																											2	2
																																											3	6
																																											2	7
																																											2	4
																																											1	4
																																											1	3
																																											5	10
																																											0	8
																																											1	5
																																											1	5
																																											3	8
																																											4	3
																																											1	2
																																											7	3
																																											1	5
																																											7	3
																																											5	1
																																											3	5
																																											1	5
																																											1	3
																																											3	8
																																											2	5
																																											2	5
																																											5	6
																																											1	6
																																											4	6
																																											4	4
																																											3	3
																																											1	3
																																											1	3
																																											1	6
																																											1	1
																																											6	3
																																											1	1
																																											1	8
																																											2	5
																																											6	4
																																											1	4
																																											2	3
																																											2	4
																																											3	9
																																											3	1
																																											5	1
																																											1	5
																																											1	5
																																											4	2
																																											3	4
																																											4	10
																																											1	4
																																											3	6
																																											2	2
																																											2	8
																																											5	1
																																											2	0
																																											0	2
																																											3	2
																																											4	3
																																											3	4
																																											4
																																											0
																																											3
																																											1
																																											2
																																											4
																																											2
																																											1
																																											0
																																											1
																																											1
																																											4
																																											1
																																											1
																																											0
																																											2
																																											5
																																											1
																																											2
																																											0
																																											2
																																											4
																																											5
																																											4
																																											5
																																											3
																																											1
																																											3
																																											1
																																											1
																																											6
																																											2
																																											8
																																											1
																																											4
																																											2
																																											3
																																											2
																																											3
																																											5
																																											3
																																											4
																																											4
																																											2
																																											2
																																											1
																																											1
																																											5
																																											4
																																											3
																																											7
																																											2
																																											2
																																											1
																																											2
																																											1
																																											6
																																											1
																																											2
																																											2
																																											3
																																											2
																																											9
																																											1
																																											2
																																											1
																																											1
																																											2
																																											1
																																											5
																																											2
																																											3
																																											4
																																											1
																																											2
																																											4
																																											1
																																											1
																																											2
																																											1
																																											1
																																											3
																																											0
																																											3
																																											0
																																											0
																																											1
																																											2
																																											2
																																											1
																																											1
																																											1
[truncated: 170 more columns]

## Sheet: Pot1-GFP
	E10				E11				E30					E31					E62			E63
	DMSO	0.5µg/ml Tm	2µg/ml Tm		DMSO	0.5µg/ml Tm	2µg/ml Tm		DMSO	0.5µg/ml Tm	2µg/ml Tm	20µM PHS		DMSO	0.5µg/ml Tm	2µg/ml Tm	20µM PHS		SD	SD-Ino		SD	SD-Ino
	20.3748	22.8056	33.623		26.2425	24.1418	36.2528		20.6446	28.7141	30.46	23.7636		22.4051	29.698	29.4897	23.2361		24.4894	27.9067		24.641	22.1627
	19.8829	23.0792	30.3639		20.4209	23.5006	25.925		22.0767	28.1222	29.424	23.6261		21.7035	23.2162	38.5334	23.3205		25.6329	22.868		23.7927	28.902
	20.4798	23.7282	38.89		19.5575	25.5899	28.2426		21.0327	30.1674	30.4323	22.3659		20.258	20.5155	36.2102	24.9439		25.7244	20.8722		22.877	25.9061
	26.4652	23.1619	31.6992		22.6088	23.1881	25.0518		21.8989	25.7099	28.6827	26.1954		27.6205	23.368	36.4964	24.0184		21.6492	23.7649		22.3675	25.6525
	22.9723	23.7395	29.5836		21.579	26.9384	33.2662		22.7035	26.2211	34.7551	22.5729		22.6181	20.0339	32.8762	25.4428		21.0276	26.4394		21.57	21.5513
	23.9866	32.5606	36.2564		20.7677	22.8958	27.3904		22.4232	26.0608	31.0382	23.4962		23.089	22.9556	35.3357	22.8954		26.2694	27.7075		21.9451	25.2984
	22.9512	22.8651	26.1769		21.715	25.8148	32.2249		23.0279	25.1541	37.7169	25.3125		20.3214	30.6877	38.6148	21.3798		21.9258	22.9523		22.477	26.0774
	23.378	29.3786	32.7261		27.1623	21.9861	33.842		22.4454	27.8924	29.3207	21.0493		21.7446	24.3375	41.9969	22.1719		26.9663	22.6449		20.3673	27.0903
	20.6646	23.0175	29.0873		20.168	24.2277	33.8595		20.9746	28.9288	35.1359	22.1515		21.1879	25.0082	34.7121	22.0268		22.8658	23.0867		23.3035	25.653
	24.4045	27.8591	28.0366		19.745	24.7585	36.664		20.8106	26.9444	28.2265	21.9447		22.0514	23.0741	32.1773	23.6755		26.2851	20.8647		21.3302	26.5132
	21.9544	24.6306	30.9235		21.1804	21.9198	29.918		24.0306	27.8972	30.9741	25.6561		23.2087	26.9306	36.3022	23.3176		21.3363	22.2968		23.7878	23.3187
	22.8149	27.9418	41.5323		20.6091	23.2717	30.73		21.3397	28.1327	32.152	23.6921		23.6753	23.2105	29.6849	23.4222		21.0969	24.25		21.4382	23.5361
	24.3094	28.9707	31.8616		21.0171	23.9866	25.6714		20.8146	28.6975	36.8146	22.5181		20.0872	26.5414	33.4455	22.0707		20.4242	26.3266		23.1209	27.9555
	21.268	24.3735	26.1672		24.1904	25.8137	28.8803		20.9032	23.0111	38.5965	23.0149		20.3699	23.6478	27.964	24.6063		22.1818	21.1703		22.2883	20.5007
	21.6061	22.8305	29.8653		21.0849	20.9497	24.4195		21.924	26.4432	37.2758	20.9356		19.6771	23.7813	33.5239	31.3053		21.3711	26.4088		25.6248	24.6638
	22.1865	24.5276	35.5594		24.0043	22.0858	23.9276		20.7098	28.4751	33.5497	24.1451		22.1761	26.9011	37.2425	22.9155		28.4815	22.4709		20.8893	23.082
	22.0238	28.6851	38.5449		24.3741	24.2166	30.503		22.3216	23.7957	29.9318	22.537		18.8816	30.9774	38.7868	22.315		21.5108	21.5159		21.0834	23.9863
	25.8611	25.2712	24.0024		20.9498	23.681	25.9053		23.7183	33.0492	29.7645	25.3786		22.3435	24.1711	36.7078	26.9157		24.6885	20.3271		24.024	20.2291
	21.5932	26.4845	29.6359		20.676	21.4484	30.6097		21.2966	23.8483	29.4363	21.7225		22.3665	26.8234	35.6149	25.8044		21.9732	21.69		20.6618	25.198
	21.876	34.9019	31.7754		20.2389	20.2993	26.1083		24.9208	31.0311	31.1286	22.7022		21.3823	24.8588	39.4564	24.4922		23.9418	22.0016		23.1527	21.3425
	24.3486	23.2143	37.2205		23.5015	24.959	34.9534		22.1475	24.5982	31.011	21.4119		22.839	22.6177	41.3981	27.1939		23.5684	22.5259		24.6628	22.1627
	21.0209	25.1648	29.8987		19.9108	27.6207	25.9392		23.7458	23.3671	25.7743	22.8937		22.4187	22.8591	36.8456	25.1436		21.9129	26.4533		24.0951	26.3406
	23.2254	25.7405	38.3041		23.6932	22.1764	25.2642		21.3625	26.632	35.0462	22.1691		22.9159	24.5456	36.4015	24.6323		27.4143	22.7048		23.4892	23.4663
	20.2516	26.2933	22.2786		22.4705	21.1813	29.2857		23.54	22.4373	37.6904	20.176		22.0111	24.9851	35.1216	24.5914		23.681	25.2136		26.1019	24.9422
	22.5805	25.8804	32.0967		25.3878	25.5835	35.2359		21.3199	24.0026	38.6383	22.0077		23.6115	28.0216	27.1404	23.1662		23.9275	21.4475		21.486	23.3554
	20.9304	25.727	37.6114		21.7107	31.0545	25.4917		22.8098	24.2089	28.6103	21.515		23.634	35.1861	32.8998	25.6652		22.7711	23.5048		21.167	23.1797
	23.5412	26.5095	31.1967		22.8035	19.9361	22.8366		23.0557	27.5727	26.6071	24.7383		23.2503	25.541	40.063	22.0832		24.9409	23.0834		23.7268	21.7021
	24.6949	22.4158	28.2355		23.6311	23.3061	30.0916		24.5092	32.5767	34.3518	22.6774		20.139	26.4127	52.1328	23.7624		25.488	23.6464		25.489	21.9201
	23.171	25.7613	39.7141		20.1556	21.8171	26.4869		21.8421	26.4479	39.8622	25.0155		19.8747	25.4765	27.0812	28.7524		22.0537	22.0205		25.5545	24.0525
	23.0878	31.4389	35.2775		23.7339	24.2008	35.1611		21.5758	28.6824	34.3771	25.0135		23.6784	26.2559	30.2435	24.5939		22.7258	24.0523		22.7421	21.3913
	21.2494	22.8702	39.0395		19.1639	29.8569	34.289		22.7885	26.2642	28.3978	24.3114		23.7302	24.2032	30.9401	25.9816		30.1091	25.0866		24.5046	24.6138
	19.8987	31.2158	27.6449		30.8414	22.5605	26.4891		21.6465	24.5477	36.2953	25.12		21.5216	30.4758	27.271	24.3435		22.6122	22.366		23.9996	24.4459
	22.2949	28.7942	33.1135		20.5174	23.0672	23.4775		21.2209	22.4445	32.7809	22.5602		21.0714	24.4317	30.3723	23.5651		23.7762	24.459		21.086	25.2179
	23.6183	30.8357	32.1739		24.1833	25.0063	30.0547		23.7073	26.3725	32.416	24.6096		23.7525	23.7306	30.9827	22.5254		22.963	24.1801		22.8189	27.1688
	20.6545	23.5322	26.7565		20.7476	24.7441	30.3486		20.8585	37.0713	37.2078	21.5647		21.7216	23.3667	36.6004	22.5759		23.3751	23.0919		22.7752	22.2759
	20.6893	32.0771	34.0002		23.3521	20.6143	27.8322		22.2452	31.7082	28.2672	22.9286		21.4796	30.0806	33.5669	28.1842		22.7344	21.9577		23.1814	21.2233
	20.7448	26.525	34.9733		22.1158	24.8464	22.1277		22.5432	24.4693	30.0721	23.9851		20.1307	27.7048	26.7433	23.9736		20.8093	23.1175		23.3572	26.4819
	23.7598	31.0002	35.0353		24.0904	27.9689	29.8082		24.5968	28.046	29.2719	24.1552		21.8999	26.8321	27.6271	24.605		23.8733	25.7937		21.9736	27.6212
	21.2921	28.7705	36.5506		21.6778	23.6609	35.0732		22.4667	32.078	31.9192	24.1579		21.0666	24.9376	33.7086	26.0356		22.564	24.6025		22.3378	25.0598
	20.3557	26.6285	26.0838		23.3072	25.2094	27.0429		20.0364	24.0159	31.9322	21.8776		24.0493	33.6368	29.4177	22.3472		24.3094	22.206		22.3425	25.8022
	23.3173	29.1069	28.8337		22.0393	25.4785	27.2989		21.689	27.8919	33.8563	25.0949		21.6493	22.5942	33.5768	24.9419		24.5019	21.9243		23.418	24.2002
	23.9315	23.2157	34.625		24.325	23.2836	26.7492		20.9467	26.2508	44.0067	22.1591		19.8196	27.0326	27.9283	24.5031		20.6729	20.7326		22.7435	23.7078
	21.8076	24.701	33.0755		19.6733	27.0445	20.7538		20.1685	27.4806	31.7911	21.6836		22.7064	21.3627	26.5442	26.1437		24.1941	23.1943		22.5159	25.0992
	22.8408	29.6756	35.3391		23.3174	23.2885	25.2173		22.2115	33.8565	35.8445	25.694		21.7987	28.4677	37.5424	23.74		28.5368	21.9888		22.7067	21.9068
	21.3459	28.101	27.008		21.5094	24.4905	30.412		23.975	30.1683	35.2604	25.7762		22.0828	28.9385	27.0259	23.2166		22.9491	22.2536		22.377	26.0847
	24.691	28.476	32.3639		21.3323	22.0907	40.2593		23.8823	29.8196	34.8186	26.1725		21.6276	26.9072	28.5999	28.951		22.0574	24.2741		20.8754	22.4574
	22.4255	32.5371	31.435		23.0538	24.5576	24.1977		21.6314	29.168	33.9579	24.489		20.7601	25.3435	25.5527	23.4265		22.911	21.1603		21.2341	25.1805
	24.6654	24.8628	29.9001		26.1942	26.3282	23.3998		20.5565	26.8392	24.4816	23.0988		22.1842	29.2477	29.755	23.2707		21.6103	22.4809		22.4051	24.0289
	20.8658	29.9333	30.323		24.1592	23.0683	30.2507		20.9806	26.7088	34.9265	24.5439		21.2204	31.7879	29.7355	25.0998		21.9444	22.5062		22.5068	25.0337
	21.5983	24.3374	31.4612		19.7301	21.8094	20.9803		22.1087	25.9078	35.8633	19.3341		21.9037	28.505	29.9049	22.8539		22.7794	22.6766		25.8276	21.3322
	24.0125	28.7214	39.5276		20.6363	22.8421	31.5127		20.4702	25.6568	30.3514	21.2772		21.9331	28.626	29.0887	26.4534		26.6412	21.904		23.7097	22.215
	22.6539	26.1069	29.4422		22.5382	22.9683	23.6482		24.2297	29.0178	32.1989	23.4089		20.9695	24.8999	30.7905	28.3904		23.8369	23.6418		20.8651	23.3471
	22.6482	29.4186	32.2992		21.211	19.9034	27.0771		23.176	25.0404	25.0501	24.2979		20.7708	20.3273	31.7879	24.3877		22.2456	22.5316		22.6217	25.1079
	22.2031	25.7416	32.3837		24.0409	27.3934	32.8442		19.3502	26.0392	30.0774	21.4906		20.0979	26.3359	26.0799	27.9832		24.5506	22.6664		23.2778	21.7501
	21.9156	25.2822	29.2438		20.8052	23.0049	25.2039		20.6076	28.0614	26.4179	23.6943		20.7721	38.0457	33.2446	24.2518		22.9485	21.3411		21.0108	24.2773
	23.07	24.9864	38.9264		25.2774	22.1907	28.2539		23.4689	26.5226	36.6405	21.0324		21.6341	36.1556	25.9367	22.2145		22.594	20.0589		25.1101	26.6337
	22.2336	28.5909	33.3127		24.2306	22.4246	29.8615		23.7701	26.9014	29.5811	22.5338		21.3938	37.4866	31.9008	23.2522		25.4356	23.6966		26.0288	23.5456
	19.8213	24.81	32.6764		23.8807	22.9347	26.2733		21.9766	24.9304	38.5762	23.7501		20.1459	31.2475	34.1218	24.1661		23.2054	24.945		25.1778	21.0185
	23.2142	27.3513	38.0322		21.7994	22.066	27.4335		20.8456	22.1105	37.8285	22.7112		21.4983	23.4172	26.9024	22.6336		23.8205	25.1901		23.1703	22.5437
	22.1943	26.004	33.6263		21.471	28.5251	26.9141		22.089	29.1752	34.8293	23.776		23.4105	22.8885	27.4548	24.0249		23.8518	25.8957		25.0143	24.0003
	22.8853	29.9643	34.3826		25.3653	22.0983	48.4655		19.8998	30.6081	34.4346	20.3046		22.7378	20.3406	30.2111	23.2566		23.7683	23.5824		25.2661	23.9259
	22.3496	24.962	38.552		21.557	20.3517	29.953		22.1423	37.4469	25.9399	26.2476		23.1624	25.6165	27.0825	22.2332		23.1437	21.9295		23.4572	21.2208
	22.226	22.6281	36.1325		23.3807	23.357	34.6136		23.5241	27.5144	28.3185	24.5296		20.8182	25.0596	22.344	22.1516		23.2369	23.6173		23.3241	24.3793
	22.0435	24.363	31.4774		23.3738	25.8797	27.8355		22.3261	30.71	28.7979	25.0555		22.3636	25.4503	39.6948	24.1471		23.4154	25.0148		20.7251	21.4808
	23.9977	23.091	29.0467		23.3729	25.2483	33.8844		20.8347	36.0965	31.1529	21.1313		22.7676	27.4897	29.9369	23.9653		21.1306	24.4445		20.8343	23.7133
	19.7787	31.8089	26.3411		20.5159	25.0661	36.7376		20.853	24.7888	36.4186	23.8703		20.7837	35.2535	23.8321	28.7304		24.7877	20.7783		24.2672	21.4907
	22.91	24.2561	33.3208		20.1226	21.583	29.1621		21.7351	33.4364	28.3318	24.9708		22.8543	24.739	28.3172	22.6057		20.4592	23.57		31.2249	21.7598
	23.3781	28.9921	36.5513		23.8012	25.3491	33.663		23.2647	29.6166	27.7386	22.6816		24.1386	26.3288	29.4123	24.3514		21.9707	23.2211		21.5427	24.313
	24.1704	26.0448	35.5233		18.6294	22.6963	33.0125		22.4292	24.9894	30.048	24.7112		21.9536	30.6733	34.9033	22.9083		22.8749	21.6036		22.9738	28.8705
	23.1255	30.1541	32.5185		24.4141	21.3934	30.7744		24.0149	34.2279	32.9462	22.5452		21.647	24.6984	29.9179	26.2142		22.5699	23.1178		23.4018	21.289
	22.6395	25.5895	29.3749		20.2355	24.4007	35.633		23.1991	27.2463	42.4179	21.1854		20.1247	31.8658	34.5691	25.9509		22.9758	22.8021		21.7141	26.3871
	26.5618	25.6375	31.2923		21.7136	24.9466	31.5682		20.8612	28.4017	29.1082	22.0536		19.7139	34.0356	28.4208	23.0657		22.497	25.9284		23.2441	21.5431
	20.4513	28.0907	32.8643		21.4343	21.6313	38.9066		23.94	28.4295	26.6936	21.9414		22.7226	29.3917	34.939	22.6758		20.9905	24.5862		20.6861	24.8133
	21.3002	27.7104	32.9253		21.7419	24.531	35.3623		21.109	27.4944	27.0735	22.9877		22.3057	29.6896	24.2853	21.6866		23.9413	23.2491		22.9213	25.1316
	20.6641	23.7371	29.588		20.2354	22.8115	31.0003		21.3686	25.9922	34.3435	21.6194		19.9846	27.0257	38.1179	24.3815		21.9592	29.6317		22.4295	25.1917
	24.0419	23.7439	27.7387		26.2907	25.178	35.2478		19.8868	26.0029	31.5214	22.2762		21.6409	26.2657	33.4987	23.8797		20.8369	21.1095		22.4626	24.6191
	23.8623	25.0549	27.5313		21.2828	26.4916	26.0036		21.5574	26.0278	31.5113	22.9699		22.3799	25.8382	33.3446	27.6741		24.2458	22.1127		23.6921	23.6856
	20.8774	25.1014	28.2951		21.0764	21.0242	35.0699		20.6314	33.968	28.6467	24.3498		23.8021	24.7088	32.8949	24.6593		22.846	24.4186		22.9863	22.0252
	23.061	26.6181	28.5443		22.1595	25.7474	30.8239		23.4778	28.1018	26.538	23.6166		24.43	27.5607	32.1506	24.4649		22.679	24.5053		21.2454	21.278
	22.1246	24.8921	23.3535		23.6252	31.6619	29.8176		21.3158	24.0579	39.9704	27.0489		19.7106	23.0253	26.1019	27.6468		20.4713	24.7003		19.8373	20.3267
	20.8143	24.1863	26.1702		23.3772	23.3034	27.6017		24.9829	29.8805	41.4736	21.8349		21.2297	37.5163	34.6755	24.6206		20.8428	21.4492		25.01	21.9449
	20.7297	27.0736	26.9551		19.4439	23.3604	21.7883		22.7061	27.6112	34.6559	24.569		21.449	24.057	35.6077	23.1487		25.0496	22.7514		20.7275	22.7364
	22.6162	27.3451	29.9478		26.2413	28.7298	31.098		21.9655	25.5548	32.1256	22.7885		21.6472	33.8968	27.2646	23.2116		20.3769	25.6834		20.0973	21.1033
	23.2276	35.4139	46.6693		21.8654	23.7979	23.5096		23.3218	23.1841	30.4244	22.8349		22.8403	29.6941	31.4453	24.8899		22.7896	23.4592		19.4699	27.1675
	21.2547	25.2612	33.1038		20.8617	20.1274	29.5104		23.2545	30.2964	36.6142	24.0314		21.9786	23.9763	31.6808	25.6937		22.9019	20.6793		20.2359	31.2718
	22.6439	26.356	26.8023		22.5482	28.0278	28.8736		22.6802	31.2305	25.3914	21.2951		24.2757	25.4209	30.27	24.1286		28.5366	23.0869		22.382	26.0397
	22.2876	30.0077	34.7543		24.082	23.2887	27.8664		22.4308	29.344	42.9861	23.9026		21.1872	25.8536	35.3842	25.1331		24.6662	22.5301		20.8033	21.4713
	23.6714	23.422	32.2849		22.1693	21.6062	34.8378		22.5032	29.8384	30.1156	23.7802		22.1586	23.5137	26.236	23.5301		22.4644	21.6477		21.5068	21.991
	19.3986	33.6839	35.8079		19.4049	23.1158	30.3337		24.0695	30.3006	31.3291	22.512		21.4435	28.6626	31.3737	23.0201		21.4128	24.6439		23.6846	25.0014
	20.38	23.8451	32.1417		22.3347	23.1519	28.6922		22.0051	36.2726	47.4385	24.3104		22.6982	42.788	31.6592	27.9618		22.7907	26.7568		23.1118	22.6465
	20.9329	23.3229	25.5617		22.7184	21.2264	29.6771		20.7353	32.3967	35.5182	22.7669		22.2366	29.186	27.2151	27.8099		24.1502	24.7809		21.7637	23.0033
	22.0739	26.3508	25.9568		21.8478	25.309	31.0028		20.2168	36.7551	29.275	22.7649		21.7235	31.6531	34.6775	23.4618		21.6719	27.0822		19.9602	23.3453
	20.0253	24.2909	33.9175		26.9962	27.1727	28.9831		20.781	50.064	29.6311	23.9071		20.9802	24.8741	24.0045	24.2858		25.656	23.4859		22.4396	23.4127
	23.9307	32.0924	29.3093		21.9795	24.3439	33.5535		21.1504	53.1631	30.3788	27.1723		21.8604	39.3099	36.7662	24.612		25.8686	25.1119		23.5106	22.5211
	23.5166	30.8061	29.1226		22.1767	23.8627	26.413		23.7405	43.2123	26.4333	21.6566		22.1548	28.4084	40.632	21.0902		20.8138	22.3292		22.7222	22.8092
	28.4126	32.0966	30.7328		23.7572	24.8288	29.273		19.7896	34.693	33.4252	23.3553		21.0685	29.1789	36.5714	22.0567		22.3337	26.3284		22.2626	24.3346
	22.7436	25.9219	34.2016		22.3267	25.1523	31.2082		23.0952	32.1428	31.0493	22.8952		20.7848	99.7943	34.6666	25.4233		21.6801	24.4729		20.7638	21.5478
	23.02	27.7833	31.172		21.1486	31.8256	30.9954		20.2324	23.7823	33.914	27.0055		21.7773	85.2418	30.0842	19.7833		21.333	21.9357		20.3878	22.2639
	21.5697	29.3143	30.1879		21.2281	23.358	32.677		22.1843	22.0051	35.0438	23.4795		21.1215	22.2628	23.6695	25.973		20.6836	24.1937		20.3798	23.1735
	22.5694	30.521	28.6075		21.5291	23.0395	31.7571		21.3246	32.7564	37.1328	25.2243		21.1489	28.6981	28.1751	23.5579		22.3088	21.4612		21.0687	21.6711
	21.8209	27.5366	31.0653		22.703	22.0791	40.1024		22.5521	23.691	27.9761	21.7146		21.1105	25.6282	28.0112	21.4363		23.2677	23.0356		21.9917	22.7663
	24.6348	24.1336	37.0172		24.784	22.414	28.4203		21.0965	24.4333	45.3566	22.8598		21.3818	24.2296	25.4402	25.4948		22.2908	20.8949		21.2124	22.0719
	22.8357	29.1349	26.4231		20.0736	21.0541	93.2307		20.3624	29.431	33.6394	22.0905		19.3039	21.7433	40.3562	22.7841		20.6077	23.558		21.5469	23.3643
	20.8201	24.3205	31.958		21.0046	27.226	31.2755		22.3837	33.2929	27.3166	21.2517		21.0315	30.2173	32.0493	23.4658		26.4044	24.1462		22.734	25.1565
	25.4141	26.2054	31.6111		21.9627	24.0054	26.7898		20.8564	26.7787	28.4514	22.7627		20.2754	24.677	26.2064	21.7078		19.8883	24.3262		21.457	23.9772
	21.7805	24.228	27.5342		20.9618	23.1868	30.9944		20.9021	25.5382	32.382	25.0434		19.4059	24.697	27.5322	21.4025		22.3253	20.0581		20.2099	29.2161
	25.6965	27.3734	28.2612		22.658	21.7951	24.8624		18.9612	27.4142	34.743	24.2052		18.9604	27.21	27.8066	20.1935		25.4259	24.0748		23.22	22.8591
	24.3761	25.459	35.516		18.8384	25.8697	27.8842		24.3081	22.3022	25.3824	23.1031		20.8192	24.5173	32.936	23.4925		20.614	23.574		21.6678	21.912
	23.1916	28.7857	29.1626		21.3394	29.7468	26.6658		21.5685	26.8672	32.5636	22.2674		21.2583	26.4522	24.8621	23.4356		19.4135	22.4939		23.23	31.8389
	21.8093	39.421	29.6783		21.8248	23.1946	34.4494		20.4645	32.5102	31.8585	20.835		21.1316	25.995	30.5404	22.1245		21.369	24.4499		23.2681	21.4694
	20.9974	31.2286	32.5087		23.4112	27.82	28.0509		24.2811	31.3982	27.6451	24.0966		21.1811	24.8162	24.4322	20.3831		19.7723	22.0249		22.7623	23.3976
	23.7171	27.0169	29.6335		22.7302	23.1605	27.9221		22.9356	22.101	35.3283	25.4928		20.6339	25.4272	27.1227	23.9092		18.5542	24.0804		22.8594	24.8413
	22.1488	30.6925	26.1058		24.8197	19.9567	26.9201		21.5955	26.8166	31.856	25.1545		21.0577	24.6043	25.4806	22.2248		21.9323	23.0118		22.7412	23.493
	24.3352	28.8963	42.1325		21.0747	22.1655	32.4219		23.3789	30.8768	35.5025	22.0517		20.7087	24.5744	28.6606	25.426		22.2658	21.9869		20.3709	25.9834
	25.9616	24.4107	26.5107		22.5306	25.7417	26.2497		24.0599	30.4107	30.783	22.4901		19.8659	25.3252	24.3777	24.9869		21.7713	22.2989		20.1958	23.1359
	23.5276	23.7168	34.2242		21.1133	23.4267	29.1369		21.2053	25.0955	32.3631	24.2217		20.4229	25.0119	24.1499	26.5768		20.3046	21.8757		21.462	24.1348
	22.5318	24.471	30.4276		21.863	22.6787	29.3686		23.649	26.3618	34.0644	23.989		20.8397	25.3491	28.1195	22.5777		20.5544	24.3837		20.5889	25.064
	22.9987	21.918	35.1874		22.5113	22.7564	23.4431		23.0383	25.0816	31.555	22.0419		20.3005	25.6824	29.5329	20.7899		21.6793	23.2468		23.8839	24.1403
	20.8518	27.0325	30.8857		23.9255	27.851	30.7756		22.3913	30.0361	35.9326	22.0648		21.3693	28.0425	31.1543	25.8151		28.7201	24.9016		21.8574	22.4897
	23.8211	32.8226	32.0789		24.6334	23.103	33.0745		20.5068	25.5884	29.0361	24.0825		21.9435	25.2796	31.1233	21.5489		23.1319	24.7325		24.0076	23.8975
	23.0211	25.5906	28.0072		21.4115	23.7658	30.5023		21.3685	24.7246	34.4119	24.8246		21.4625	27.8115	29.6453	21.9968		24.0938	23.7221		22.2064	25.9152
	23.5859	28.2454	29.2307		20.3872	19.3525	30.8591		23.7926	24.4686	28.8136	22.8338		23.3194	23.8162	26.3387	22.9467		26.0543	22.1867		22.2222	21.6648
	24.7908	30.0458	30.791		22.4811	24.3894	23.3244		23.3942	33.7146	31.8688	21.3268		23.9325	27.4133	24.2516	24.8507		22.9074	26.2924		21.3971	24.5593
	22.0352	30.9357	31.6004		22.8943	28.496	33.3387		23.4172	27.7162	32.2712	23.1702		23.2688	34.4698	23.4938	24.9848		28.0372	22.6828		22.4438	22.6217
	23.0581	36.5692	36.9938		24.165	24.1941	23.2556		22.8369	23.3832	32.7341	23.6083		21.0082	25.9556	22.532	22.9399		25.8747	20.8234		22.7396	22.0413
	21.6818	29.6422	31.1797		22.2436	20.0661	25.3874		22.8308	28.2528	38.3578	23.7728		22.4891	26.4859	27.5228	24.496		24.0889	23.4457		22.3651	23.0103
	23.0019	26.127	30.4275		25.9156	23.9262	37.9744		22.7957	29.7846	32.4067	27.6056		21.1232	27.514	38.8347	22.2541		23.5345	24.1782		21.1386	21.755
	24.5039	34.1851	33.9957		20.4365	29.6285	26.5839		23.0638	26.1138	36.2835	25.0753		21.8275	30.6125	31.7409	24.5765		23.6377	21.638		21.8443	24.8168
	23.4886	29.5998	29.5709		24.2961	20.4963	22.8026		22.952	24.7823	37.2505	22.7053		21.2643	31.5502	30.2903	23.6154		21.0949	23.9909		22.2559	21.6625
	24.1169	30.7214	29.6394		20.9027	21.4611	25.8091		21.5139	32.2144	27.8699	23.3676		24.0833	27.0526	39.1329	25.3524		25.043	20.1114		22.8267	27.104
	23.7051	27.2014	27.1051		22.2853	21.5304	29.8987		20.3946	28.9504	31.2827	23.8047		22.4554	24.3224	35.7642	20.9285		20.7492	25.2788		21.0723	25.5471
	24.5568	24.9126	33.5025		23.2333	20.4854	75.1646		22.8348	23.1854	31.8508	25.9336		21.2278	26.5619	33.4192	25.4493		24.4006	25.7403		22.2819	26.4569
	25.3293	26.3916	36.5035		20.6999	20.7951	63.5803		22.146	29.0155	34.3005	21.273		21.219	25.4406	31.3229	24.1198		23.4158	22.4709		22.1565	40.5849
	22.4491	29.4928	35.8061		20.8043	25.9218	29.4454		20.9798	25.8293	27.7956	25.1843		23.0316	28.9618	38.5613	23.0539		27.2399	24.6711		23.1347	23.031
	22.3417	25.0199	26.5444		22.1372	26.1977	29.6568		21.2774	28.6125	27.5665	21.4379		21.9045	27.2025	26.6704	23.0742		21.3358	22.6184		19.8581	24.2901
	26.5572	24.1794	34.5791		24.861	23.4629	37.3848		21.7109	24.994	32.0965	67.2724		20.1748	23.7512	28.4889	20.5805		22.8462	24.5946		21.952	21.1881
	22.7826	25.1031	33.5367		21.7033	23.8187	35.1845		21.5878	30.991	27.9281	23.7599		23.3548	27.6264	41.4533	24.1302		22.5949	24.2949		22.9696	21.2795
	22.0392	25.6876	26.5742		23.9808	22.7138	33.3016		23.7566	26.33	31.139	23.4988		20.4753	25.4517	38.9039	20.6112		25.1666	24.1789		22.5196	22.7808
	24.7631	25.5451	27.0019		23.4755	27.3715	31.8162		23.7462	29.7322	25.3019	21.4322		22.2624	35.9302	35.2307	22.8124		21.7962	20.7031		22.3375	25.7165
	23.0604	23.6068	31.1538		21.7787	24.4053	27.2775		22.4187	23.6941	29.758	23.8888		22.2155	29.0344	28.6118	22.6689		20.9106	24.954		20.1362	25.8096
	24.5239	25.6714	26.5017		19.1374	21.3304	30.0163		24.3064	25.9317	36.0921	22.6138		22.0553	25.1518	29.1614	22.0913		25.6126	24.9939		22.9065	24.6668
	21.7966	30.5006	25.4975		22.8931	24.8121	32.8106		23.7452	36.5782	34.9489	21.8223		20.329	31.8686	24.2441	22.9054		21.0227	25.0243		22.7984	23.3122
	21.709	36.9874	33.2023		24.5073	25.2939	31.7495		23.8951	30.4731	27.2453	21.5845		20.5123	24.831	27.7669	24.7198		24.7869	25.3193		21.442	22.39
	24.3159	28.4211	30.5874		21.2896	26.255	26.7892		23.2501	31.5799	26.9197	21.3736		21.193	35.8347	31.0826	21.9579		24.6411	22.6695		22.8375	24.8369
	20.4692	27.1505	25.0124		21.3923	23.1577	29.7867		22.9108	26.4783	28.7953	22.271		21.1533	29.7316	35.1072	24.8049		21.8618	24.7147		20.9236	23.044
	22.0816	25.8201	27.519		23.9862	27.6111	33.1142		21.986	30.565	28.5783	31.725		23.0361	33.3898	33.1484	20.8675		21.3735	24.5779		21.7495	22.758
	25.7409	25.9809	45.4287		21.0068	20.8358	28.6452		22.1818	30.1799	35.1956	20.348		22.2377	24.1411	36.8292	23.3747		24.2316	21.5038		22.7473	23.9693
	22.0708	28.6842	33.4044		18.8126	24.2045	28.1953		21.5598	24.1435	27.4827	21.4376		23.4876	43.2598	47.091	22.6661		20.274	25.9102		21.8167	23.8388
	29.7746	31.4043	27.3828		20.5169	24.3912	28.0971		21.8313	24.1397	23.4555	24.923		23.3277	40.7973	35.521	23.7502		25.2221	25.0667		23.7928	23.3241
	21.5964	28.8376	40.1805		21.6438	21.268	27.5035		21.1651	27.7994	25.2584	23.2318		23.5446	26.8867	30.8529	21.8757		25.7867	22.8881		21.0092	22.7029
	24.502	32.784	26.0384		23.835	24.3494	30.2811		21.8769	25.9468	32.9635	24.8648		22.8303	32.8052	28.9975	23.5262		26.6479	22.4682		21.7516	22.8623
	24.5057	30.8188	35.4835		20.5122	25.0576	26.2446		20.2674	23.9688	25.9011	23.2663		23.0799	27.076	33.7476	21.8046		21.1858	22.2984		21.9284	23.6782
	24.8431	25.3508	30.7941		19.0596	24.8262	37.1306		22.4776	29.0476	28.1422	20.5639		21.4008	45.3485	27.9139	21.5142		22.1762	27.6137		22.3128	22.3474
	24.7166	23.1786	34.9953		23.901	71.1295	27.8876		20.1209	25.0701	32.83	21.6583		23.2856	25.8896	33.7284	22.0496		23.8368	20.5921		22.214	20.6352
	22.2675	24.2669	29.3886		23.1114	92.592	28.5265		22.6858	24.9717	39.7486	21.8911		22.5879	27.7249	31.4284	25.8995		21.0852	25.7504		21.2849	22.1388
	21.843	28.4064	49.4227		19.2262	25.3589	32.1136		22.2248	24.7165	34.6434	24.7888		22.0978	26.9645	35.5559	24.1683		22.3708	21.1843		20.2078	28.4013
	23.3006	22.164	37.2143		24.8803	20.0255	35.0368		22.6791	25.5563	33.0485	22.6182		19.3061	23.7135	27.7908	22.9294		22.9295	39.3555		20.5163	22.0893
	22.8817	25.4524	31.6331		22.0022	25.5413	26.5075		22.7238	38.0846	37.2593	21.8861		19.4476	25.0268	29.9364	27.3034		24.7852	19.5977		22.3349	26.1327
	23.532	25.1103	28.9812		23.6607	21.8077	24.4563		21.5573	39.7337	29.5394	21.4228		21.6503	29.9054	33.0319	21.7286		21.0179	24.4672		20.6882	21.1282
	27.47	26.3672	32.3045		21.8133	20.4499	28.1536		20.6049	30.1636	41.823	20.9446		21.8975	23.4997	28.5286	20.8464		29.1418	23.4926		21.4553	27.0391
	22.7697	24.6245	31.7814		21.4124	26.6957	33.7169		22.8275	34.8746	34.618	23.441		22.5807	22.6839	38.7652	24.6205		21.9978	29.5102		21.3774	21.7582
	21.1691	25.7233	33.5331		20.9119	21.9896	35.126		23.1833	25.567	30.5226	24.0729		22.1422	24.1326	33.4201	21.6984		24.0058	20.4849		22.738	22.1308
	23.0962	23.9231	29.686		21.3498	23.5535	29.581		22.5315	38.8547	29.3074	20.6546		21.6452	26.299	36.7801	20.9056		25.617	21.5743		21.8374	21.4948
	25.666	36.0365	28.7193		22.6717	21.6031	33.9656		22.0788	20.9087	29.4291	23.1092		21.5706	25.036	28.6825	23.8713		24.2406	25.8648		22.2527	25.3484
	25.7047	32.9691	28.5841		18.8468	21.8707	24.991		21.7832	22.8358	27.3542	23.8288		20.1975	26.057	29.0194	23.8514		22.9544	22.397		20.7374	23.0388
	21.526	24.0677	34.4054		22.7481	20.8308	26.2865		21.2448	24.5528	29.5784	24.6241		23.0222	27.1185	40.1243	21.8579		19.7356	25.0679		21.8813	21.5703
	24.6193	23.9655	29.3883		20.8456	22.6356	28.8022		21.5539	26.8694	39.288	22.9206		21.003	23.6293	37.7224	24.5611		23.0533	23.5623		21.0068	25.0862
	25.9205	23.3641	26.8633		21.6795	22.7134	29.8834		21.8633	25.9153	30.1706	21.952		20.8731	23.9241	32.2177	21.831		24.0923	26.0126		26.1013	27.0171
	24.4232	24.3189	29.2641		23.8798	22.31	29.5496		21.432	25.7927	36.4808	22.5405		22.2521	22.7159	32.6736	25.5109		22.3045	24.5064		21.2729	24.406
	20.6205	22.3636	27.2927		22.1474	23.884	28.1187		20.2919	27.0597	31.4063	22.3997		19.7654	21.4925	34.6391	24.882		23.4818	21.908		21.8708	24.1627
	20.2097	28.5033	34.3719		23.6145	21.7092	33.8119		22.2109	26.0526	37.3105	21.9389		22.8025	26.3951	30.4866	23.6985		23.3585	30.5476		21.9877	25.6883
	24.4105	22.6844	32.1379		20.9947	21.891	27.9462		22.5166	29.1377	30.0382	24.9832		22.5358	28.1822	33.3	27.6762		22.4677	22.2085		21.5757	21.4507
	24.2428	30.2654	29.7503		21.7099	21.5375	32.4639		22.6302	24.5384	37.6882	22.266		20.8776	23.5997	28.6598	21.4417		26.2824	23.6552		22.1093	20.2213
	23.142	31.1508	24.4711		19.4053	21.8951	28.2927		21.0234	29.5925	37.1961	23.4019		21.5978	21.4862	33.8189	24.0759		23.3682	22.9167		21.12	21.5002
	23.9034	23.6664	30.2844		23.7138	23.2857	33.3561		21.9225	27.2783	31.37	20.6077		22.2144	26.7289	28.965	22.563		21.5573	27.6257		21.6651	20.7566
	23.6614	25.9032	34.0568		22.3865	23.3789	40.1352		23.1474	28.0653	40.7742	25.1435		21.1084	24.6302	27.0686	22.9564		24.6065	25.093		20.3885	23.1696
	22.5279	33.1128	29.6569		21.6319	22.8464	26.9803		22.1168	29.5944	23.8728	25.7143		23.2759	24.6657	26.6375	22.6358		22.2175	24.4617		20.1134	23.813
	27.1037	26.6406	24.8663		22.9054	23.4676	34.0753		23.2766	24.4287	28.4833	23.8581		20.0669	23.1615	33.955	22.167		23.751	24.5611		20.2494	24.3118
	24.4324	30.7769	29.3058		23.5684	23.1704	33.4125		22.1191	35.4823	41.2947	26.118		23.3224	29.2681		26.4056		21.8665	25.3074		22.227	23.6906
	23.6225	29.7657	26.8092		21.2913	22.6813	31.8554		21.6425	25.4555	27.2822	22.5164		22.0555	31.4992		22.3717		22.7626	23.8342		20.272	23.9158
	22.5441	35.2421	32.8785		20.0444	22.5985	26.74		22.6313	23.5857	31.0491	24.118		21.464	26.8005		25.3914		31.2807	22.5079		22.3427	22.8426
	21.0337	32.0976	37.5604		21.711	24.8638	28.4232		21.5851	27.4835	34.7491	21.8695		20.4386	29.4302		22.9904		22.1518	22.2944		20.9585	23.4216
	22.6262	24.4446	30.7905		22.3077	21.984	30.7558		21.4646	26.0326	36.4748	23.0027		23.1576	22.8063		24.1598		24.1954	23.9964		20.1287	26.748
	20.7393	31.0528	30.9704		19.7644	24.1954	24.2045		21.52	28.1688	31.9268	22.3227		19.8548	27.9582		23.8638		22.3482	20.5326		18.9196	23.8991
	23.3442	26.7832	33.96		24.4816	21.1083	23.854		22.7016	22.4216	32.9468	22.5364		20.7939	27.9923		23.9337		23.2569	24.5089		19.7977	21.2299
	21.2117	25.3611	28.2294		21.9107	25.1635	21.4537		23.3911	25.9685	31.4576	22.7498		20.4993	27.2159		26.0357		21.0655	22.5213		21.2547	23.4589
	22.9654	26.8736	34.4421		23.3562	29.5895	31.1927		21.0588	28.2253	29.4661	22.662		20.459	36.3528		24.7329		22.622	24.1125		20.4986	22.0404
	23.6737	23.8574	30.9677		20.3227	20.2243	27.2435		22.9897	25.1477	32.0381	23.4044		21.4728	32.1025		24.1002		24.8055	24.5014		20.6667	23.5746
	24.1617	30.6151	27.9012		20.765	23.8171	29.0836		23.6226	25.5158	31.4084	23.7092		25.1865	28.4692		22.8305		20.8995	23.0056		20.3292	21.8155
	20.6179	40.7789	45.8141		30.3943	28.6112	31.4154		21.3876	24.5163	25.7378	22.4234		23.5908	30.0521		26.8702		23.1964	23.6986		21.4291	23.8996
	23.2986	26.6808	31.6276		22.767	21.9498	37.4589		21.1104	26.2908	29.8159	22.9771		22.5284	25.6756		26.0737		25.5128	23.2855		21.2657	23.6187
	29.2247	26.0873	25.4211		23.0191	22.5147	37.6323		21.1561	25.5438	27.0556	23.0344		20.9652	23.4904		25.1146		29.7253	22.7142		22.2561	22.0814
	22.5135	23.9743	35.8786		23.2509	22.8076	28.0279		22.2108	33.8992	34.2281	21.0607		20.7517	27.2332		23.7691		21.9871	24.1986		21.4774	24.8406
	21.8176	23.4748	25.6699		20.3	23.6619	22.0056		22.9569	26.0298	28.4122	23.0226		24.913	26.0573		25.0529		23.962	23.717		23.6747	22.1522
	23.4036	22.5367	35.6739		21.897	27.13	32.2854		21.3732	25.6681	26.6975	21.2249		20.9921	21.1564		22.3702		21.9406	28.7651		20.9089	26.1337
	25.4347	25.8089	28.3849		22.6493	25.77	30.5161		22.6184	25.8199	30.3282	24.6166		22.2614	25.1361		21.3041		22.2342	24.5966		18.9377	25.5656
	29.2752	33.0093	34.4721		18.6844	20.4817	40.5974		22.5521	27.4313	33.4662	24.414		20.9845	24.6044		22.9451		23.9652	21.9627		23.2813	22.8793
	20.783	23.883	34.3353		20.3815	22.9577	30.0009		19.9513	26.9383	33.2604	23.2104		21.4351	28.1304		23.3891		22.5815	23.888		20.4661	22.1329
	19.7169	27.4693	34.0592		23.1369	21.6882	27.7807		22.4735	23.9986	27.8451	22.8742		19.9411	27.6216		23.9585		23.7584	22.6945		21.6736	23.0363
	24.6207	29.5357	30.0372		23.5214	22.4941	25.1176		22.2909	28.7097	29.5181	22.7518		20.4506	25.2456		26.0485		20.4233	25.6733		22.6183	26.9441
	25.3595	25.8624	31.0089		20.1206	23.6577	26.9351		19.9418	25.5566	34.0195	23.9002		21.9566	25.7727		22.9736		21.1771	25.1327		22.2173	23.4982
	24.0609	30.9626	37.9646		24.2348	23.6434	30.7128		20.0642	25.7374	34.382	22.367		19.9888	22.1849		29.8918		25.7518	21.9466		21.2478	22.0231
	21.5413	27.0415	32.5587		22.6705	25.8941	23.3215		19.6403	22.4293	33.4875	22.7985		20.1648	22.6577		22.9408		22.9259	25.3876		23.4864	23.4327
	24.0048	27.1858	31.0006		22.052	23.6974	34.3634		20.6255	28.1164	33.7843	23.8502		19.8665	23.9874		24.6944		21.6194	25.3133		21.3742	24.0554
	24.658	26.6123	32.9933		22.6532	23.9968	22.6274		22.0092	24.7043	32.4602	22.3301		21.358	24.7779		20.5586		23.0169	25.0864		20.4404	26.0455
	24.2938	27.7829	39.335		22.0528	24.3322	36.0226		21.21	25.5727	26.6557	20.4767		21.2513	25.4305		24.1527		24.6114	23.0035		20.0139	23.8745
	22.9312	34.4616	26.2326		21.8386	21.5973	32.5225		22.1773	26.7938	32.9421	23.4138		19.5066	23.0399		20.0396		21.962	23.8064		21.2828	21.4358
	24.8876	26.2398	27.9353		21.4182	26.5137	25.877		21.4213	24.6808	34.4647	23.8703		20.1504	28.4278		23.0189		24.9369	23.2749		20.9533	23.1447
	23.8546	28.9361	26.8906		23.2141	27.7377	30.2632		21.0998	26.1496	36.1084	22.4777		23.415	26.6416		20.6137		25.8949	24.1987		20.8453	24.1201
	20.9986	28.94	32.4011		21.2002	25.9958	35.2348		20.0902	25.7021	26.6679	22.5676		22.6151	23.9489		21.0593		24.0079	22.7577		21.4724	24.0567
	24.2968	30.4954	31.0904		21.8942	23.0143	28.232		20.8566	26.4971	33.2521	23.4375		22.4801	27.658		24.3319		25.9501	22.6701		21.1165	23.733
	22.8844	38.5541	30.2245		21.6555	23.4146	32.6805		22.6645	23.3626	29.9555	24.2868		22.5581	26.4486		23.5943		25.3305	23.551		22.5662	21.1083
	21.8874	24.4076	31.3793		27.1839	22.6244	28.6839		21.0418	26.038	30.0349	23.883		23.1254	26.0086		20.8333		24.4176	24.2508		23.2228	23.7206
	21.8647	26.8387	35.2665		23.6283	21.8964	24.9324		22.1987	26.4648	35.1937	22.8906		21.1949	22.5568		24.9003		21.5371	23.6273		23.8112	24.4744
	20.8775	27.0627	28.8525		20.2396	22.115	31.2451		21.6487	27.3331	29.4938	22.0813		23.9026	27.8259		20.99		23.8949	23.813		23.153	20.899
	23.5022	25.6657	34.1119		21.7106	23.1211	30.2095		22.0244	28.1019	24.9953	23.8868		21.9583	27.7507		23.7658		24.3131	24.1563		20.1201	23.0141
	19.8422	28.4398	28.8084		24.4363	23.1464	37.4486		24.2414	22.9855	27.2708	23.6423		20.3382	31.2448		25.994		23.2757	25.2307		21.0437	25.6198
	22.1352	27.2522	26.8498		21.4878	22.8084	31.555		22.0383	24.3691	35.2412	24.7347		19.7788	24.2868		22.693		20.9583	26.703		21.4329	20.7786
	22.4328	33.7043	33.0493		20.4778	21.0841	27.2295		22.9813	26.1154	31.0189	24.4523		20.6692	30.4163		25.9493		22.2141	22.9896		22.8292	22.1067
	23.7422	27.5872	33.8545		25.0457	21.2959	37.1486		21.7652	27.426	26.7891	21.8078		20.0273	26.507		24.6209		22.3354	24.9336		20.448	22.3367
	22.1618	28.7113	30.876		22.0023	21.7474	25.5625		25.08	28.3063	36.2525	23.7834		21.5536	25.2261		20.6478		19.8129	23.8333		20.3201	24.5216
	22.4646	26.2856	32.9421		22.2532	20.6171	31.7031		23.929	27.3923	65.7809	25.4182		20.4899	25.9999		18.9068		23.4811	24.291		21.9401	25.3782
	21.2647	24.0408	37.3295		20.9154	24.8954	32.6964		23.2431	25.3304	32.2717	21.6543		23.0348	24.8715		19.7876		20.4795	21.9906		22.3191	30.3134
	19.729	22.6006	33.4214		23.2164	24.018	31.5341		21.5797	24.18	25.5078	22.9459		22.7243	25.046		19.4011		26.4738	24.7324		22.301	20.7045
	21.1105	26.4657	26.1537		25.7373	24.2269	31.5594		22.9142	26.2147	24.7392	23.2678		19.8272	23.4928		24.4093		23.4632	22.9233		21.2163	23.9413
	22.169	24.3998	31.5606		23.2669	21.5776	25.427		23.5305	45.2239	23.908	22.1221		21.9139	25.149		24.7567		24.4641	25.1774		20.4413	19.4227
	22.2743	30.0149	28.069		21.7678	24.6317	33.6444		22.1985	29.5605	33.0736	23.3717		24.588	22.7275		22.6542		21.1344	23.6667		23.16	21.6062
	19.9634	30.7615	22.6666		23.3723	20.7112	28.5685		21.2019	25.0089		20.7368		22.5597	30.6746		21.9016		24.6588	23.692		22.5558	27.5467
	25.2296	26.8951	35.5568		23.1934	22.9169	33.9407		22.4641	28.0081				20.8921	23.7691		23.9316		22.814	24.5731		22.2018	24.4726
	21.6048	30.0252	34.8391		22.4809	21.8604	28.1124		22.1323	27.9866				22.9858	22.9435		21.4104		21.3019	22.6879		21.5532	20.7532
	20.0633	29.5056	25.9127		23.3525	26.3444	27.8534		21.4237	25.7914				20.0108	43.1819		20.839		21.2166	22.2215		20.549	22.9736
	23.2555	28.2033	35.5881		24.923	23.7574	30.0392		25.1299	27.1271				21.5053	25.4528		21.9567		24.4221	28.6565		21.4353	23.3893
	22.6672	31.8797	30.1799		22.9922	22.9825	32.0585		22.5401	38.5495				23.1452	22.2214		21.4067		19.5019	22.6695		21.8535	20.1831
	21.3657	44.037	27.7952		26.1092	21.245	30.4741		22.8565	30.5342				22.1544	28.2729		22.4343		30.6313	23.2233		20.4435	22.8447
	23.5297	28.6634	32.2978		22.5537	23.8005	29.1354		21.0985	31.3723				21.788	28.4868		23.8588		21.9957	22.8227		21.3132	25.4615
	23.826	24.4244	31.722		22.8521	22.213	24.6118		19.7864	27.1302				21.7968	29.0384		22.8668		23.3403	23.1618		22.6507	26.0966
	24.0893	23.2343	25.3486		19.3908	23.5092	28.1056		26.4071	28.3508				22.6922	23.3465		24.2499		20.9249	23.8792		22	24.3413
	22.9786	27.0208	40.3626		24.2096	28.1455	23.7168		25.5382	24.6429				20.7208	30.8711		26.0031		21.2765	22.8166		20.8776	20.5539
	22.8697	33.3829	34.6729		21.1487	20.8589	26.4907		22.6438	28.5003				21.0821	24.077		22.1615		20.0608	31.6725		20.5012	35.646
	21.0494	32.8771	31.8235		24.0511	19.3134	28.0383		22.367	24.8423				21.1849	25.9692		21.8033		22.4122	25.0836		22.5448	23.0738
	25.6605	38.1974	30.4129		20.557	22.797	27.8439		21.3967	29.5769				21.2338	25.081		22.0514		26.5871	21.6861		21.1668	24.6116
	25.369	23.1179	25.347		19.9833	24.2123	42.8953		23.7783	31.7463				20.9263	26.3244		23.2174		23.6729	23.2013		22.052	23.9768
	21.1821	32.1727	21.4751		24.4865	20.4772	33.6321		24.7016	26.7556				21.7259	26.2685		24.1812		25.395	21.7658		21.5178	23.2294
	20.2885	26.382	27.3937		24.5894	24.0122	25.8957		20.7171	56.3735				22.0822	22.5374		23.4244		24.7717	23.8763		20.7013	22.4167
	22.5341	24.8951	55.9226		22.7809	21.5144	25.4779		24.1541	28.8212				22.4196	33.122		24.1154		21.2935	26.1409		22.5498	22.8079
	26.6888	26.7903	63.2793		23.3847	26.1386	26.2005		22.433	26.245				21.5888	21.8375		23.1284		26.2099	22.7621		20.8527	21.9131
	23.3388	24.5339	26.4569		24.1668	22.9872	34.3878		23.8923	29.713				20.8738	44.2979		26.0402		24.2165	22.9876		23.3073	23.4916
	22.2375	28.2961	32.2344		23.0522	24.0154	30.6307		26.4249	34.7499				18.9941	50.2681		23.7553		22.3683	27.0761		20.1661	24.598
	23.5744	24.8588	28.1313		22.9997	24.1582	28.4155		24.7383	27.7167				21.1938	27.471		21.1271		24.949	21.6724		21.3966	24.2782
	20.1909	26.439	29.846		25.701	22.4964	29.4279		26.9729	34.2686				20.6784	24.7573		20.8236		22.9231	21.5454		21.4417	21.5138
	23.0928	23.7828	37.7564		21.8394	24.9706	31.5832		24.4501	25.8259				21.1613	34.7383		20.0908		22.8728	23.6645		20.7007	25.5083
	22.6289	27.3262	26.5169		19.4836	23.9226	28.4953		23.9548	24.4496				21.285	25.4428		27.6376		21.8786	21.5122		20.5358	22.2985
	22.0815	26.8404	34.9289		20.769	21.5694	29.9689		24.0634	34.1928				20.6034	23.2311		20.8099		24.121	24.9846		21.0011	22.2439
	25.1884	26.8437	25.0571		22.5296	24.134	29.7591		24.4028	24.9243				19.615	25.6547		20.4735		21.1168	23.2617		20.1547	24.3077
	24.4714	21.528	32.2878		22.1723	25.0504	30.9911		25.3359	53.8734				20.234	42.3496		20.4833		22.0858	21.1231		20.5365	24.0792
	23.8739	22.7945	30.1149		23.0094	24.5275	31.0423		26.6228	31.9963				20.2483	44.3199		22.2282		23.8006	26.3064		20.7075	24.5461
	24.0827	26.3571	39.0895		20.6172	26.2407	25.2704		22.9238	29.2256				21.0417			21.3164		27.6114	24.9812		21.9374	21.2054
	20.8424	24.4509	33.7411		23.559	26.0727	34.3592		22.2763	24.586				22.7421			22.7905		20.56	23.5353		20.891	27.1599
	25.5927	24.7418	29.6015		27.0328	23.2896	25.3176		24.8151	50.1569				20.8373			21.1878		24.6737	28.8253		20.358	25.9978
	22.6802	23.0794	27.7948		25.0642	21.5482	27.215		24.7007	30.5016				19.9028			21.4204		23.0873	25.4613		21.3722	22.6209
	20.7625	24.9499	29.4842		25.9503	22.0336	24.6828		22.8714	33.7538				21.1307			21.9554		22.5122	18.6069		21.7776	27.373
	23.4325	24.9367	35.2806		21.2338	22.508	33.2412		24.064	21.0853				21.1981			21.1754		22.1634	21.4291		21.3005	22.5082
	24.4591	26.8519	25.2147		26.3804	24.2146	32.3637		23.5332	25.8144				22.4168			24.6365		22.7657	20.9641		19.3147	23.5987
	23.3595	26.008	29.8798		25.1688	23.5375	30.4014		23.8061	27.7771				20.3349			20.3998		23.4887	22.1027		19.9969	24.8279
	21.2815	30.7743	36.3845		21.4113	27.0236	23.7987		25.1069					21.2575			22.7679		21.0591	26.9445		21.423	23.3063
	19.5673	25.7457	38.2745		22.7931	22.801	27.8536		24.8667					20.8492			24.6947		23.0983	24.0492		23.2171	26.1931
	23.6131	32.2241	32.5018		19.8812	21.8389	27.2033		22.6879					20.2865			21.1401		21.0214	21.0001		20.7755	23.1065
	26.1068	25.2335	33.5211		24.2448	21.685	37.4196		24.3243					22.7353			21.1929		25.1502	20.0158		19.3903	21.4357
	20.3576	27.894	30.3358		20.9542	23.6441	26.5454		23.531					22.4757			21.218		25.5343	21.4538		19.4692	22.8938
	21.8255	27.5477	33.3439		20.5316	25.5914	21.7529		24.0947					22.4589			24.2526		22.2021	31.0058		20.5055	22.345
	23.0764	28.3331	34.5415		23.9365	20.4771	26.3677		22.9618					23.3681			21.0564		22.8636	25.7938		23.7124	24.143
	21.5064	27.6103	35.5014		23.6779	22.7118	23.5985		23.9599					21.8916			23.0789		22.3161	24.0479		20.0043	23.1241
	22.411	26.4039	35.4407		24.9376	25.5494	69.5598		22.4928					21.8916			22.4199		23.1419	27.8568		21.754	24.003
	24.9992	25.0771	28.7429		21.03	23.1593	24.403		23.2987					20.7318			21.8426		22.3853	23.9446		21.2588	26.8006
	23.511	24.1823	29.5912		22.0911	19.7391	67.4402		26.2834					20.2434			20.0347		20.5406	21.2013		28.4992	23.8346
	23.6208	30.3006	31.9192		24.1057	23.7889	34.2458		23.3724					22.2501			22.566		24.0772	25.6898		21.7869	22.1335
	22.1929	23.7125	37.374		22.7463	24.1897	31.546		21.9342					22.8751			19.6473		24.2867	21.5697		24.247	24.6852
	23.2314	31.8387	29.9101		21.0776	24.0075	26.8335		24.3013					22.1445			22.2735		25.0754	22.8643		23.088	28.1912
	22.8368	26.5509	24.6268		23.4201	22.6423	33.7279		24.8189					21.7375			21.8092		23.8067	24.8491		23.2665	24.1792
	22.6538	25.1057	28.772		26.1231	21.3122	30.0157		23.3317					19.9037			22.7726		22.8912	24.2638		24.2153	22.0392
	22.6892	23.4521	32.5877		20.9312	21.2282	30.2074		20.9045					21.788			21.7125		28.0854	24.5786		23.3493	27.5341
	22.9108	27.5941	35.5703		22.9428	23.2819	29.7371		23.3937					20.1776			22.6186		28.5972	21.5163		20.1151	21.299
	19.7762	34.1519	32.2379		21.8455	23.7183	29.1602		24.4879					20.3274			21.5706		21.1861	34.2732		23.6802	24.7063
	23.1786	28.3735	36.4073		22.0537	21.9894	28.2097		23.9633					21.814			26.2442		30.3648	22.8358		21.9687	23.2298
	22.4548	23.0427	28.9956		23.6287	20.4288	36.8372		24.7083					22.2803			22.9348		26.8292	25.4025		20.3117	22.621
	20.13	25.2684	31.7019		24.2637	20.1136	32.5349		26.7172					20.8404			21.3567		20.6519	24.0798		24.32	20.9188
	20.9802	21.5665	26.4202		24.9625	24.9192	24.3582		23.033					25.4964			20.5406		22.3941	22.3673		21.7885	22.6441
	21.5604	23.3524	30.6925		20.2162	24.2231	29.8848		22.1544					20.9547			20.2797		21.6017	23.7671		22.8015	22.1743
	23.4024	27.3588	25.0163		26.0077	22.7473	32.4169		28.7873					21.9874			20.0263		22.0489	25.8003		22.6406	24.2448
	21.3979	29.3228	37.4037		28.7755	19.7516	28.7579		25.2346					22.0795			21.6011		24.0811	26.0778		22.5065	23.5706
	22.3548	23.2733	31.0471		23.4886	21.3592	33.2749		25.1823					21.8912			22.664		23.4728	25.7324		22.5387	21.9997
	20.3721	26.5919	40.1212		25.6864	21.7831	25.3647		25.2067					22.1688			20.1967		24.7816	23.0756		22.1076	20.5586
	23.2356	26.5585	32.1767		23.8144	35.985	30.2837		25.0362					19.6503			21.5808		22.3412	24.6515		24.3284	21.1681
	24.3067	23.6099	29.6148		22.8644	22.4736	31.9297		21.2348					19.6606			20.6135		23.0515	25.3337		20.5348	22.9046
	23.1466	22.4226	31.2806		23.8415	21.6617	31.6154		26.4809					22.4526			21.0768		22.3688	27.0816		20.6636	21.7064
	21.4388	26.7783	28.983		22.0675	24.0781	25.7009		24.6724					20.2658			21.2987		22.8878	22.516		21.3216	22.403
	24.5205	28.0334	24.6287		20.7195	21.7314	25.9871		24.217					21.8236			20.1248		21.5478	21.549		23.6362	22.5593
	23.3169	26.2672	29.7857		21.2746	23.3269	29.1444		23.6534					22.2125			19.5463		21.015	21.1811		24.4807	23.3271
	19.0775	24.4048	38.2656		21.7604	28.2553	26.5731		26.1925					20.6795			20.7848		28.3742	23.3878		22.1667	22.8922
	27.4714	32.5227	34.7257		24.3786	24.0257	28.8624		25.1193					22.0053			22.7372		22.1384	21.7411		22.119	22.2698
	22.6274	30.4585	27.6648		24.6697	20.1083	28.6605		22.3509					23.2941			21.4117		24.121	23.0449		22.7169	22.9352
	27.1909	24.1579	33.1518		21.303	24.1329	35.9454		25.1613					23.0602			19.3855		24.1008	21.9162		23.032	24.6009
	23.5202	30.4459	27.0272		23.316	25.4521	29.1937		22.6757					19.6005			26.966		23.0943	24.4429		22.3834	22.4604
	25.8493	27.1631	27.7616		23.3929	20.7759	25.5559		21.7515					22.3584			23.9453		23.5129	27.3058		22.7872	27.3008
	20.7833	23.4914	29.4943		25.4267	22.8082	26.5877		21.4303					21.2234			21.3563		21.6645	23.926		21.5183	22.6822
	22.3787	25.0967	39.1551		23.9396	22.684	32.7194		23.3383					19.6701			19.374		24.4094	25.0072		25.7633	21.8852
	21.1464	25.6044	29.7044		20.4007	23.9529	29.4739		22.9943					21.2595			18.9366		20.4355	25.3073		21.8114	23.5732
	20.9189	28.5337	27.8715		22.7694	24.9045	33.016		22.5584					21.67			19.2034		23.4941	24.4045		21.1213	22.8202
	24.0028	27.9652	27.5534		23.5379	20.4471	27.3054		22.9023					19.9391			22.5611		23.9163	26.3341		22.5282	26.4447
	24.5986	29.4391	26.4289		22.2885	21.7022	37.4761		27.109					21.4565			22.4058		21.6321	23.3456		23.05	22.9961
	21.08	23.2312	30.9136		22.2682	20.6596	23.7845		23.5973					20.1619			23.6939		23.4813	26.5594		21.0231	20.5204
	21.9855	22.51	25.9853		20.8695	21.0654	28.987		23.2873					19.7834			23.6715		22.3036	23.4741		21.9021	21.4629
	25.3268	21.1649	32.4664		18.6133	23.9129	22.5042		23.2225					18.9007			20.8373		25.6562	29.0356		21.5937	22.2179
	22.2739	26.3802	31.8927		20.1266	20.4828	28.9582		24.7269					20.8984			20.6254		23.5723	24.6725		20.3335	26.1878
	24.7212	26.5458	37.9786		22.4162	20.6506	21.8905		21.7995								22.7268		24.6282	26.6023		20.2267	21.2867
	21.6754	26.5624	32.8587		24.2076	21.3707	29.5126		22.9556								23.067		20.9056	22.0953		20.6841	22.3251
	24.3935	31.9127	36.6074		21.1471	102.392	33.0657		23.9141								21.5242		23.3105	20.8846		23.072	28.6037
	22.999	24.3622	31.458		21.2166	24.8368	27.4188		23.4981								23.2787		23.5469	25.1232		22.0342
	22.3708	21.3339	28.1686		21.5278	20.0751	25.2599		25.1579								23.3372		23.9469	24.6184		20.2713
	25.3173	24.9559	35.1559		22.3771	73.1854	29.8558		19.8818								22.1978		23.7429	27.3136		20.2403
	21.5493	32.8848	30.3319		24.4544	23.0662	34.8728		21.526								20.7943		24.8565	24.3785		23.6311
	24.1011	25.5704	31.672		20.4444	20.6725	22.0608		22.9596								22.7634		21.9955	21.0027		20.2814
	26.3468	25.1049	34.9258		22.9003	19.4718	24.3713		23.8012								21.2746		22.1287	25.8711		23.608
	21.7413	25.7547	29.4758		23.9648	21.1826	22.8648		23.2001								22.4795		23.8349	21.7527		20.7934
	21.9476	25.6189	34.205		21.9558	23.0537	24.5582		23.1215								20.9394		24.7894	24.8162		23.021
	26.9794	24.6847	26.2903		19.2187	22.9704	32.5954		24.4623								21.1187		25.1752	24.1382		22.4189
	21.066	25.8579	31.0064		25.8101	26.1051	26.9807		21.9033								20.8996		24.273	23.5084		22.6855
	23.0845	24.0204	25.7882		23.9789	23.6007	33.8485										19.5476		22.4722	22.4665		21.5141
	21.9075	23.3315	27.7551		21.2054	23.0459	23.5233										20.2969		24.2634	21.5835		21.5143
	26.5062	23.2443	31.0088		22.4592	24.5709	25.2748										21.8795		23.0924	24.0145		22.2738
	22.766	27.3416	40.4163		20.0648	23.9058	33.9554										23.5758		24.0531	21.8526		22.6105
	25.902	24.6114	23.614		20.3218	22.7221	54.9829										22.3038		23.6958	20.8781		22.6088
	27.599	25.3661	29.8857		24.7735	23.1647	22.785										19.8811		23.079	24.3236		22.7933
	22.659	27.9374	28.6294		21.302	25.2933	35.0217										20.1024		23.0208	23.2294		23.8831
	25.1109	25.5852	26.7611		22.5646	25.8483	28.4257										20.0985		23.2127	22.5786		22.0334
	22.0118	25.0069	24.4981		22.9158	23.1624	33.0115										21.9323		23.0786	25.4824		20.879
	20.833	24.3763	22.883		24.75	24.1425	28.5003										20.1921		20.2003	25.7423		21.761
	23.3681	21.5949	87.5996		23.0347	21.6879	34.5025										25.1164		21.2606	28.596		23.5722
	21.5479	29.9316	41.0537		22.7465	23.6879	28.789										20.7972		23.9594	27.0243		22.696
	22.5903	27.6045	29.4233		23.3758	25.7142	29.3136										19.4303		27.0088	23.6751		21.1983
	24.1728	24.3249			21.3176	24.0109	24.0242										22.0513		24.9475	21.3507		23.3507
	25.9008	34.9868			20.4025	21.2152	29.8048										20.9482		23.9167	23.9636		19.9998
	23.5657	22.0334			24.3897	20.6815	21.4913										20.0272		24.6945	24.6216		22.1481
	21.894	24.8837			22.0212	21.585	28.7757										21.1071		24.7956	24.4685		23.7604
	23.7087	22.068			23.2987	22.573	27.3879										23.0246		24.5987	25.7878		21.7732
	23.122	28.7451			20.3351	22.2187	24.4746										22.2487		25.4175	25.0558		23.1209
	23.7301	30.7784			22.5155	28.5874	26.0739										21.7433		20.9661	25.1937		20.1183
	23.7588	26.0583			22.9917	24.1684	35.5567										20.4959		25.4635	23.4557		22.1588
	24.9884	30.5299			64.976	22.0758	31.1117										22.4975		22.286	23.2296		20.5745
	23.5894	26.7595			21.3657	26.4849	28.9643										21.3197		23.1496	21.3247		22.7994
	22.8389	29.175			25.2053	20.1284	29.0159										20.2547		37.3067	23.6331		23.5396
	22.7532	26.7148			24.3418	21.156	27.9602										23.111		22.6808	23.344		22.0236
	22.0808	32.4822			23.5089	23.2878	33.999										21.4176		24.6355	22.3495		20.6061
	22.1867	30.2236			19.8379	20.9059	24.3635										20.3813		24.8255	21.9222		20.367
	25.6081	29.9444			21.7072	22.5511	31.897										24.9927		23.9413	23.2257		21.3456
	21.7421	28.9888			20.665	22.9461	36.2694										21.3816		21.7983	21.6		23.2173
	22.3625	24.347			21.0798	20.8505	30.0333										24.2537		24.309	33.0995		20.258
	22.404	29.5139			20.6055	22.0957	23.3526										23.4846		21.773	25.6457		19.6954
	22.4121	26.7077			22.1711	20.3141	30.2133										22.4609		23.545	23.1258		20.0916
	21.6463	23.6965			22.1702	27.1378	30.3878										19.9853		27.0355	23.9797		20.6855
	26.0105	31.5428			22.7628	26.1525	29.9798										24.2992		19.8261	23.4269		20.3015
	23.7028	28.2097			22.5506	21.88	30.3869										22.1686		22.8483	20.7714		22.0749
	22.6966	28.5535			21.7409	24.0561	22.7068										20.3968		21.8263	21.4577		22.6242
	23.8496	25.5173			22.9336	24.0515	34.2292										21.7707		19.8275	22.3072		20.4035
	22.9903	29.1856			19.9124	26.9061	29.0568										23.59		25.4865	23.021		20.2257
	22.3566	24.2531			20.642	20.2086	28.4187										19.0507		22.5107	25.7732		20.1799
	21.5576	29.9817			19.9984	26.1155	35.7504										21.9207		20.9218	23.8085		20.2481
	22.5138	24.0532			20.3409	25.5653	34.3452										19.2788		23.0585	24.9512		20.3384
	23.8392	31.1314			21.4535	21.4289	24.5275										23.8526		21.398	23.3844		21.3973
	25.2175	23.6009			23.3316	25.9907	35.7079										23.0751		22.7707	23.1646
	22.5729	22.1223			21.824	24.5637	34.7346										22.6509		24.9164	23.3938
	22.4205	31.0251			21.8211	22.7504	25.849										22.3632		19.766	26.0727
	22.4195	26.4196			21.3405	26.0758	23.8012										19.4979		21.4212	23.7998
	22.9086	32.3498			21.1304	28.34	35.7088										21.4812		20.9826	24.3378
	22.5759	24.3964			23.4234	23.7681	26.1854										22.0394		24.7524	24.2874
	21.8165	25.12			20.6726	25.6786	35.9167										19.6267		20.4939	26.7135
	24.378	29.6308			19.5218	21.8392	35.5485										20.9844		23.0088	25.7436
	23.4271	27.1462			21.8702	25.1034	29.3566										22.4868		25.6118	20.3637
	22.0295	28.4452			20.8083	22.4411	28.489										20.1022		22.556	23.5757
	21.9603	39.2053			21.446	22.1984	28.522										19.7833		31.293	22.4997
	22.3199	28.8887			23.0223	22.1737	30.4222										22.5564		23.7848	23.7836
	23.9268	24.2256			23.1709	24.2284	29.9399										21.3869		22.2217	22.6282
	23.2358	25.2756			22.2794	25.1012	32.0756										20.2301		24.1053	26.5943
	24.1144	28.0323			19.8159	24.47	40.0144										22.0003		23.1093	28.6207
	23.9935	29.8848			19.5312	22.8076	33.6469										25.8841		19.5861	24.1653
	23.2451	26.8971			22.6553	22.5664	29.5816										21.8119		20.3174	23.6662
	22.9974	28.09			20.3112	21.8007	34.3601										20.6803		19.8762	25.2947
	20.5749	27.8749			20.4501	26.3844	30.0159										22.1452		23.6619	23.5202
	23.7083	28.6002			20.2367	22.226	32.7365										22.6288		24.1822	23.7029
	19.847	29.1248			21.6387	23.5982	29.453										24.7026		26.2431	23.8853
	23.9797	24.1191			22.3164	21.4699	32.3515										22.8833		26.463	25.0202
	22.9861	29.1268			22.3831	23.9542	26.055										23.2071		22.738	21.9512
	22.797	25.6012			21.6027	21.9122	30.4903										25.0704		23.8664	25.1182
	22.7041	29.3494			19.6403	23.1822	36.8043										21.4091		24.1764	21.8095
	25.2058	32.2515			23.9452	26.5679	20.656										21.0735		24.6385	23.8527
	23.0183	25.8628			21.042	22.002	23.8493										21.0189		24.9458	22.8566
	22.95	31.1244			19.6455	23.7706	32.2141										21.2201		26.3624	21.5809
	21.7858	27.9696			20.4058	25.5333	25.6443										20.7318		25.7996	26.1175
	26.5066	33.0158			25.0503	27.2629	35.978										21.2965		20.8723	18.8427
	21.8686	29.2838			23.1428	22.8601	22.0108										21.4218		26.1535	35.2836
	22.7403	26.3795			22.1819	23.7916	31.2464										21.6224		22.8409	21.5838
	23.3135	24.8143			20.3471	23.5784	24.6939										21.3207		24.2218	22.9545
	23.8876	27.5522			21.2955	27.629	27.1294										21.7193		24.0473	22.5804
	24.2622	26.8301			21.2056	26.5812	29.985										21.3831		25.1163	26.0719
	23.0885	25.2524			30.3721	22.0425	54.8953										23.3981		23.8236	24.8971
	22.7098	28.2407			21.401	22.6713	22.4069										22.7251		21.079
	21.8379	26.4242			22.7182	22.7619	68.038										21.4125		22.2467
	23.0899	24.043			19.8643	21.877											23.5533		23.0037
	21.7077	28.2046			22.7066	22.167											22.3579		24.2994
	23.6101	25.0422			19.3759	28.9027											29.8925		21.933
	22.8483	25.6395			22.2791	29.6421											20.6742		20.8875
	21.9986	33.5104			21.8528	25.8707											24.1559		21.658
	22.5163	30.2821			21.892	22.5754											23.13		20.3873
	21.533	26.8657			20.1969	24.0364											22.8564		23.9071
	23.4071	27.8547			22.4556	22.0822											23.5212		24.3386
	22.7376	30.6456			23.6603	24.4841											20.7264		24.0744
	23.5027	23.7642			21.5047	23.0834											21.4563		25.7247
	23.4253	27.6984			21.4546	28.4725											21.9554		26.4531
	21.3875	28.9471			20.756	20.6806											22.2824		21.4908
	25.3038	26.177			21.1784	23.6249											21.2549		22.0111
	23.2465	26.026			21.6138	24.5102											22.401		23.0524
	21.6608	26.8659			22.9933	27.2744											20.8334		31.6888
	22.8437	23.451			20.3226	23.964											20.9371		24.7904
	23.1568	29.0059			19.7518	25.1333											23.769		23.2089
	22.7286	38.4208			21.8923	24.2342											40.6796		22.3526
	21.0334	26.806			19.9744	23.8764											21.2007		20.9378
	22.026	28.3577			23.5159	22.6361											21.7957		21.0166
	23.9346	29.4193			27.026	26.1134											23.4105		29.5783
	23.5572	25.1348			24.1243	24.8741											20.7109		20.1961
	23.871	23.9316			25.6325	20.3542											20.8731		23.2463
	20.5605	22.8659			22.9649	20.8776											21.2836		24.6314
	23.1043	28.5151			19.0353	19.8122											22.7779		23.2216
	22.7231	28.3534			21.0669	23.3341											20.4397		23.2422
	21.0855	24.6437			24.3425	25.7472											22.9089		23.3342
	22.282	26.0349			23.1346	23.6495											21.1578		21.8442
	23.0152	24.7749			24.4262	24.133											21.4561		22.3267
	22.1044	23.2008			21.7119	25.9512											21.7527		25.0233
	24.0311	27.9415			20.418	23.4726											21.5859		23.091
	21.6435	24.9779			22.1177	23.4418											20.7912		20.4749
	23.5611	25.8074			22.0826	23.3987											21.3004		23.7058
	22.6832	27.733			20.8188	22.5497											22.8581		21.4086
	21.3295	27.8224			21.3014	30.5654											20.0756		23.8432
	22.7335	21.7613			23.7379	25.8834											19.3083		26.8207
	23.3951	30.2298			20.4053	22.1681											20.0543		29.3207
	21.2183	24.0874			31.2987	22.7298											20.0045		26.618
	21.5518	33.0533			43.2835	21.733											21.2588		25.0434
	25.3033	25.1357			21.2916	24.1045											24.3095		27.9821
	21.9926	26.3592			20.7943	23.3969											21.4071		23.9624
	23.5711	24.879			26.8081	21.8753											20.4095		20.9459
	25.5085	24.8882			22.0218	27.8043											21.7674		21.0068
	23.3498	23.4386			24.0643	23.6792											21.0588		25.2454
	24.8152	36.1088			21.6346	24.387											20.1627		29.3288
	23.244	31.5603			27.3107	26.6483											20.1752		21.2206
	23.54	23.3759			24.3099	27.0496											22.923		22.429
	24.6846				23.8092	23.8445											19.8463		20.674
	21.0656				23.7536	21.3917											20.1229		22.6278
	22.5777				25.0141	21.1175											21.5073		24.2504
	21.149				24.7037	23.9718											19.9845		22.6517
	24.6913				23.8393	20.5985											21.4128		21.9003
	20.612				23.0437	24.8284											22.3327		24.5429
	24.4466				23.097	27.6386											21.4776		23.4692
	24.9845				22.7475	23.042											33.5349		21.1226
	21.7616				26.1366	22.986											23.3027		25.0489
	22.6955				21.4153	20.6548											21.477		24.9821
	21.5225				23.5045	71.7211											21.2094		23.526
	22.5611				22.7364	21.893											23.1894		22.2048
	21.8016				21.5856	20.8014											22.0643		24.9525
	21.7249				22.5594	26.1041											21.0248		23.6369
	22.7067				24.3571	48.0551											20.9138		21.6978
	23.6921				23.5189	25.9987											21.8111		22.354
	25.0222				21.8848												19.7649		21.5455
	23.9826				20.5725												28.5212		21.3837
	23.3468				21.2543												20.8779		20.8973
	23.7306				24.8685												20.8438		29.3747
	22.9058				21.1287												21.6528		20.1594
	22.2633				22.62												22.2689		25.9341
	23.2231				19.8553												19.9513		21.9178
	20.4029				19.8406												22.3096		25.2959
	22.0428				21.2301												23.2064		21.6156
	21.9428				22.8527												21.4705		23.8111
	23.0024				24.9639												22.387		24.7941
	22.5951				23.3401												19.8987		23.5522
	22.7281				22.1864												21.6289		22.0861
	23.9366				22.7383												21.1222		21.3171
	25.0482				24.8584												21.3026		33.546
	22.2124				25.2224														21.3121
	22.419				22.1333														20.2728
	21.4085				22.378														20.9554
	24.0641				24.2273														19.9798
	22.3086				24.2008														20.207
	23.6023				23.0455														22.9447
	21.521				23.573														24.3634
	23.3654				24.0558														23.3714
	21.7776				22.4244														25.1574
	21.2054				20.1801														21.6405
	20.5817				21.3868														20.3279
	22.2933				23.2272														19.6202
	21.9224				19.7799														21.739
	27.0497				22.1806														25.5084
	19.4498				22.1417														22.2882
	23.2737				22.3604														24.8952
	22.4797				24.6096														22.5221
	21.5466				21.2245														25.3774
	21.1969				23.4216														21.9158
	21.6772				24.2333														20.5314
	19.2898				22.3053														21.6152
	21.9339				21.0004														23.6313
	20.6869				21.0797														22.5741
	22.2263				19.9595														20.4413
	20.1008				25.477														23.3368
					20.6611														22.7254
					22.3944														20.5018
					22.6656														22.7577
					26.0667														26.0036
					22.9324														23.064
					22.552														21.1222
					20.9626														24.875
					21.5335														56.341
					26.7466														26.5267
					22.95														21.8188
					21.3399														20.6555
					22.2856														19.4108
					26.7292														22.0708
					22.4315
					20.8084
					22.4309
					21.4455
					26.3968
					21.9462
					21.5888
					22.9583
					22.1173
					21.0535
					22.6364
					21.3752
					30.2713
					21.2633
					29.6377
					24.646
					20.8022
					22.5238
					21.3905
					23.6477
					23.2561
					19.796
					21.1369
					22.7913
					22.5384
					21.4644
					20.5385
					20.4143
					21.6247
					21.7214
					22.3889
					26.9665
					19.6411
					23.8686
					22.3266
					28.2417
					22.0116
					20.0972
					25.1467
					24.2471
					21.4354
					23.3424
					23.7187
					21.0727
					23.6802
					22.2559
					20.8945
					23.8021
					23.0099
					24.3623
					23.924
					23.8941
					26.4994
					24.3739
					24.8056
					21.9171
					23.1265
					20.8497
					23.101
					22.954
					23.7981
					22.6769
					31.3273
					23.4524
					23.1878
					23.4116
					24.4621
					22.7479
					22.579
					22.8376
					25.2164
					22.5411
					22.4008
					19.9885
					22.5001
					20.7002
					23.3599
					24.3376
					26.4249
					24.3826
					19.3625
					24.4687
					21.465
					21.1455
					23.6597
					21.3068
					23.6833
					19.2517
					25.4369
					21.0764
					24.5086
					24.8288
					23.9618
					22.6851
					22.3915
					21.4998
					22.2821
					20.4507
					22.7332
					20.5417
					24.6125
					23.8284
					23.2376
					23.2712
					23.2122
					21.8792
					23.782
					25.2908
					21.8471
					22.6151
					23.1879
					22.2051
					21.667
					22.7098
					22.1289
					23.087
					24.9287
					23.3586
					23.1146
					23.3014
					22.4982
					21.3859
					24.2562
					22.0675
					23.5314
					22.9883
					23.4598
					23.2489
					21.0255
					22.0972
					21.0221
					19.4645
					20.2701
					21.2765
					21.7037
					24.0396
					22.7698
					22.6096
					21.8839
					22.4828
					22.3965
					21.2561
					24.4454
					22.6045
					21.8068
					20.62
					27.6948
					25.1639
					22.4712
					23.4683
					23.3921
					24.2652
					25.6945
					21.3889
					21.5168
					21.6301
					19.3055
					20.0197
					22.1711
					20.2756
					22.335
					21.415
					19.0862
					26.7152
					23.4271
					21.7865
					20.9677
					23.5481
					19.7313
					22.0586
					21.0866
					23.1584
					24.0634
					19.3037
					20.1433

## Sheet: UPRE-GFP
	E12					E13					E16				E17				E32 (WT)				E32 (hac1∆)					E33 (WT)				E33 (hac1∆)					E66							E67
	WT_25C	WT_37C	kar2-159_25C	kar2-159_37C		WT_25C	WT_37C	kar2-159_25C	kar2-159_37C		DMSO	0.5µg/ml Tm	2µg/ml Tm		DMSO	0.5µg/ml Tm	2µg/ml Tm		DMSO	0.5µg/ml Tm	2µg/ml Tm	20µM PHS	DMSO	0.5µg/ml Tm	2µg/ml Tm	20µM PHS		DMSO	0.5µg/ml Tm	2µg/ml Tm	20µM PHS	DMSO	0.5µg/ml Tm	2µg/ml Tm	20µM PHS		WT_SD	WT_SD-Ino	hac1∆_SD	hac1∆_SD-Ino	pex19∆_SD	pex19∆_SD-Ino		WT_SD	WT_SD-Ino	hac1∆_SD	hac1∆_SD-Ino	pex19∆_SD	pex19∆_SD-Ino
	2.21709	2.29436	7.494	12.5268		2.18137	3.582	11.3125	5.34855		2.03181	11.5669	50.0693		1.93215	11.8464	35.05		4.02526	21.4957	37.9905	2.34022	1.78787	2.7859	2.28962	2.07472		2.68467	27.5999	58.176	3.85603	1.70759	3.19485	1.90925	1.70989		2.27	12.74	2.17	3.36	1.7	12.06		2.33	6.5181	1.71661	2.73002	1.97525	12.6664
	1.82268	1.83822	14.4291	19.4651		1.77416	2.2588	5.21774	20.8489		2.4528	22.7361	49.0685		1.79919	26.1545	25.4587		2.39834	42.7318	25.5225	2.90794	1.77489	2.35765	2.91027	1.95915		2.86436	40.32	38.2241	2.03367	1.73792	2.26508	1.98893	2.03645		2.16	13.99	1.9	5.16	2.11	10.37		1.92585	5.74331	1.81312	3.04919	1.8279	7.11885
	2.10097	2.24627	10.8327	10.7999		1.88098	2.02473	2.88226	9.03979		1.94378	12.0102	34.4553		1.96579	22.6793	25.8462		2.13012	45.9798	27.8704	1.97317	1.78595	2.19046	3.1276	1.84806		2.34426	28.4673	31.7555	4.71387	1.74573	2.86687	1.941	1.871		2.83	12.88	1.9	5.03	1.85	8.11		1.87431	6.62296	1.81883	3.5125	1.80603	18.0388
	1.88063	2.1395	5.97495	6.35718		1.7719	2.43473	4.27553	5.34233		2.55219	6.06748	29.1475		1.8495	16.0815	29.1241		1.82302	47.6611	36.1426	1.91729	1.72028	2.57326	2.00038	1.8754		2.18759	31.6371	37.3683	1.7537	1.79897	2.20173	2.26162	1.82022		2.03	7.51	2.15	4.46	2.02	8.02		1.84633	16.1261	1.88501	3.29113	1.836	19.3936
	1.88003	2.0065	5.30893	16.177		2.0952	3.44904	6.07479	8.90335		2.24313	7.8753	49.6674		2.51117	25.3605	33.5898		2.34582	26.3112	28.5401	1.97986	1.7931	2.50222	1.86862	1.96187		3.36807	29.8325	31.3405	2.22509	1.91351	2.54144	2.46192	1.84026		1.85	5.97	1.97	5.4	1.96	10.46		1.8835	7.72484	1.77694	2.91264	1.91536	6.12145
	2.01609	2.04108	4.40942	14.826		2.07275	2.11077	7.35191	19.6642		2.29405	18.0838	41.6346		1.79116	16.7392	32.4291		2.15696	38.1293	30.215	2.38267	1.89813	2.2613	1.91755	2.09077		2.96463	31.8402	39.6743	2.96382	1.73491	2.1705	2.53512	2.03658		2.4	6.26	2.14	3.43	1.73	6.79		2.61396	13.5538	3.4403	2.29674	2.31279	16.4983
	1.85014	2.08957	5.22969	11.2638		1.97198	2.61092	5.33154	8.14613		2.45355	7.693	47.6827		1.92144	17.1889	44.2086		1.83372	25.4356	42.4502	2.77353	1.87147	3.14646	2.26111	1.80061		3.18975	31.1696	24.0608	4.1552	1.94284	3.17665	2.18712	1.73952		2.45	9.06	2.02	3.71	1.95	9.42		2.07614	8.45449	1.96941	3.08629	1.94782	4.56417
	2.53635	2.10483	5.25462	8.2881		1.75089	2.14348	8.04796	13.3533		2.40355	22.1914	50.3958		2.05338	6.76395	23.0117		1.92443	46.2599	34.6779	2.23727	1.68779	2.41425	2.43216	1.9455		2.19804	32.8656	51.8793	4.31743	1.80361	2.00675	2.54777	1.88533		1.96	5.06	2.18	5.5	1.88	16.42		3.69756	12.0906	2.37415	2.23229	1.98194	15.7233
	2.26658	2.40949	13.7113	12.0218		1.92626	2.40908	5.52491	19.2915		1.99544	8.06337	45.6799		1.97413	14.5496	33.6024		2.42509	23.1631	40.8952	8.53363	1.84275	2.20908	2.04958	2.14211		3.08727	44.6019	35.2743	2.24891	1.82685	2.59138	2.58645	2.1598		2.11	12.56	1.96	3.46	2.08	12.13		2.24346	12.2411	2.08336	2.16647	1.9287	6.71704
	2.55181	2.44446	12.7201	18.019		2.28963	2.41928	8.9802	22.9098		2.22877	7.89052	27.2072		2.29165	15.8275	34.0597		2.25213	21.6371	30.5887	2.80704	1.93694	2.60515	2.32477	2.04355		2.97609	27.6972	43.5788	4.54878	1.87517	2.2671	2.00529	1.79279		2.52	3.66	2.31	2.19	2.19	21.48		2.59066	3.2732	1.74444	4.11565	2.68468	6.03642
	1.93392	2.21037	8.96817	12.3647		1.73099	1.91506	9.44384	7.16815		2.3376	9.55615	44.8292		1.83612	8.63763	35.418		1.92755	41.7585	34.671	2.21031	1.8526	3.33381	3.15637	1.97823		2.03933	40.3702	51.3102	2.61721	1.69729	2.54507	2.53882	1.84993		2.24	3.44	1.79	2.95	1.87	17.21		1.90596	13.3966	1.90808	3.09433	1.95821	18.9455
	1.956	2.38705	12.0834	17.9956		2.04111	2.89286	8.42196	8.22717		2.26705	23.1955	65.863		2.09601	10.8516	33.1398		1.95278	20.4823	23.5744	5.01913	1.85823	3.18162	2.17794	2.00623		2.23956	29.2346	41.854	2.62627	1.8295	2.12858	3.25101	1.83357		3.58	5.31	1.96	3.53	2.47	8.05		2.21352	9.1047	1.98008	3.19124	2.62999	11.852
	1.95485	2.74864	6.85708	5.5653		1.71013	2.3007	6.89674	18.1068		2.13222	21.6644	32.1487		2.15728	27.7075	35.4485		2.72507	30.4028	47.8779	2.26458	1.95614	2.83566	2.44255	1.8635		2.6546	45.1426	25.8402	2.17615	1.73631	2.71877	1.86681	1.83762		2.3	5.87	2.06	4.77	2.21	9.45		2.2967	13.5457	1.8874	2.31018	1.95778	4.25823
	3.29887	2.01746	3.96577	17.456		2.42528	2.1218	8.16729	18.0275		2.02078	14.8099	37.9214		1.77652	12.4406	26.2263		2.54322	34.2563	32.3333	2.66674	1.92654	3.17892	1.7452	1.7397		2.97531	54.1371	58.3251	2.23481	1.70852	2.4473	2.00582	2.01285		2.18	10.58	2.25	3.42	2.31	8.34		1.86745	6.16342	1.77382	2.81033	2.95881	5.47877
	2.27753	2.22787	11.8133	11.0849		1.71122	2.33116	5.21096	10.2295		1.84176	8.10077	45.1677		1.88784	11.7312	35.5503		2.31832	22.9368	12.4356	2.38697	1.90943	3.26119	2.69625	1.93964		4.60097	19.8695	53.2241	1.91575	1.71328	2.59117	2.08256	2.78391		2.33	7	2.22	2.13	1.85	20.71		3.96875	9.26244	2.02718	2.62998	2.37364	18.0391
	1.95254	2.14744	11.6291	13.6808		2.33222	2.90491	8.97664	7.29269		2.11563	18.2796	29.9948		2.12493	15.0861	42.3524		2.27527	36.4633	15.173	2.16426	1.76297	2.90268	2.07286	1.77229		3.23333	25.2077	33.7769	3.2106	1.99857	2.31621	2.26795	1.88727		1.88	17.66	1.81	3.37	1.99	6.35		3.7806	12.0571	1.73065	2.00075	2.07499	14.9134
	2.20143	2.17889	12.4819	11.6923		2.28214	2.80497	8.72531	5.4512		2.98264	8.72684	34.0367		1.9287	31.7905	51.9263		1.98255	36.0783	35.9479	1.9326	1.91092	2.19942	1.97253	1.87683		2.42171	38.7318	47.2904	3.6682	2.04072	2.58133	1.83725	1.79748		2.07	15.59	1.97	2.24	1.82	5.6		2.38648	25.7323	4.70016	4.23951	1.92435	6.7945
	1.92027	2.01159	5.49438	8.59183		2.03049	1.98695	9.74386	10.5375		2.21398	11.14	54.426		2.03574	5.91268	33.343		3.47541	16.5343	21.6447	3.01287	1.79675	2.37198	2.22999	2.04342		2.65256	35.7856	26.6323	2.82472	1.71156	2.8946	2.96881	1.91129		2.57	4.66	2.2	2.22	2.11	7.41		2.26751	16.6422	2.00807	2.59667	2.75925	14.735
	2.08006	2.0017	6.77137	13.6921		1.86916	2.74277	8.26249	12.3694		2.04915	7.24855	21.768		2.12306	13.9146	30.3969		1.92353	23.7196	40.4981	2.36133	1.80021	2.13975	2.92644	2.27379		2.45234	32.2459	26.5324	3.69492	1.75524	2.13231	2.08627	1.83615		2.3	11.9	2.07	4.94	2.07	9.45		2.51314	14.5483	1.89586	2.27722	2.00321	8.96566
	2.0104	1.97245	15.1512	12.5297		2.07799	2.35055	9.96857	15.9486		2.5229	4.20306	46.5028		2.61925	13.7697	37.7479		2.30946	29.6607	34.3604	2.89584	1.75761	2.31212	2.74138	1.87405		2.54043	20.7761	42.651	2.42993	1.86707	1.9798	2.24652	2.06193		3.37	12.56	2.03	2.32	3.23	7.26		1.93381	8.45099	2.72568	2.78841	2.07989	13.3634
	2.35983	2.08277	8.20661	12.076		1.83946	2.21886	6.98329	4.95063		2.12282	15.4436	37.564		1.85527	21.0411	34.4188		2.06327	50.7644	21.7666	3.28272	1.86786	3.09173	2.38117	1.87158		2.38385	41.9759	48.2002	7.22353	1.86437	2.77876	2.04679	1.81689		2.24	9.63	1.98	2.33	2.02	11.45		1.9562	7.8669	1.98452	2.28463	2.8815	14.7493
	2.02853	3.06719	6.89106	12.1543		1.91385	2.50826	3.1784	8.91684		1.90972	11.0079	39.1695		2.35459	17.7178	40.1275		2.28797	18.6871	17.8869	3.177	1.76052	2.6399	2.37818	1.76928		2.27601	28.6743	45.0776	4.06588	1.81688	2.0516	1.81829	1.83884		2.06	18.74	1.98	2.32	2.14	18.77		2.5818	11.8592	1.88489	2.00427	4.95683	7.65192
	2.29352	7.00444	5.76733	8.7344		1.87017	2.01443	11.7666	13.5509		2.70579	12.9499	24.6975		2.46199	19.1033	35.9232		2.86588	43.7847	41.2127	2.5458	1.89782	2.46986	1.91684	1.99169		4.5549	58.8122	29.936	5.85584	1.92852	2.25091	2.09953	1.84898		2.75	15.13	1.84	2.39	2.37	6		2.00733	6.11983	2.03038	1.95244	2.27627	21.637
	2.10111	2.41656	9.69151	8.71512		1.84487	2.21596	7.287	14.9467		3.38334	10.1798	51.5873		1.97245	22.6055	37.6796		3.19118	23.9674	49.7358	2.81301	1.78302	2.16633	2.35007	1.7507		2.29237	59.4689	43.4012	3.62217	1.80839	2.07443	2.46927	1.83041		2.02	4.07	1.92	2.58	2.2	9.21		2.45077	5.09022	2.07497	2.15192	2.02635	16.9839
	2.2028	2.90695	6.29225	19.3496		1.73499	1.85908	6.41205	8.72522		3.10027	10.8703	28.3816		1.93286	23.1082	48.6583		1.82676	37.2385	30.3487	8.9759	1.89238	3.18734	1.8775	1.99013		3.24673	51.44	27.7631	2.11413	2.05395	2.66535	2.20767	1.83097		2.07	5.37	1.94	2.61	1.86	7.14		1.89743	13.2645	2.50556	2.0924	1.91018	8.81051
	1.89899	2.21897	8.73579	16.6262		1.99416	2.14627	10.3986	10.9003		2.41187	4.71703	27.4369		2.06313	28.5894	33.6196		1.8758	31.4931	22.0058	2.38333	1.95079	2.01272	2.01955	1.85632		2.55424	24.4957	35.6643	2.06981	1.75938	2.49549	1.92105	1.87169		3.16	4.9	2.16	2.25	2.42	14.33		1.87678	12.9132	1.88996	3.5849	2.08024	5.21079
	2.05882	2.38767	10.5174	13.2531		1.9053	2.23249	8.3931	9.57337		2.03135	12.7003	41.7238		2.02145	11.248	48.3471		2.02395	22.8839	26.948	3.14949	1.91407	2.16666	2.06771	1.90885		2.47755	27.3359	37.22	2.36608	1.75297	2.43113	2.05378	1.84997		2.42	4.71	2	3.3	2.24	8.55		2.25562	10.6942	1.78415	2.2337	1.96621	5.43191
	1.78922	2.09552	10.4554	5.42284		1.83886	2.55227	9.62825	15.7353		2.38817	15.9632	48.5334		2.32538	26.0066	36.9974		1.93039	19.3274	38.8206	2.25761	1.96563	2.12292	2.25268	2.09142		3.59536	37.4464	44.8724	1.98833	1.82213	1.91968	2.46721	1.74633		1.91	15.19	1.94	2.58	2.29	7.23		2.61791	7.42405	1.8905	3.58154	1.76817	12.5962
	1.99336	2.55579	6.79534	7.8906		4.1663	2.49357	6.85732	23.446		1.89857	16.1445	24.6119		2.13987	10.116	28.6155		2.60753	31.1827	41.7063	2.5164	1.86861	3.47848	2.09477	1.90298		2.10725	38.2392	42.2367	1.81837	1.83078	2.27789	3.29174	1.93131		2.03	7.84	2.33	2.22	2.48	15.07		2.75404	13.5218	1.9309	3.28539	2.08984	10.9804
	2.77218	2.41927	9.1248	14.693		2.15015	2.57854	12.8345	12.9405		2.14892	14.617	39.5671		2.36697	24.338	23.1531		2.53317	27.9836	27.9204	2.47058	1.75113	2.15455	2.34218	1.86854		1.92516	26.3067	57.2605	3.16922	1.85212	2.17709	2.05414	1.896		2.03	10.65	2.14	2.56	1.84	9.81		2.07413	4.86026	1.91611	4.1701	2.22644	7.00971
	2.15532	2.0374	10.641	8.76312		1.87806	3.01754	8.95203	14.863		2.45033	12.8436	38.727		1.96217	20.5486	23.0058		2.87075	37.8992	35.7726	2.31927	1.80255	2.35976	2.36946	1.8731		2.76384	36.2918	39.3245	7.00205	1.74382	2.07976	2.67199	1.72106		2.44	4.72	2.06	2.62	2.01	12.92		1.92296	14.609	1.88718	2.59256	1.90087	7.90072
	10.0515	2.49984	11.0946	15.7753		1.77396	2.84864	2.37261	4.5633		2.23944	14.8195	19.9991		2.00747	15.2917	48.4206		1.82632	23.8553	48.0424	2.3078	1.82576	2.22652	2.37398	2.00552		2.32742	29.9289	29.8181	2.39835	2.00757	1.97073	2.24771	1.8467		3.34	8.75	1.97	2.44	2	19.66		2.11095	17.874	2.02943	3.1529	1.97583	21.0257
	2.07134	2.03728	4.5735	9.29249		2.06238	2.61425	10.1336	7.69766		2.59992	13.6087	28.7888		1.95594	13.0521	39.7643		2.02264	24.3774	31.9943	2.64339	1.82088	2.33627	2.06495	1.85229		2.16675	48.536	55.7275	3.16097	1.84052	3.09182	2.71369	2.04539		2.39	4.05	1.96	3.08	1.96	9.39		2.50328	8.26727	2.1118	1.91681	2.3162	9.91833
	2.1954	2.16425	13.6995	11.5822		1.77983	1.91007	8.06672	11.6566		2.17565	8.74018	54.0959		1.95961	17.2033	43.0003		2.14916	42.7153	39.1868	2.83482	1.91769	3.19402	2.0876	1.72342		3.44829	42.6845	40.1518	2.42604	1.8536	2.84239	2.52446	1.94216		2.38	4.72	2.04	2.91	2.2	11.54		2.90948	17.1158	1.75114	3.01064	1.89023	17.0721
	2.18424	2.15278	9.13457	5.47139		1.94658	3.23293	7.51335	14.324		2.30544	8.73753	33.7012		2.1859	22.2652	30.0415		2.34519	21.4192	37.5633	2.05844	1.78412	2.03775	2.22531	1.90021		3.03179	20.6066	37.4496	2.33843	1.91049	2.16191	2.41021	1.87314		2.56	4.4	1.87	1.96	2.21	12.59		2.16492	17.455	2.03312	2.70645	2.0449	3.00824
	2.00987	2.39873	7.83745	15.0375		2.09302	1.77522	10.2774	12.53		1.89627	8.19292	27.7904		2.30793	19.2854	52.8211		2.03596	27.3946	33.0839	2.9833	1.86401	2.5299	1.79676	2.13708		2.88788	42.0855	30.4802	1.80502	1.84814	2.22908	2.0401	1.95517		2	3.22	2.02	2.43	2.01	6.01		2.29785	14.6813	1.78983	2.50065	1.99811	12.9184
	2.59535	1.97109	7.12718	15.7699		2.07609	2.15275	3.8319	11.0918		2.41172	12.5892	28.1253		2.1668	22.4629	38.4295		2.33831	34.4975	30.3192	2.64022	2.22963	2.07032	2.29795	1.72808		2.92776	32.6659	48.1947	2.20503	1.83158	2.37327	2.07968	2.57448		2.32	11.73	2.08	2.52	1.92	5.32		3.74735	16.0849	1.96441	2.21096	2.74015	14.4678
	1.81103	2.0425	8.30572	14.4857		2.10017	3.25682	8.07472	16.708		2.43972	9.07287	29.8586		2.57861	21.8509	43.6318		2.40985	20.9357	25.8687	2.538	1.90265	2.40391	2.17827	2.19754		2.68535	33.7989	43.938	1.95017	1.70874	2.05378	2.88562	2.01231		2.18	8.81	1.97	1.99	2.02	7.11		2.25718	19.6177	1.83017	2.27453	2.08233	9.54497
	2.30323	2.26949	11.2296	7.41883		1.84485	1.92871	5.10721	14.2435		1.92402	5.77307	52.7521		1.86679	37.9185	35.9477		2.24835	31.2769	30.4562	2.1171	1.90946	2.3632	1.99765	2.43564		2.84398	52.0137	51.7528	2.31857	1.95938	2.23706	2.559	1.75268		2.31	9.18	2.17	4.25	1.95	5.07		1.82107	31.1299	2.42734	3.14458	2.62642	9.41083
	1.86523	2.64262	13.4079	13.5204		2.3019	2.19886	3.86933	10.0115		3.14289	14.8252	58.9668		1.98455	11.4003	38.9753		1.97985	28.584	39.6668	2.30318	1.99006	2.40257	2.05329	1.99895		2.82036	24.7429	54.2108	2.42205	1.72461	2.06132	2.26711	1.86913		2.22	9.27	1.81	2.47	2.17	10.64		2.35975	24.3939	1.80827	2.27761	1.99327	12.042
	2.12378	2.35691	46.0134	7.36776		2.00778	2.46273	3.93437	18.2108		2.28962	20.4487	33.1957		2.05202	16.8932	45.3075		2.27952	5.9034	30.8767	4.17556	1.85579	2.16922	2.02944	2.76324		2.1862	34.1506	25.9828	3.03635	1.83913	1.80931	2.26216	1.87952		1.9	9.77	1.89	2.89	1.95	6.51		2.60748	13.1312	1.95725	1.87387	2.25244	15.9521
	3.4082	2.52706	3.38116	8.55782		2.12171	1.95968	5.08479	4.38021		2.08608	4.84484	24.464		2.59731	15.6714	33.8173		2.83777	26.6471	50.9619	4.90794	1.85003	3.52256	1.89289	2.10498		4.33108	37.6556	33.3777	3.08097	1.83683	3.19647	2.6828	1.93895		1.92	9.36	1.86	2.43	2.06	4.62		2.09639	8.58324	1.73542	2.77228	2.81359	12.0197
	2.21989	2.40761	7.43704	8.71016		2.12483	2.03245	5.12671	6.7017		2.36528	12.6285	33.2769		1.83511	10.9627	37.7708		2.0014	25.1762	42.1662	2.83534	1.84562	2.34332	1.8783	1.87334		2.40784	47.8953	27.8444	2.09339	1.80212	1.98505	1.91805	1.72551		2.47	4.57	1.94	2.23	1.8	6.42		2.49	8.43371	1.88619	2.4273	2.42635	7.45122
	2.52808	2.39554	11.3049	15.1963		1.97693	1.92397	8.31569	5.71476		3.06324	19.925	33.4486		2.18256	18.9753	35.3421		4.02029	29.4803	19.6038	2.05616	2.42215	2.2113	1.74996	1.94191		2.18371	26.9274	15.6549	5.64411	1.80188	2.45317	1.94265	1.73097		2.37	7.93	1.72	4.04	1.98	11.69		1.91241	17.0787	1.82566	2.19709	2.22479	15.2359
	1.951	2.31989	7.80749	9.32674		1.93556	2.31166	10.7883	8.59464		2.26491	17.9363	47.6228		2.05308	26.3133	44.1843		1.90119	42.7501	39.2276	3.98161	1.88047	1.91338	1.74455	2.17195		3.70373	38.0444	41.5977	2.76176	1.73086	2.50602	2.81971	1.72765		2.02	12.61	1.95	2.55	1.95	10.61		1.96534	8.80599	1.90425	2.53909	4.26805	8.57811
	1.90654	2.30435	8.81915	11.0644		1.85915	2.34233	4.82169	11.6835		2.08958	8.56814	22.4451		1.766	15.826	26.3721		2.82221	18.9999	24.7505	2.26879	1.84649	1.97309	2.16065	2.00901		3.54326	44.6072	34.3678	3.44103	2.16159	2.06013	2.08066	2.12869		2.66	5.35	1.92	2.68	1.85	2.53		3.00471	10.613	2.02932	2.38295	2.11796	9.55118
	2.00526	2.36347	5.59906	5.95612		1.92086	2.30691	10.9164	14.0474		2.37436	9.97066	27.446		2.34084	22.7122	37.1313		2.24762	34.8291	30.9574	2.17291	1.85785	3.01678	1.85667	1.85002		2.19877	40.7577	33.4689	5.39639	2.345	3.28149	2.71496	1.87239		2.07	11.9	1.92	3.01	1.88	17.09		2.61381	10.8482	2.44105	3.10076	2.97721	11.995
	2.29607	2.18429	6.67291	28.9031		2.06319	3.18893	7.65307	6.62173		2.46743	12.0369	35.6448		1.79098	14.1182	20.3817		2.17293	27.366	27.9171	2.22644	1.84577	1.9246	2.43877	1.92126		3.05705	54.7789	28.2653	4.8396	1.83831	2.23085	2.11028	1.87792		2.77	10.82	1.88	2.15	2.84	21.46		1.91981	12.4728	1.93239	3.83603	2.03632	14.631
	2.324	1.95575	7.28659	16.0658		1.752	3.01972	7.43149	9.80818		2.20098	21.6558	29.7024		1.9546	17.3439	34.9182		5.62853	25.59	38.804	2.19272	1.76938	2.57141	2.30481	1.93834		1.92717	21.5702	42.652	2.78267	1.81023	2.22061	1.86166	2.08143		2.02	8.24	1.76	2.68	1.84	15.81		1.98717	16.9991	2.07056	3.93983	1.99558	6.58477
	2.43229	2.18203	10.1957	10.2366		2.10373	3.38798	6.95893	10.1716		2.8628	18.8288	49.5775		2.06605	14.3093	46.6351		2.03693	20.8841	37.1885	3.91333	1.83578	2.56378	3.48617	1.86204		2.39101	24.3898	26.3944	8.00506	1.82754	1.89585	2.39858	1.7554		2.19	10.72	1.7	1.74	1.8	16.26		2.36686	17.6185	1.94436	4.54386	2.09381	20.4734
	2.05305	2.15398	6.87544	12.8065		1.91981	1.89784	7.84758	9.27561		2.19967	6.51234	53.8624		1.89003	20.0231	35.3517		2.89426	32.9399	37.4301	2.22312	2.07042	1.98812	2.30933	3.17788		2.41267	42.6291	11.1314	2.59731	2.14672	3.10598	2.70345	2.12192		2.25	6.89	1.94	1.93	1.92	23.88		3.78971	7.68664	1.85139	2.92406	2.76982	10.035
	1.94888	3.27401	12.1927	17.35		1.9217	2.02456	10.3388	6.16384		1.94421	22.5088	41.6812		2.23983	21.1601	29.5354		2.70266	24.0084	29.2725	2.35766	2.52029	2.90339	2.67499	1.98098		2.40996	51.7245	20.3545	3.37569	1.89102	2.30225	2.34616	2.29133		2.32	7.28	1.76	2.47	2.07	10.6		1.81495	8.79284	1.87662	2.98706	1.79548	12.9886
	1.7694	2.41814	36.9312	15.1237		2.61618	2.02871	10.6348	18.0492		2.1135	14.8247	32.0186		1.88447	20.4983	26.8434		1.9617	13.0648	30.3246	2.976	1.79296	2.09236	2.02042	2.42194		2.51619	16.6951	9.92055	3.02222	1.99997	1.92239	2.02806	1.76326		1.98	9.36	1.76	1.77	1.96	12.93		2.34979	13.0567	2.30102	2.12699	3.12195	10.1065
	2.63001	4.30453	5.64655	9.2776		1.9549	2.62164	20.0461	18.2573		2.15066	6.16218	38.1599		1.86558	14.9791	17.6083		2.47423	26.7201	46.5871	2.82159	2.01179	2.95301	2.53075	1.72611		2.90079	44.5613	6.73575	4.76101	1.70238	2.54359	2.35976	1.85552		2.11	10.6	1.95	2.93	2.07	19.59		1.93663	13.653	2.08681	2.63302	1.88554	10.3833
	1.91146	2.06186	5.66933	12.4742		1.92859	2.09304	6.68596	16.1066		2.23962	26.1927	40.1071		1.96013	14.1618	36.5156		3.3043	36.0631	29.6563	2.14126	1.89804	2.23064	2.34256	1.76146		2.44359	43.943	16.3978	2.35099	1.90769	2.17059	2.00504	1.90016		2.4	8.28	1.69	2.47	1.96	7.51		3.69356	7.42605	2.45657	2.47139	2.0077	14.1362
	2.24141	2.03049	9.38273	13.3232		1.94605	2.23504	12.3069	8.0308		2.59481	17.1728	55.0202		2.04483	27.5842	50.5887		2.1681	45.078	40.2569	4.20599	1.77952	2.14091	2.25822	2.65429		2.8512	40.622	11.6539	3.37052	1.76264	2.06053	2.17455	1.92357		1.92	5.62	1.93	2.45	2.11	6.8		2.393	22.5357	2.0063	1.98599	1.92678	7.13394
	2.10698	2.46058	3.49329	11.1799		1.99774	2.04724	7.33998	17.0111		3.2569	40.1585	61.5253		2.22557	24.9315	15.9964		3.88918	36.828	49.3605	2.53816	1.90798	2.21491	2.42562	1.82282		2.76148	32.5125	32.1685	2.01767	1.96154	2.41597	1.85752	1.8939		1.76	7.79	1.86	2.82	1.96	14.45		2.28192	10.0874	1.84581	2.35295	2.92337	18.6993
	2.06923	2.87399	9.26853	8.42862		2.06219	2.09125	8.6043	7.21118		2.45545	16.0017	26.4269		1.82805	15.1392	42.2469		3.35627	49.6156	28.2339	3.92155	1.74865	2.6199	2.15751	1.80204		2.71547	34.9918	35.2271	5.7127	2.12547	2.83352	2.33705	1.85643		2.28	5.41	2	2.99	2.03	13.72		1.8905	8.38189	1.79461	2.92472	2.01844	6.00073
	2.24974	2.10174	8.53442	12.2378		1.89699	1.8801	9.73002	7.65905		2.71044	5.40493	23.6639		2.3931	19.8796	30.0364		2.03869	33.7615	45.6109	2.29761	2.17156	1.87844	1.96126	2.38276		2.29178	56.2183	43.2604	2.74525	2.05264	2.22417	2.31217	1.77072		2.1	8.55	1.95	2	2.03	11.15		1.82943	10.6204	1.84307	1.88056	3.18793	8.6372
	2.24195	1.85269	4.30542	8.32365		2.00009	2.28367	6.48966	4.02742		3.43191	8.52132	41.5579		2.42659	7.85966	27.38		2.07467	35.6498	21.6263	1.93591	1.82487	2.77165	2.06667	1.83701		3.04069	44.2271	24.9224	5.07568	1.70346	2.18286	2.02464	1.85251		2.15	6.24	1.9	1.96	1.98	21.1		2.00062	24.7891	1.90812	2.06049	2.70867	8.00665
	2.15051	3.26768	9.65568	18.5039		2.11298	2.21925	10.37	9.14537		2.11462	16.65	40.5727		2.02933	14.0081	40.0543		2.41616	21.9997	33.0538	2.66339	2.03517	2.20385	2.38133	1.79635		2.01183	25.5706	56.7258	2.78785	2.99745	2.14192	3.69591	1.85996		1.83	6.16	2	2.27	2.85	16.08		4.11753	9.19608	1.88742	2.51776	2.05276	11.5769
	3.33328	2.2571	5.84871	15.3128		1.91008	3.00875	10.8931	8.2505		3.26486	10.999	36.409		2.04025	26.0056	38.1228		2.75583	38.113	48.7083	3.04718	1.788	2.32761	2.46767	2.44756		2.21292	33.543	32.3244	4.95038	2.40934	1.90545	2.59521	2.23352		1.98	9.13	1.79	2.34	1.88	13.96		2.05719	13.0782	1.88941	1.77517	1.85578	11.872
	2.57713	2.09412	14.9503	9.06434		8.97309	2.44737	10.7518	5.38968		1.97059	10.7564	32.3076		1.91207	24.3	30.939		2.10162	29.483	36.0667	1.97088	1.89698	1.99175	2.3017	2.49773		2.19076	33.6267	40.3032	3.43397	1.84021	2.21357	1.94732	1.88474		2.01	9.09	1.87	4.84	2.05	10.43		2.20577	10.087	1.89064	2.19971	2.08562	16.1683
	2.03302	2.18392	5.04741	10.4708		1.96746	1.84036	13.6471	9.8877		1.91877	20.5879	45.3884		1.9959	16.6681	20.7904		2.32077	24.1047	31.4218	2.34046	2.71483	2.04199	2.48837	1.74872		2.67315	42.4174	45.1746	3.22575	2.0166	2.18584	1.79867	1.7508		2.57	10.52	1.84	3.25	2.04	13.52		2.00347	20.945	2.21567	3.37903	2.18994	19.0845
	1.89199	2.83665	9.24914	23.0907		1.88575	1.98014	9.54394	7.83427		3.57264	18.6888	30.6196		2.22133	8.66644	19.0229		2.65616	19.5752	63.699	2.49736	1.79815	1.92756	2.61581	2.68737		2.31238	20.0016	25.7868	1.95147	1.90831	2.04463	2.20716	1.86692		2.25	4.58	1.86	4.64	1.83	16.99		1.95775	12.532	2.27871	3.56747	2.70232	9.63144
	1.95893	2.00404	11.5933	7.42135		2.01377	1.91552	3.83125	4.64646		2.46294	8.06216	56.8987		2.29531	24.7778	34.8549		1.85187	44.7509	23.6875	2.36612	1.83522	1.81303	2.10082	1.82533		3.79216	22.335	22.4476	2.7006	2.26386	2.91103	2.05335	1.84085		2.38	9.23	2.07	2.3	3.19	11.85		2.04183	21.1936	1.77769	3.2673	2.58798	5.4311
	1.98207	2.11251	9.54893	13.3211		2.69354	2.3951	12.4274	4.07887		2.30356	7.67563	42.6034		2.12451	17.5641	33.2552		2.69383	24.3414	20.2741	2.86216	1.9101	2.15712	2.45008	2.79655		2.49041	26.0531	45.7173	2.5021	1.92777	1.92444	2.47105	1.89923		2.23	10.04	1.91	3.05	1.99	18.21		2.13929	15.3722	1.96661	2.68323	2.24671	12.2539
	2.37858	2.32593	16.544	8.0594		1.86843	2.57448	9.28655	8.9962		2.24507	18.4327	29.2381		1.94531	12.272	30.8102		3.47673	52.6038	18.6295	2.48594	2.12454	2.22893	2.90785	3.23313		2.75952	33.9081	31.3841	5.41593	1.73177	2.58689	2.25069	1.7769		1.79	5.76	1.9	2.17	2.06	9.3		1.71354	10.9849	2.10652	4.1878	2.23769	7.34273
	2.06547	2.45452	13.6004	15.8132		2.32447	1.91534	10.2343	12.6772		1.80897	8.50762	28.5278		2.00881	15.4987	24.2658		2.16922	39.6929	16.002	2.92623	1.93023	2.52046	1.90719	2.42684		2.23514	30.8037	38.1377	1.90406	2.37055	1.94258	2.62544	1.95906		2.09	8.44	1.75	2.86	1.97	15.18		1.97372	12.4388	1.76823	3.16982	2.4315	4.84391
	1.94805	2.3017	8.61254	13.7074		2.48062	4.56689	6.39103	15.1826		2.60414	9.16235	43.184		1.89219	11.7853	3.14849		2.23318	21.3521	35.0381	2.01683	1.99019	1.98523	2.20211	1.99927		2.15738	45.9499	29.4814	3.16465	1.86884	2.23915	1.89583	1.85739		2.06	13.37	1.92	3.12	2.19	9.5		2.60895	4.99381	1.90671	2.57976	2.5427	9.71186
	2.77308	2.16109	6.88941	7.8669		7.53109	2.17632	6.05513	11.2375		1.85597	11.4508	29.0873		2.19587	31.7749	21.1007		1.77726	18.7162	36.9268	2.15868	1.91084	1.96342	2.50231	1.9721		2.60165	38.392	50.7774	2.1189	2.55181	2.14153	1.83893	1.90095		2.36	4.96	2.14	2.73	2.23	6.21		1.78203	16.9115	1.96139	5.6854	2.55158	9.48395
	4.28365	2.29763	10.2694	13.3619		1.96016	2.85462	7.17188	11.9425		2.05076	9.92901	41.1156		3.72677	19.0762	5.9194		1.8806	28.6543	48.342	2.40458	1.76546	2.62224	3.03694	2.06286		4.69697	16.0208	45.9022	2.44966	1.7232	2.67635	2.0939	1.97106		1.97	4.64	2.01	3.33	1.98	10.65		2.04321	7.57645	1.79782	3.20834	1.708	11.5694
	2.28807	2.36162	11.9459	8.11802		2.12478	2.02851	5.02887	15.3827		1.96079	10.3934	36.9034		2.03428	9.55886	47.9401		2.43431	22.1358	17.9261	2.33333	1.98985	2.44565	2.07461	2.01087		2.33994	16.9171	33.4271	5.1023	1.83773	2.235	2.22778	2.13743		1.78	6.07	1.75	2.3	1.86	14.36		1.78576	7.46973	5.78249	2.13459	1.98083	8.87091
	1.96013	1.94021	6.9315	11.1524		2.18539	1.8406	13.1243	4.88823		2.07215	11.0492	36.5197		2.12913	14.6537	30.631		2.26702	20.435	35.0622	2.3444	1.83594	2.02162	2.27229	1.79041		2.32749	21.5085	40.1545	3.47031	1.78179	3.62007	1.87598	2.0924		2.34	14.27	2.1	1.99	1.77	13.06		2.026	7.73722	2.18786	2.59738	1.81488	11.2811
	2.14623	2.01202	9.56837	6.76052		1.74945	1.9073	6.21872	16.6639		2.03236	21.6645	47.2009		2.85894	29.0213	31.9803		2.224	41.0827	4.19087	2.08734	2.26891	1.88758	2.34471	2.0458		2.29169	34.5576	44.2494	2.02377	1.91746	4.40228	2.1509	2.03071		2.17	5.82	1.77	2.37	1.71	21.99		1.79668	10.3661	1.92819	2.54278	1.95834	7.71338
	1.74443	2.10731	8.83726	10.4289		2.14395	2.70117	12.6377	12.9254		2.12908	5.35868	33.9791		1.74109	11.1063	39.3359		2.56823	37.2852	29.2063	3.60279	1.74637	2.53235	1.80337	1.88121		3.31933	58.4815	40.6813	2.75877	1.74375	2.06185	1.96564	1.97483		2.29	12.39	1.77	3.21	2.17	13.02		1.90257	14.1349	1.82007	2.14511	2.53841	5.92734
	2.34953	2.25368	11.4985	5.48487		1.83939	2.10963	11.1295	10.9923		2.36552	16.1362	42.8712		2.48192	21.4039	18.29		2.25008	42.205	29.7114	2.15384	1.96534	2.01436	2.00825	2.067		3.06595	17.2672	38.433	2.18475	1.95314	1.81538	1.76868	2.0896		2.14	8.39	1.99	2.34	2.01	7.38		1.86235	13.3922	1.9619	2.20269	3.0489	9.3762
	2.05975	2.38423	7.51329	4.25923		1.95831	2.10216	6.10387	11.5646		2.45455	7.39237	40.0747		1.89629	25.9046	36.8333		2.38016	38.7154	32.5034	2.17645	1.94882	2.06006	2.23255	1.99504		2.82813	26.4558	47.7166	2.80952	1.91507	2.31546	2.01717	1.90322		1.88	9	1.81	2.14	1.77	2.6		2.0136	10.0818	2.08359	2.62238	1.9282	18.6159
	2.30791	2.02725	6.63733	4.92542		2.00283	2.08318	10.093	9.49547		2.13583	9.32477	37.4757		2.63626	18.201	40.3063		1.8529	32.2615	30.0151	2.0866	2.02848	1.82623	2.044	1.98983		2.65776	45.6555	39.0119	2.19633	1.75062	1.92861	2.13344	1.7395		2.34	9.23	1.88	2.86	2.07	11.41		1.89384	5.92765	1.84184	2.8657	1.78002	20.9803
	3.4512	3.3527	3.9696	12.6683		1.7935	2.26948	9.99222	9.67008		2.60505	5.87986	39.1833		2.13594	12.5258	35.0819		2.17297	29.8653	30.8625	3.58814	1.84641	3.31155	2.05017	2.00238		2.75171	36.3625	48.6937	7.11064	1.93346	2.46179	2.65309	2.03091		2.13	5.61	1.92	2.26	1.82	15.37		1.78913	19.1551	2.00552	4.88701	2.1001	7.53639
	2.42065	2.35215	2.42867	12.6059		1.99077	2.06907	7.55069	15.699		2.14859	10.4948	27.4217		2.17869	21.7545	32.8191		2.34726	23.0583	47.5489	3.28667	2.0804	2.24936	1.80326	1.73157		2.24448	69.8022	36.7888	4.54498	1.73409	2.02736	2.60926	1.84802		2.39	5.31	1.79	3.45	1.99	13.93		1.88737	13.2216	2.14236	2.88077	2.02335	11.4536
	2.08528	2.04886	6.82164	16.0982		2.0465	2.03832	10.4906	11.6595		2.02936	13.3553	29.0343		2.23625	16.0525	24.1776		3.49991	16.7482	42.5918	2.59356	1.75059	2.06231	1.86284	1.85977		3.51751	32.0671	35.1571	2.06285	2.01136	2.11318	2.11099	1.77678		1.78	7.26	2.11	2.18	2.1	7.63		3.49645	9.70216	1.82782	3.59188	3.01565	6.72735
	1.88776	2.48275	4.9417	13.2947		2.0483	1.88748	5.16138	10.627		2.22886	5.29214	36.8174		2.5397	24.6492	33.1992		2.19102	27.7994	36.1948	2.74643	1.98119	2.38262	3.43642	1.90384		2.82123	34.0329	49.5161	2.4276	1.77729	2.09786	1.85388	1.72301		2.29	6.17	1.96	2.63	1.87	8.53		3.13841	13.6466	1.79854	3.32955	1.65231	15.2475
	3.001	2.09108	17.5825	10.6677		1.90394	2.04226	6.22894	12.5348		3.31367	28.6268	54.1768		2.21303	20.5394	45.9664		3.35006	35.5244	47.8402	2.39711	2.15004	2.60015	1.7427	1.99891		2.93066	41.4512	30.0778	3.31502	2.00083	4.43161	1.83093	1.96337		2.5	10.3	1.85	2.03	1.91	19.32		2.42648	14.7879	1.73792	2.8208	1.88343	12.5503
	2.11829	1.95319	13.7777	18.5298		2.11607	2.36378	7.55771	30.1153		2.853	16.4135	45.1276		1.82407	21.2888	38.9458		2.31008	41.6647	24.6116	2.07818	1.84802	2.94873	2.11214	1.77445		4.2743	26.9372	32.1975	2.4599	2.22938	3.03213	2.09829	2.053		1.89	6.38	1.95	1.91	2.1	8.1		3.0506	16.4884	1.67902	2.28647	2.08247	8.63658
	2.06084	2.69428	26.0289	7.28473		2.79604	2.63651	15.2044	14.3572		2.4571	10.7954	35.9901		1.99126	13.6113	22.1249		2.43057	29.35	34.1698	2.40036	1.92411	1.89575	2.02868	2.00067		3.63438	33.9294	44.0344	2.06678	1.80177	4.65384	2.86818	1.78964		2.63	18.69	1.94	2.41	1.86	13.7		2.57847	3.39205	2.27342	2.86279	2.07527	9.83053
	2.19105	2.33067	4.58389	12.2229		2.18967	1.94768	4.21767	15.4853		2.85058	9.07649	42.5205		1.9939	12.4724	42.513		2.41966	30.6836	38.128	2.24383	1.91887	2.78907	2.18749	2.06876		5.92227	31.4368	52.9603	2.34618	1.89273	2.29292	3.39753	1.90259		2.08	7.18	1.88	2.25	2	11.47		2.05162	6.62234	1.84549	2.95563	2.10016	12.5014
	2.31134	2.1398	4.65185	7.73918		2.10456	2.23868	8.70917	30.4036		1.87262	25.032	29.7157		2.3669	12.9601	39.6204		2.30818	42.5802	26.8519	2.2846	1.81536	2.70875	3.08641	1.98406		2.20906	30.8236	29.4928	2.09901	1.90622	4.02263	2.2295	1.77526		3.46	3.93	1.77	2.27	2.07	5.66		2.16536	15.98	1.80315	2.86631	1.88971	8.10832
	2.06656	2.02654	11.6152	9.3508		1.92609	2.07098	8.13077	19.2		2.95003	14.1095	44.6871		1.8332	22.5149	41.5865		2.22814	24.2089	45.4632	2.50045	2.17185	2.27258	1.93401	1.91885		3.9702	21.7944	40.9985	3.96375	1.90853	2.21397	2.25687	1.83727		2.17	4.19	1.95	2.2	1.97	8.46		2.08456	4.15598	1.82692	2.34446	2.3406	11.9684
	1.82963	2.00132	10.6953	7.49009		2.03448	2.65035	8.3387	6.69477		1.75824	10.3315	30.695		2.35147	15.6908	26.0305		2.21869	43.3675	24.2749	2.30056	1.85054	1.99003	1.87495	1.99832		3.59939	28.6718	42.4341	1.87672	1.81468	2.63643	2.32763	2.08416		2.62	4.05	1.96	2.16	1.85	1.63		1.86925	9.22625	1.65105	2.26958	2.34064	11.4842
	1.90665	2.06545	17.0819	18.7891		2.06456	1.90393	6.6928	8.13181		2.98865	9.42473	42.0394		1.92704	26.9741	30.2353		2.11828	50.2034	38.8423	2.3634	1.79289	2.62877	2.58357	1.81536		1.95103	32.1104	35.0774	4.48851	1.7583	1.87528	2.98671	1.87837		2.34	4.08	1.91	2.36	1.93	14.3		2.7583	8.52198	1.7581	1.85717	2.09206	15.557
	2.24497	2.0079	7.71471	21.1469		1.98945	2.02942	10.0642	10.7222		3.07482	8.39043	35.9056		2.04939	19.2475	38.1364		2.84657	51.1634	26.6844	2.14306	1.89722	1.89196	2.0268	1.98267		4.05975	70.7835	46.3057	5.22562	1.8959	2.38921	2.53321	1.94033		2.14	8.59	1.79	2.64	1.88	7.34		3.04079	13.0801	1.95817	2.97247	2.4556	13.973
	2.83029	2.30732	9.76177	17.8898		2.01977	2.22562	12.7289	38.5759		3.85955	7.24815	26.7848		2.01186	13.3969	28.6998		2.05582	37.185	30.3138	4.58316	1.86441	3.03762	2.06335	1.82463		2.31792	27.4258	29.0297	2.07377	1.99902	2.08497	1.71806	1.937		2.56	5.03	2.04	2.28	1.9	8.88		3.46216	13.5398	1.74538	2.79137	2.52882	7.96834
	2.09101	2.01209	9.85826	13.7288		1.95752	2.17569	15.9081	8.19417		3.52006	12.1973	29.063		2.16642	16.6806	44.8866		2.04286	43.0312	35.9604	2.66443	1.96542	3.06325	1.96262	1.97028		3.81555	41.2927	34.3783	7.16748	1.95608	2.47002	2.23248	2.11645		2.11	4.91	1.88	1.97	2.03	5.93		3.49136	15.1133	1.73649	2.006	2.23951	5.89012
	1.77293	2.02643	11.4992	12.4388		1.88944	2.47999	9.87745	7.44517		2.61783	7.36513	44.0313		1.95355	18.5299	42.7392		2.75468	26.0704	31.6516	2.7755	2.02356	2.81637	1.73626	1.7833		4.89047	55.6485	40.9527	2.8629	1.93696	2.17847	1.94659	1.8542		2.02	6.14	1.84	2.84	1.95	6.03		2.26939	9.57797	1.8264	2.74405	1.7387	8.877
	1.725	2.29084	6.38866	6.81811		2.61601	2.50547	12.5878	7.40221		2.15055	6.98799	45.2321		2.33542	15.5713	31.627		3.41247	24.1103	34.7722	2.28649	1.88911	2.21316	1.96223	1.91319		2.96193	41.1541	19.0965	2.69254	1.83853	2.58058	3.85043	2.1033		2.19	6.14	2.16	2.27	2.05	8.3		2.35543	8.78395	4.16442	1.79444	1.82101	22.6199
	1.8167	1.99482	6.47312	9.44392		2.12207	2.13002	7.92859	37.846		4.27147	6.9103	56.9308		1.93696	17.9473	26.0482		2.0212	20.712	22.7113	2.7908	1.84204	2.43243	2.4332	1.87973		3.75766	33.2756	36.6365	3.15127	2.03193	3.13954	2.93225	1.85966		1.94	5.19	2.51	2.4	2.39	21.55		1.97614	3.56025	1.83628	3.13692	2.31998	8.66022
	2.044	2.22833	10.0912	7.06507		2.18956	1.91314	7.57055	9.22691		2.12748	16.936	34.6229		1.95636	9.96956	45.4623		2.08755	20.1902	39.1502	2.36564	2.09467	2.34549	2.04672	1.75583		3.40261	47.9564	32.0738	5.40546	1.84407	1.94158	2.31731	2.05434		2.14	7.26	1.69	2.14	1.86	8.58		3.25378	7.95656	1.79632	4.07984	1.79245	18.7041
	2.30813	2.43957	19.0222	10.7786		1.82389	1.95324	7.61462	26.2621		2.83841	4.992	38.6159		2.52045	12.0424	45.2895		2.12736	23.382	26.7502	2.49166	1.84352	3.28624	1.83189	1.94698		3.97596	27.2709	34.523	4.44016	1.85852	1.90406	3.0062	2.16262		2.39	7.67	1.98	2.34	2.16	14.97		1.91074	10.3422	1.80396	4.20498	2.92785	13.5723
	1.73124	3.04257	7.41598	7.18246		2.04064	2.47479	7.54673	9.16862		2.33943	11.8085	43.5598		2.11856	9.30034	36.8117		2.2072	17.5298	25.3098	2.26282	1.77874	2.21249	2.06772	1.88771		2.71041	21.3751	48.8135	2.1619	1.79704	2.47131	2.50505	1.76432		3.42	5.14	2.06	4.63	2.34	6.51		1.80131	8.58062	1.86473	2.01981	2.26935	10.7767
	2.03456	6.87689	6.59791	7.5376		1.87057	2.06436	6.4888	11.1071		2.72508	8.26446	30.0422		1.88821	9.26181	39.2015		2.0082	17.0812	43.3055	3.68996	1.88378	2.22127	2.08044	1.85175		2.94311	21.1133	23.3966	2.26081	1.82015	1.77253	2.00035	1.76229		3.34	9.9	1.69	3.69	1.88	18.23		2.64601	9.39706	1.79225	2.56982	1.83338	10.3549
	1.77716	2.01844	13.8632	20.9926		2.15154	1.87944	3.55446	22.3849		2.35001	8.6724	33.5858		2.6999	6.20458	31.4707		3.93745	16.0317	34.8309	3.14513	2.31182	2.28997	1.89966	1.8971		3.09891	36.8881	39.7786	2.07612	1.82358	2.10787	3.99087	1.95507		1.88	6.99	1.92	3.71	2.03	7.34		1.83663	11.3997	2.83745	4.46729	2.40487	11.8557
	1.78306	2.12321	6.11802	24.2325		1.87812	2.35496	17.4706	17.7267		2.22464	10.0786	33.0376		2.09836	21.3514	38.7737		2.15369	21.8274	43.534	2.66869	1.84834	2.61134	2.48989	1.84909		2.66623	66.5639	41.4254	3.35343	1.92775	2.13408	2.26909	1.70922		2.56	8.04	2.22	2.6	1.85	7.4		2.42855	7.13888	1.83942	2.80523	2.12523	22.6756
	1.99278	2.6955	14.4724	9.5139		1.98837	2.36922	2.97706	20.3153		2.04042	20.5011	28.9815		1.83987	13.0894	40.1818		4.65741	43.6982	31.1543	1.99225	1.84769	2.03767	2.0247	1.84857		4.23731	25.4737	16.1416	2.81898	1.89892	2.29486	2.20662	2.00451		2.23	3.71	1.85	5.64	1.84	17.51		2.33051	4.7376	1.69946	3.76336	2.19099	7.45468
	2.05835	2.30499	10.0531	12.7042		2.08712	1.99799	7.37651	15.371		2.45452	10.0141	37.3202		2.16701	7.34728	28.1741		1.89531	36.3254	44.1433	6.93163	2.14375	2.41073	2.11094	1.82919		3.4708	70.8598	19.5756	3.90997	2.00016	1.96187	2.26853	2.03961		1.94	6.94	2.17	2.34	2.03	9.67		1.82817	7.38436	1.791	3.68907	2.07388	14.9448
	1.9345	2.46546	9.85509	11.9766		2.00363	1.99915	8.98902	11.5492		2.16971	19.5959	32.5591		1.89648	5.67351	43.3936		2.13193	22.1923	27.3611	2.16834	1.85443	2.62086	2.14993	1.89173		2.0471	20.6702	28.1493	2.9809	1.95923	1.84778	2.43785	1.97692		2.36	6.02	1.95	2.94	2.13	9.26		1.74747	16.2363	2.00287	2.56351	4.57434	8.03968
	1.82448	1.93135	11.2739	7.33084		1.82874	2.55218	8.7179	22.9703		2.05538	3.89834	40.4824		2.0671	14.1399	51.3343		3.65229	27.0265	53.3098	3.00965	1.72794	2.01228	2.78324	1.98629		2.70113	36.5142	20.4304	7.42608	1.96841	2.01771	1.94267	2.01893		2.31	5.26	1.8	3.18	1.78	9.42		2.09024	12.1004	1.94161	5.33122	1.83442	7.42156
	1.71004	2.2427	9.25203	14.2972		1.8967	2.07852	15.4816	7.61482		2.18163	10.6025	37.7904		2.09671	10.8243	31.7957		5.60102	27.2249	24.1777	2.40018	1.92935	2.96036	2.27566	1.90628		3.56828	21.1648	26.4573	2.44222	1.75266	2.31783	2.27321	1.8524		1.96	8.85	1.92	2.43	1.93	12.03		2.22052	7.11823	2.04844	1.83555	2.03893	8.60513
	1.94648	1.95172	8.90428	8.17472		2.65992	2.12199	5.80331	10.5649		2.39318	14.0932	43.9608		2.07311	7.77481	42.3703		2.32315	43.0216	39.0069	2.0398	2.02056	2.28424	2.03211	2.32833		3.79327	53.1753	39.8295	2.30883	1.82402	1.79655	3.14451	1.93288		2.72	12.44	1.84	2.51	1.9	9.55		2.45134	13.6296	1.76723	3.39355	2.10649	16.6362
	2.17896	2.53725	10.8533	6.84129		2.15622	2.51203	9.33583	10.56		2.07397	14.3614	50.2347		1.77839	3.55669	41.9648		2.30274	34.0596	36.3724	3.84965	1.77286	2.24322	2.26835	1.87523		2.6164	41.0361	49.1003	4.00567	1.769	2.3779	2.65803	1.99704		1.98	8.43	2.01	2.85	2.02	6.47		2.09157	8.66631	1.75814	2.56105	1.79301	8.69562
	2.13246	2.08508	15.9713	14.6212		2.18607	2.27891	9.67111	18.1752		2.17178	11.3888	38.6665		1.93042	6.36422	43.0152		2.39845	39.9477	36.4732	4.25989	1.89413	2.24809	2.12766	2.20514		6.29729	34.5396	19.7234	2.73869	1.78689	2.10463	1.97552	1.94525		2.37	7.87	2.92	2.35	1.89	12.04		3.31076	13.0652	1.829	3.05904	1.94254	9.2152
	2.35872	2.39597	7.05954	8.80097		1.73898	2.12885	10.1492	11.1268		2.09245	21.0149	29.62		1.96978	12.5322	35.4715		2.04981	26.2873	38.3402	2.47591	3.546	2.56885	2.14406	2.02087		3.25825	26.1894	29.5469	2.0666	1.86787	2.48193	2.74675	1.96373		1.86	14.38	1.84	2.92	1.82	6.98		2.20831	5.45338	1.90146	3.01055	1.75696	6.12732
	2.02685	2.59598	15.733	9.2747		2.06725	2.72001	7.10918	13.8126		2.9344	7.87812	46.7447		1.8487	13.6168	24.9657		2.2515	54.9746	36.3275	2.19694	1.83142	2.37993	2.01682	1.89121		2.67668	25.7937	33.9352	3.51619	1.84485	2.34175	2.22745	2.02379		1.96	9.96	1.91	2.14	1.87	18.72		1.82256	10.3444	2.11285	3.1076	2.35578	13.8672
	1.96127	2.27202	9.16542	7.64459		2.07664	2.3645	4.87388	11.6599		2.4073	5.47252	28.9746		2.50131	20.3731	40.9649		1.9128	23.0407	29.6648	2.30492	1.77629	2.45193	2.20554	1.89474		3.47041	44.3341	14.7768	6.58404	1.84035	2.75854	1.95349	1.71193		2.85	3.42	1.73	2.4	1.85	13.56		1.96147	8.76912	1.91364	1.99695	2.74647	10.3081
	1.91665	2.06888	8.39354	16.9049		1.88782	2.03474	7.69892	7.93961		2.00958	4.73212	29.6352		2.25599	33.8233	41.5986		4.61152	39.6447	42.9699	1.93953	1.73674	2.13784	2.16868	2.03946		3.94749	45.4533	9.80685	5.36446	1.98994	2.45817	2.4646	1.97601		1.73	4.01	1.95	2.59	2.42	12.68		1.79251	6.63302	1.75196	2.80132	3.55629	7.55599
	1.90977	2.0118	4.39693	16.2881		1.79572	2.1733	7.51581	11.5802		2.16862	9.33864	33.5376		2.20414	16.542	41.6778		2.55405	22.094	30.3283	2.53318	1.90915	2.0694	1.84875	2.09277		3.20038	19.68	20.683	2.50631	1.84025	2.81337	2.04124	1.86493		1.84	13.17	1.95	3.05	2.06	9.79		2.47687	15.347	2.0655	2.52104	2.26271	8.14502
	1.98447	1.79023	3.91476	6.8307		2.27364	2.73928	9.529	16.5267		2.74067	10.1252	57.9522		1.95561	18.5381	27.5459		3.54144	28.6571	25.7983	2.13754	2.18793	3.13014	2.393	1.97937		2.48705	26.1621	18.2026	3.45543	1.82268	2.15371	2.3124	1.70056		2.54	6.22	1.93	2.43	2.18	6.75		2.42039	12.6013	1.75203	3.17875	1.79431	5.31804
	1.9496	2.33668	11.3852	9.36823		1.89208	1.94764	7.53447	15.4251		2.12097	11.8133	49.2923		2.54829	27.5613	45.7237		2.15628	26.3808	26.0226	3.44209	2.14436	2.40125	2.38405	2.1377		2.95958	32.0725	29.8456	3.27356	1.98178	2.28383	2.83614	1.80889		2.18	16.78	1.88	2.17	2.05	11.5		2.48337	14.9085	1.78508	2.35802	2.34704	6.91598
	1.92594	2.61473	5.44443	13.2295		2.17949	2.22007	6.46456	28.3779		1.797	9.31482	35.8929		2.0949	16.8834	29.326		2.84856	30.5991	41.5624	2.08881	2.20736	2.5345	1.90004	2.21631		4.01255	29.7072	35.6024	2.21883	1.98699	2.6171	3.20639	1.87178		1.76	12.13	1.88	3.1	1.78	22.73		2.78285	7.2161	2.00068	2.64837	2.01216	6.83856
	2.20313	1.97684	8.48885	28.3935		1.78527	2.27829	9.04324	8.97192		2.25179	17.8259	44.5386		2.09961	27.3642	45.8605		2.53846	22.7042	28.3151	1.95425	2.06141	2.07916	2.17667	1.95442		2.7072	22.1295	48.7211	2.34358	1.85462	2.1806	1.99792	1.85021		2	3.13	1.8	4.43	1.87	9.88		2.37507	7.60261	2.01973	3.8791	2.02586	7.09475
	1.80678	2.15441	12.9363	9.94812		1.8347	2.04836	10.4345	11.9331		2.056	11.5103	47.2771		2.10325	27.7146	40.8748		1.93459	24.6286	32.7718	2.26673	1.85443	2.05443	2.58348	2.20327		4.35574	36.5619	51.4409	2.10021	1.75422	3.10405	2.05358	1.77518		1.84	8.32	1.77	2.46	2.05	8.59		3.20021	11.6137	1.9987	4.77951	2.02265	8.45211
	2.54299	2.31606	8.27614	6.87185		1.93485	2.21746	7.04358	5.08244		2.67788	13.3272	40.7811		1.99863	20.735	33.1749		2.11404	47.6867	43.3516	2.47933	1.95541	2.35639	1.8089	2.05211		2.57694	50.4361	36.482	7.60244	1.7643	4.14306	3.13415	2.07414		2.25	7.66	1.92	5.04	1.99	16.45		1.91618	13.2922	2.20372	4.4652	1.9877	7.05243
	1.99953	2.43128	3.68323	8.04095		1.7556	1.99867	4.40957	24.9492		1.81559	14.3619	51.8292		2.07138	10.0697	44.2374		2.37047	35.0909	30.1081	3.21911	2.15694	2.12594	2.70704	2.48055		2.57826	27.4839	33.9636	2.391	1.95261	2.58956	2.285	1.81757		2.22	6.21	2.01	2.07	1.86	6.76		2.31262	15.8652	2.30169	3.82392	2.09747	4.21838
	2.52622	1.90176	2.82383	8.50364		1.91523	2.39377	3.50532	10.1878		2.39328	9.77653	28.5294		1.76786	17.688	20.2269		2.47887	30.8451	24.3725	3.60543	2.12229	2.44284	1.89732	1.83801		2.29326	27.4705	36.8234	3.19066	1.82799	2.29348	2.87036	2.30379		1.84	5.78	1.79	3	2.19	12.45		2.17192	7.73773	2.79882	3.27194	2.66092	7.08178
	1.95127	2.11628	12.776	5.73161		2.10427	2.08963	8.66429	8.93341		1.84761	43.6827	48.5022		1.81018	17.4595	28.4487		2.05072	54.4513	46.9129	2.18733	1.95692	3.01573	2.31278	2.43146		3.08687	17.7146	53.4775	2.50152	2.13612	1.93508	2.76331	1.91803		1.82	11.75	1.75	2.31	2.14	9.31		2.33413	14.0827	2.17375	3.46842	1.93247	13.6806
	2.70245	2.39163	9.89422	6.54097		2.04989	2.18202	10.5888	20.6254		1.96136	8.09999	54.917		1.83444	11.4126	44.6652		2.27271	35.0796	22.1078	3.80205	2.06351	2.01113	2.0943	2.14446		3.25856	24.7849	37.7953	1.98188	1.96137	2.22394	2.79663	1.86929		1.87	8.75	1.72	3.29	1.81	9.49		2.22507	25.9733	2.29029	4.23907	2.82501	14.5382
	1.95542	2.74362	9.43307	10.0754		2.15393	1.94937	6.23949	12.9936		2.26937	8.43511	54.1614		1.90184	14.7156	27.365		2.22432	30.4889	33.5546	2.78047	1.98044	3.60469	2.57027	1.90598		2.6368	31.6816	29.2257	3.74385	2.0803	1.9451	3.02557	1.9537		1.81	4.3	1.88	2.71	2.12	8.22		2.00929	24.484	2.00905	2.13888	1.95412	15.5192
	2.68283	1.93087	5.09032	28.546		2.81268	2.02417	13.7188	8.41488		1.92486	6.57299	48.143		2.08164	14.9781	43.2885		2.42306	26.3925	34.4636	2.56557	1.98416	2.18263	1.91862	2.7001		2.63387	37.5606	47.6732	3.63275	2.05551	2.09744	2.01476	2.15084		1.94	21.17	1.92	2.11	1.77	12.54		2.61306	12.1451	1.95176	3.72644	2.63607	8.47219
	2.80414	2.79886	9.39017	8.30925		1.99598	2.21843	7.1172	8.74155		1.95893	18.9768	31.6543		1.8111	13.6511	45.576		2.28841	25.7757	42.4909	2.71774	1.85316	2.24034	2.26739	3.18173		2.73793	29.7998	41.8245	4.27667	1.83106	2.91475	2.22394	1.94519		2.79	10.33	1.81	3.57	1.95	18.17		1.82385	11.6228	1.84371	2.12638	2.38534	13.4742
	1.77803	2.27383	3.86922	13.2285		1.91753	2.07805	7.79249	8.65514		2.271	14.9866	50.1338		1.96415	7.0017	8.65762		1.99508	28.7365	34.5458	2.54823	1.86797	2.03512	2.2897	1.9591		3.18942	38.9718	29.5639	6.91633	1.78599	2.03318	2.18744	2.04515		2.13	10.23	1.79	3.43	1.85	10.23		2.66691	7.45815	2.1065	2.21175	2.62199	10.0149
	1.91222	2.42348	6.80347	10.1998		2.10093	2.06127	6.76854	19.7421		2.80001	12.3505	55.2101		2.2379	14.889	39.3943		2.09123	46.2557	30.7162	3.23274	1.85329	3.23517	1.91991	1.90168		2.7818	23.4469	31.4377	2.52341	1.94637	2.36179	3.14648	1.83542		2.04	5.84	2.11	2.91	1.94	7.17		2.19847	15.8597	3.05916	5.92076	2.37227	5.17217
	2.13371	2.07497	6.98892	7.31638		1.87001	2.14301	10.7689	13.733		2.15219	8.53201	42.4654		2.04404	18.0868	57.9619		3.92971	45.7162	35.9362	1.76749	2.05404	2.20392	1.9767	1.80976		4.0425	31.9343	29.4726	5.0358	1.87931	1.99044	2.88863	2.42998		2.79	10.11	2.23	3.26	1.64	9.47		2.10714	16.2724	1.8659	2.65916	2.86563	10.5793
	2.10078	2.38144	5.7356	17.7992		2.70059	2.45282	6.37185	5.77503		3.20425	3.76177	40.5746		2.32763	23.8398	26.1856		2.14149	29.3752	34.7645	1.80123	1.90192	1.97135	2.25173	2.30579		2.54027	44.1029	30.2541	6.76618	1.8079	1.77237	2.21922	1.9465		2.08	4.81	1.73	4.56	2	18.19		2.49005	15.3773	2.13485	3.40076	2.58834	13.4393
	2.58951	2.10146	4.19058	11.593		1.70051	2.06196	11.5116	13.6074		4.43308	11.7663	26.8641		2.56738	15.6639	45.9156		4.82042	32.2698	42.53	2.40112	1.86862	2.33406	1.76875	2.19978		3.44836	30.8353	41.0322	3.50407	1.74172	1.96366	2.12592	1.77885		2.13	11.14	1.72	3.12	1.95	7.27		2.11729	15.0804	2.12531	2.37596	2.60269	6.2066
	1.90255	2.80143	20.8578	6.56494		1.96878	2.36877	5.12213	7.47796		1.91773	11.7579	41.2992		2.02318	31.0575	58.7412		3.01853	18.7111	49.3544	3.30284	1.81641	2.3451	1.74087	2.26432		3.57711	34.7326	25.8434	3.49037	1.79867	3.1278	2.0571	2.04864		1.76	11.81	1.73	2.54	1.91	14.13		2.21508	19.1204	1.8634	3.20967	1.77181	9.27842
	2.00889	2.06088	10.8614	23.6392		1.93312	1.98244	6.35055	11.7873		2.25505	13.1851	42.6771		2.29106	8.80422	39.8932		2.59605	18.0787	25.9075	2.32533	1.74645	2.18445	2.02534	2.20816		3.84539	28.4798	57.8396	1.78475	1.74378	1.92562	1.93066	1.78031		2.22	5.81	1.9	2.84	1.82	16.32		2.16164	10.498	2.17483	2.0969	1.81484	26.2133
	2.11611	2.42127	12.3028	15.8688		1.73887	2.66408	7.78147	13.8077		1.96633	11.3901	32.0886		1.88528	12.1136	6.76005		3.56408	28.9592	21.0554	2.29273	2.19352	2.84033	1.80306	1.99099		2.29033	56.4916	34.5969	3.62616	1.82953	1.93649	2.23317	1.95308		2.04	6.69	2.06	3.92	1.83	13.89		2.0488	11.3828	1.8354	2.94068	1.77988	11.1384
	1.94831	2.39502	6.00238	9.55157		1.9394	2.39785	6.06755	10.9517		2.42059	10.9127	44.1437		1.87902	16.0193	22.2851		2.07224	26.8508	30.5008	2.70372	1.79162	2.141	2.11536	2.38773		2.3913	17.4934	35.5333	8.19439	2.16244	1.72203	2.86247	2.0561		1.63	5.73	1.82	4.85	2.02	10.48		2.20152	12.836	1.7633	2.9782	2.38074	8.44617
	1.97835	3.26631	3.70035	17.4401		1.90461	1.98693	7.23978	11.924		2.30753	8.75006	35.1396		1.92255	22.6451	29.2461		2.08915	54.6093	27.7099	2.00011	1.90226	2.21994	2.18725	3.40978		2.52204	18.0228	52.1836	5.43093	1.72322	1.9081	3.20468	2.00867		1.63	7.52	1.82	2.78	2.13	12.4		2.06543	10.9907	1.88541	2.79777	2.3068	5.93137
	1.98543	2.03122	21.7179	23.8884		1.84458	2.4481	10.7572	5.48764		2.35891	6.73829	29.251		2.14248	24.262	30.8595		3.68174	39.8674	40.3057	3.52452	2.2581	2.47686	2.48687	2.94868		2.61078	28.9652	35.3486	2.42194	1.93344	3.51148	2.19323	1.80317		2.33	5.05	1.92	2.11	2.04	5.19		2.05171	7.90806	1.92461	2.5097	2.48292	8.78083
	1.92491	2.02809	10.2504	9.33311		1.94039	2.07675	4.374	6.05711		2.6372	21.7888	45.156		2.37321	22.8829	8.45783		3.44007	31.0157	49.1244	1.78257	2.14874	2.14325	2.13415	3.03774		2.43433	21.3344	27.4959	5.55467	1.82671	1.76284	1.99792	1.75983		2.35	7.26	2.13	2.78	1.91	8.35		1.96338	5.0216	2.83414	2.22941	2.09127	11.7595
	1.89988	2.10035	9.09268	3.89613		2.39541	1.99404	6.41172	6.82566		2.39723	15.5957	37.0019		1.96549	17.4899	6.06054		1.8688	30.3281	32.9067	2.82082	1.91302	1.99748	2.20896	2.3995		3.00857	17.1097	29.5124	2.41912	1.78704	1.90793	2.08824	2.31108		3.22	4.55	2.05	2.18	2.42	18.61		2.64813	7.20682	1.80796	3.0498	2.04086	25.415
	2.98188	2.01017	6.95988	23.6757		2.00655	2.37288	8.37951	7.17948		1.90601	10.8606	45.0918		2.14639	12.3407	8.25923		2.12317	30.5583	45.1411	2.16787	1.771	2.97471	2.54482	1.86812		2.03895	21.8205	29.2361	2.47522	2.0151	1.85855	2.74266	2.39591		1.88	3.12	1.93	2.57	2.08	2.68		3.14627	7.90843	2.38754	2.66077	1.79735	7.52245
	1.81384	2.0737	8.61159	9.13644		2.14174	2.40391	4.09837	35.4705		3.41984	10.6004	43.5582		2.74266	18.1667	11.5351		1.9932	32.045	37.6335	2.17067	2.01674	2.00925	2.7408	2.69964		2.02676	23.473	47.3462	2.17862	1.76928	2.67212	2.21048	1.90624		2.32	5.54	2.08	2.7	1.86	13.99		2.74864	5.17045	1.76569	2.48113	1.90801	8.35881
	1.96413	2.26525	7.85165	10.1483		2.20001	1.98685	9.50728	8.41556		2.16334	12.6377	57.1747		2.11185	14.9989	9.86978		2.28091	54.6224	32.9552	2.35766	1.77675	1.96816	2.87995	2.92192		2.4221	20.8143	35.4456	2.1319	1.97647	2.00874	3.46257	1.96424		3.12	4.99	1.78	2.41	1.97	12.5		2.29805	19.126	1.91355	1.95463	2.42419	8.07393
	2.45286	3.43251	12.424	21.3021		2.17235	2.18644	4.55075	4.69021		2.92024	5.92384	37.4642		2.2631	25.766	21.6653		2.89036	33.4943	24.9221	2.14599	1.91098	2.76163	2.93662	2.36878		2.09886	23.806	34.5533	5.1263	1.81477	1.92779	2.37918	2.19953		1.87	3.99	1.81	2.58	1.96	5.62		2.48686	12.1097	2.57614	2.5635	1.94827	6.89399
	2.02678	2.33164	5.72221	15.5536		3.92226	3.01731	5.79133	23.6263		2.12201	19.6097	32.9025		2.00959	21.6126	19.1343		2.70943	36.1608	21.6205	2.27589	1.73598	1.82174	2.11836	1.90891		2.59991	23.4759	34.2087	2.2299	2.0346	1.86775	2.10624	1.70564		3.6	11.18	2.02	3.4	1.81	7.95		1.96996	12.0512	2.08102	2.43449	2.12645	3.70543
	2.49538	2.29665	4.28844	5.60446		1.96909	2.13273	12.5418	6.43935		2.06152	22.882	33.3923		2.07253	11.5241	39.106		3.022	35.1668	55.4626	3.06895	1.99573	2.6544	1.91621	1.73823		2.98365	7.83199	27.5605	2.2112	1.86679	3.24719	2.06937	2.40809		3.14	6.35	1.98	2.47	2.37	12.43		2.56353	8.6391	1.82555	2.80864	2.31692	13.3491
	1.93504	2.05565	7.28115	7.56616		2.03278	2.30432	16.3795	12.6659		2.76945	12.7024	37.8629		2.09113	34.2167	34.0712		3.04414	32.8556	23.6974	2.05758	1.77344	2.59714	2.12548	2.2981		2.71005	50.4187	28.8563	2.77777	1.86845	1.95148	2.49384	2.00407		2.35	5.88	1.69	2.03	2.46	4.16		2.55404	11.7939	1.72625	2.74058	1.90271	5.21244
	2.45909	2.01288	10.7733	10.3872		1.99749	2.08074	9.50028	16.115		2.18789	10.4269	40.3362		1.86842	17.9195	45.6761		1.93903	28.9898	57.3842	2.17747	1.89009	3.66998	2.1703	1.89787		2.54153	23.9839	40.2884	2.26415	1.80187	3.04524	2.05656	2.00555		1.89	6.47	1.68	2.35	1.89	7.45		3.64252	10.073	1.97639	2.89191	2.26194	9.85879
	1.94355	3.08087	4.6088	8.19268		1.77961	4.28428	5.44871	10.6512		2.57405	15.9127	40.406		2.4103	17.6595	40.8171		3.00483	37.8425	26.4951	4.00472	1.97182	1.86969	2.12827	2.58972		4.23614	23.8065	45.9137	1.99122	1.99559	2.07594	2.58232	2.18165		2.16	10.79	1.81	2.73	2.05	12.65		3.74953	8.87115	1.76841	3.72184	3.06202	18.2369
	1.92967	3.17731	5.6899	10.9739		1.78793	2.03304	9.63418	9.38605		2.5414	13.0872	46.1448		1.85578	21.5423	46.7624		2.15743	31.768	41.7707	2.89959	1.65984	2.81446	2.18485	2.43021		1.73409	23.0968	30.6626	3.9811	2.0424	2.08503	2.35139	1.92617		3.27	5.18	1.9	2.04	1.8	14.94		2.19888	16.6496	1.81863	4.57156	1.92681	12.1999
	2.34012	2.24112	6.4607	9.41354		6.79261	2.22345	6.72454	7.59014		2.16571	5.35897	41.9806		2.08494	23.2176	36.7015		2.96821	37.242	17.1101	1.99197	2.01955	2.10427	2.16313	1.70045		2.34913	38.4265	28.7011	2.15763	1.95218	2.61717	2.35693	2.0546		2.63	6.63	1.79	2.54	1.93	6.3		2.01949	12.0065	1.86554	2.623	2.42508	7.63629
	2.56386	2.07961	7.94302	11.0146		1.85548	2.08692	10.2627	13.4125		1.97387	12.0555	19.7459		2.63405	14.1004	28.1521		2.25824	21.4875	41.8266	1.96245	1.82794	1.73555	3.06776	2.33758		2.41876	21.5787	42.0842	3.34647	1.82741	2.19366	2.1695	2.21129		2.13	5.14	2.01	2.41	1.93	5.25		2.16886	18.7977	2.30504	4.14824	1.96569	12.6431
	2.04743	3.01532	11.4752	12.3082		2.5149	3.14225	7.93249	14.9553		2.07335	9.71491	49.8194		1.86769	22.1706	31.5166		2.49825	39.6284	17.4045	2.63875	1.7701	2.40343	2.52166	2.22249		1.97556	39.2198	30.1539	1.93741	1.78084	3.9381	3.43711	1.93682		2.26	8.11	1.91	2.26	2.02	14.65		2.37758	15.8275	2.56019	3.1635	1.7467	7.31946
	2.0948	2.0773	6.49969	24.6094		1.83364	2.05124	7.03753	17.6855		2.19632	9.78223	36.1399		2.4693	22.9643	32.6037		3.07019	47.2938	26.4538	2.15995	1.78899	2.76397	2.70663	1.72202		1.92131	12.0608	25.4764	2.18069	1.74185	2.09141	1.9632	2.22347		1.96	12.19	1.87	2.03	2.34	4.27		1.93439	7.35731	1.83961	2.71415	1.95332	8.04476
	1.88723	3.1365	10.8259	7.94983		1.95677	1.90391	7.88262	5.98214		2.3987	7.01857	50.5906		2.52884	26.0816	38.0703		1.88091	49.9614	22.2314	2.05156	2.09639	2.60377	1.9149	1.85593		4.01579	34.944	26.6492	3.42089	1.88969	2.44417	2.58232	1.98108		2.21	18.06	1.95	2.15	1.78	20.09		1.97725	11.4565	2.4842	5.82511	1.97856	5.58145
	1.90492	1.98231	6.29611	14.6658		1.98668	2.74054	8.95278	17.0796		2.39857	12.9206	37.1116		2.27775	15.9099	36.4519		2.24354	26.399	24.3428	2.00458	1.76724	2.20754	2.06125	1.88208		2.7645	40.5907	30.6033	2.0337	1.68505	2.40401	2.24965	1.82608		3.76	8.97	1.83	2.61	2.48	10.46		2.1463	18.577	1.77834	3.42695	2.05951	12.259
	2.01051	2.66797	8.33381	7.09811		1.81688	2.0592	4.72508	24.7762		2.13759	7.41675	40.8729		2.41546	27.1857	36.0645		2.07159	40.315	17.2414	2.52291	2.30654	2.32287	2.16828	2.02142		2.35947	20.8044	36.8737	1.98747	2.10915	2.27085	2.08437	1.89682		2.25	7.28	1.81	2.18	2.2	14.5		2.09112	14.0007	1.86988	1.90622	2.29073	8.85084
	1.82235	2.8972	8.36667	8.565		1.84757	2.34539	6.45122	5.98129		3.77436	9.40659	42.8158		2.07189	19.9917	36.4599		2.44814	50.9967	6.89049	3.73557	1.93611	2.28749	2.27905	2.73164		2.42067	17.2518	35.1235	2.72973	1.87215	2.78757	2.11768	1.82218		3.57	6.24	1.91	2.14	2.34	11.04		2.2964	15.1907	1.74517	2.45914	1.83	18.7919
	2.3015	2.08578	5.80653	8.24629		1.73972	2.43459	5.16016	32.6299		3.0548	17.229	44.2446		2.4601	20.8021	31.223		1.97212	23.266	32.1371	2.27702	1.85103	2.16881	2.22512	1.82262		2.27793	28.4776	49.3822	3.94525	2.32634	1.74163	2.36289	2.03215		1.96	3.75	1.76	2.39	1.79	19		1.78902	16.1426	1.97849	2.91247	1.99638	18.6745
	2.14918	2.28526	6.67165	11.2666		1.76052	2.30884	8.66821	7.547		2.30496	8.86454	23.8747		2.09272	31.5455	49.8202		2.39111	31.768	8.77329	2.26803	1.99999	2.30186	2.43861	2.0034		4.28476	19.0928	24.2192	2.36739	1.99885	2.06682	3.19968	1.86907		1.81	5.09	1.71	1.88	2.23	9.26		1.69478	9.99621	1.80031	2.83536	2.30538	15.2676
	1.94101	2.75776	14.1551	7.34662		2.1199	2.0825	5.75161	13.093		2.20679	4.25454	43.6691		2.15122	15.638	34.1254		4.09836	22.0573	4.9265	3.17762	2.13897	2.51742	2.1667	2.01694		2.33004	18.7256	47.244	2.24615	2.33481	1.78504	1.94727	2.26362		1.76	13.61	1.76	1.92	2.16	14.41		2.22698	11.6052	1.94003	1.94942	2.16389	16.999
	1.84727	2.25063	7.00135	8.55771		2.01087	2.24727	8.23013	17.219		2.3597	11.695	60.9202		1.88698	28.6779	54.8386		2.37447	29.6088	26.73	2.14618	2.04355	2.90164	2.05059	1.95836		3.03585	57.5843	40.5484	2.08429	1.86034	2.27119	1.88049	2.6247		1.86	5.89	1.68	2.16	2.15	6.65		1.80524	24.6367	2.03284	4.07724	2.18125	18.7175
	1.8893	1.96826	3.68507	8.59232		2.01787	2.23101	3.42642	8.12687		2.48717	6.12243	53.5637		2.37322	15.7672	31.7752		2.09954	30.4003	6.02398	4.84611	1.89899	3.24002	1.97449	1.71164		2.22837	26.2778	41.3087	2.07862	1.92886	3.00082	2.00107	1.90938		2.34	13.04	1.66	2.04	2.22	11.98		1.85669	10.6765	1.78432	3.0387	2.13429	13.8542
	1.96237	2.3418	12.9454	12.1053		2.20576	2.89075	8.33252	9.43223		1.97077	17.9319	9.07257		1.83595	18.3707	24.6417		3.99057	50.183	6.45219	2.01393	1.87321	2.77773	1.93507	1.76296		2.3267	44.3128	29.933	2.18909	1.85356	3.45186	1.91494	1.98345		2.07	10.21	1.72	2.14	1.84	8.77		1.78912	22.4193	1.79113	2.28613	2.71035	21.6312
	1.86831	2.408	6.30163	19.1986		1.90075	1.99324	6.19987	10.0071		1.9439	10.4883	37.422		4.80929	7.60707	46.1502		2.20827	53.7018	31.402	3.97016	2.03156	2.37749	2.24604	2.09197		4.46568	29.8822	27.2386	2.05268	2.4347	2.29129	2.12746	1.77564		1.71	5.58	1.98	1.88	1.86	11.74		1.98706	10.5488	2.83152	2.16585	1.8778	6.14078
	2.91084	2.02515	8.2141	8.88567		1.79676	2.06811	4.4311	7.63204		2.27607	7.34708	32.4155		2.00411	19.0013	51.4265		2.11164	17.9715	29.0351	2.18599	1.97011	4.47082	2.4977	1.95634		2.09224	40.5669	36.4582	2.07964	1.77864	2.64517	2.01102	2.00396		2.32	5.28	1.73	2.24	1.84	9.45		4.27032	9.43499	2.2114	2.49356	2.268	14.1796
	1.86446	1.92835	3.39128	9.68058		2.1166	2.26022	7.21978	6.77985		2.64895	20.1434	25.7135		2.19816	18.934	36.1599		1.82946	24.3372	25.5897	4.10334	1.75876	2.73667	2.17619	1.7436		3.0801	33.4226	33.6794	2.31435	1.75142	2.73117	1.78785	1.94201		3.19	6.72	1.71	2.76	2.36	14.6		2.25612	4.67931	1.80035	2.24119	1.93266	15.0411
	2.44147	1.97598	3.79338	6.14787		2.13812	1.85341	5.88715	24.6296		2.39202	17.7782	11.5502		2.19119	16.2665	43.0754		2.24733	30.557	38.1774	2.20865	1.818	2.46531	1.99322	2.09958		3.05916	25.8206	30.8442	2.75216	1.86861	2.17869	1.91768	2.10446		1.72	5.43	1.75	2.26	2.07	11.88		2.49996	10.1242	2.02287	3.01528	2.20256	11.4105
	3.20849	2.27614	16.1693	12.5642		1.81996	2.31619	7.21691	8.09297		2.86433	12.6932	32.7148		2.13609	24.9985	32.7217		1.85903	21.2805	29.3954	2.04232	1.8711	3.3224	2.69153	1.75725		3.00654	21.4642	28.3789	1.90008	1.72085	2.22519	1.86435	2.03579		1.91	10.11	1.74	1.95	2.35	7.37		1.99174	5.04556	1.8629	2.75519	3.18786	10.2918
	2.57698	1.967	9.73008	15.2149		1.88759	2.33744	4.83836	4.61553		2.71963	38.0668	34.3227		2.44395	22.2635	27.4792		2.11481	22.8146	25.3246	1.91186	1.86154	2.89795	1.92399	1.79056		4.54609	34.8365	39.0042	2.53097	2.08382	2.1803	2.0629	2.31335		1.95	6.16	1.68	4.01	2.29	7.89		2.01334	2.89549	2.08451	1.8794	2.44637	17.0563
	2.08751	2.65989	6.87507	16.8956		1.83287	2.06729	7.90003	6.50584		2.0347	6.87853	23.0197		1.95422	30.4233	45.8203		2.08148	44.4795	47.8616	2.34783	2.22931	2.14697	2.42631	1.80471		3.49452	19.9282	40.3456	2.4722	1.92155	2.34911	2.00612	2.06718		2.09	12.46	1.76	3.01	2.05	8.14		2.38551	9.53925	1.92433	3.82153	2.2972	9.36364
	2.81899	2.78396	11.0007	19.3175		1.7516	2.42812	5.19411	5.54075		2.12329	9.68253	12.7916		2.40298	39.2834	25.2297		2.23725	4.08038	33.3272	4.76755	2.11524	3.47429	2.95523	1.80272		4.87732	29.0653	45.6055	2.69779	1.74648	2.80806	2.43743	1.98773		1.82	6.79	1.86	3.33	2.71	12.55		2.69074	12.8024	2.0941	2.70264	2.30217	10.1808
	2.68522	2.44496	9.02837	12.9582		2.02609	2.0087	4.68958	5.6178		2.48148	8.87454	27.596		2.6701	11.1194	33.6525		1.74537	28.503	25.9701	2.22818	1.86476	2.32573	2.17664	2.00988		2.22623	30.0124	47.0626	20.3706	1.87554	1.88294	1.78519	1.82716		1.97	11.83	1.83	2.69	2.06	9.2		2.2266	6.4509	2.26965	2.17541	2.11261	8.94282
	2.02412	2.10975	6.56302	11.909		1.78714	2.93404	5.15792	4.61976		2.33563	15.3435	20.0119		1.98179	13.8574	38.6833		2.30805	34.5101	36.5901	2.09177	2.1041	2.83546	1.86463	1.84106		3.05911	47.5911	26.0642	2.00561	1.84045	2.66711	1.9176	2.04034		2.06	17.89	1.73	3.1	1.87	16.22		2.54349	10.3485	2.21166	2.39951	2.4852	22.3157
	2.32937	2.6803	4.51756	8.60063		2.01583	2.06855	4.11926	10.7436		1.91042	12.3153	9.1001		1.92231	15.019	46.1636		2.14753	28.8563	32.0581	2.41436	1.85544	2.43493	2.24837	1.75109		2.89685	23.6807	26.4489	1.86992	1.88381	2.10698	2.11177	1.88386		2.8	11.71	1.77	4.08	2.04	4.65		2.60931	13.2155	2.98011	3.92411	3.99498	7.26218
	2.02766	2.06309	10.5316	11.2655		1.84027	2.1406	4.91781	3.78813		1.96116	10.175	15.6807		1.8326	21.9141	43.0141		2.62074	31.8338	27.0091	2.05931	2.62786	2.53167	2.31087	1.75742		2.18988	48.0123	15.3586	6.38909	1.95468	3.23886	1.84071	2.31933		2.25	13.26	2.34	3.12	1.71	12.93		2.40557	6.96171	1.75173	5.36627	2.27396	12.1992
	2.13236	1.97759	11.1853	8.39222		2.02568	1.86068	7.57731	16.7811		2.28035	10.5339	34.0532		2.15782	15.8261	28.1182		2.29422	48.5963	33.3327	2.22326	2.00155	2.50894	2.41733	1.87234		1.79749	32.6142	18.6235	2.8546	1.83978	2.38843	1.87923	2.27419		1.89	9.25	1.78	4.2	2.28	5.81		2.27826	12.139	1.91788	2.07819	2.08396	15.0685
	1.98803	3.10678	9.18305	15.144		2.32137	2.26894	6.34863	4.39324		1.886	9.35718	18.3778		2.13864	16.3965	22.8666		2.23535	18.0696	38.5812	1.91865	2.04817	2.57842	1.9954	1.84121		6.98195	37.8713	35.8566	4.41599	1.79442	2.60413	2.36276	2.20951		1.71	9.03	1.86	2.36	1.97	11.02		2.06904	8.74506	1.8877	3.75548	2.12235	11.6444
	1.94212	2.30377	4.30263	4.29806		1.98311	2.60204	14.8483	4.96981		2.06916	25.5925	23.3005		1.90665	27.8419	45.0955		2.61661	20.5087	17.8921	1.91038	1.9627	2.52491	2.2429	1.74887		2.47963	31.4746	33.3504	2.53525	1.89521	2.76925	2.50484	2.29825		1.94	13.16	2.13	2.48	1.81	7.48		2.70544	17.0377	1.88468	2.3821	1.87749	7.67051
	2.45004	2.82821	11.5316	12.3846		2.06611	2.62877	26.1201	6.18277		3.21832	11.5891	11.1781		1.84627	14.7446	37.4914		2.47413	40.4692	21.2488	2.83282	2.47789	2.56683	2.15614	1.90265		2.11609	31.9125	26.3636	2.34929	1.78754	2.07038	1.98397	1.88427		2.91	14.12	1.84	2.77	1.9	11.61		2.87359	16.617	1.86743	2.5411	2.33097	16.1098
	1.83661	2.74395	9.60938	8.04303		1.80685	1.81319	9.62049	20.8675		2.31063	15.8603	20.7714		3.10347	9.74954	37.3647		1.86909	30.9552	34.689	1.95204	1.88589	2.51475	2.27969	2.05597		2.54847	45.3006	56.2452	6.15199	1.7521	2.86347	3.59992	1.96513		1.82	14.03	1.7	2.36	1.82	9.28		2.46734	13.1914	1.7725	3.42839	1.98011	21.8216
	2.04151	2.19094	9.68099	8.70013		2.01461	2.42547	12.1227	4.19907		2.46206	43.4875	34.2679		1.99063	23.1109	29.1375		1.90082	16.7349	22.0988	3.56507	1.80905	3.20403	2.50464	1.9067		3.67336	34.6407	21.9112	3.49814	1.96595	2.60406	3.89283	1.81034		2.03	6.73	1.77	3.39	1.83	8.37		2.37391	16.7507	2.0911	3.18973	2.63798	6.40264
	1.77761	2.32414	6.75193	9.4543		1.90458	1.80547	6.21039	15.7133		3.00598	17.939	53.7281		2.05454	15.838	54.8528		3.24642	35.6003	43.3816	1.87204	2.15011	3.23339	2.95095	1.80379		3.16855	38.0519	31.0483	5.57053	1.9479	2.13165	2.11984	1.98059		1.85	5.29	1.76	2.83	2.39	7.59		1.83623	8.67567	1.63669	3.19153	1.81058	7.04176
	2.57758	2.26055	6.81957	10.277		2.07768	2.03514	5.52759	13.2565		2.11589	13.5257	25.7665		2.15114	23.5042	35.7405		2.20616	27.852	36.935	2.13469	2.04822	2.60296	1.81801	1.93195		2.50144	40.5363	34.9912	5.53671	1.89747	2.29335	3.80491	1.96667		1.85	2.87	2.01	2.39	2.25	4.93		2.49954	7.13964	2.34059	2.74612	1.85316	10.5118
	2.21096	2.11739	15.1527	5.45944		1.92161	2.03417	4.96488	5.38268		2.53139	9.00032	46.239		2.07745	23.4066	26.8458		2.0032	24.8544	34.7822	2.21966	1.98216	2.67999	2.8615	1.92283		3.15268	34.9551	22.369	2.97851	1.78497	2.35691	1.82247	2.04226		2.17	4.47	2.49	2.16	2.24	4.18		2.38165	8.03975	1.95588	2.57603	1.77804	10.4064
	1.91024	2.18733	6.97334	8.45182		1.96009	2.80902	6.97236	11.4565		2.38965	24.1865	40.8601		2.02397	18.9942	30.4394		4.28174	31.5874	33.9517	2.07518	1.75323	3.34861	1.96878	1.71676		2.29978	21.5692	26.7272	5.81865	1.76627	2.37385	2.04272	2.86944		2.22	3.06	1.73	2.13	1.92	9.75		2.72566	12.6882	1.85328	3.13374	2.0209	7.67313
	2.00529	2.57622	4.37318	11.6375		1.90658	1.9684	5.47407	12.825		2.43913	9.78699	20.1145		1.83191	26.3185	21.9396		2.78142	39.3789	37.3751	2.29109	1.87712	2.50753	1.80574	2.20808		1.9477	35.9521	25.0033	2.35816	2.35609	2.03355	2.02606	2.23152		1.87	11	1.87	2.57	1.77	11.84		2.1579	10.3004	2.06335	2.51977	2.10024	7.92753
	2.03797	2.58655	6.97839	17.9675		1.77426	2.58657	3.26369	10.811		2.87959	13.6049	34.8116		2.03042	11.341	43.5108		3.29018	33.4888	46.7166	3.6484	1.99796	4.05774	1.98989	1.9479		2.35511	49.1225	28.8862	4.36098	1.8464	1.93929	3.10696	1.89912		1.88	5.27	1.99	2.35	1.82	12.79		2.60862	7.7606	2.08423	2.47603	1.87612	19.1822
	5.15559	2.30633	10.6279	16.794		1.7259	2.27327	7.7427	8.11469		2.33581	17.7604	25.2052		2.31513	11.6183	19.4826		2.68104	37.1097	26.2233	2.1648	1.82371	3.3152	1.89949	1.73135		4.00658	27.2418	3.06691	2.03366	1.90241	2.63235	1.90536	2.12697		2.71	6.34	2.07	2.29	1.74	10.96		2.21942	24.9834	2.1311	2.99538	2.27518	11.7375
	2.08668	2.38448	6.5496	10.7052		1.83581	2.09586	10.6017	7.90843		2.49793	10.2549	34.9138		1.90428	13.4301	46.6551		1.94999	11.9255	33.3407	2.21085	2.00738	2.77099	2.73523	1.8246		3.13769	31.3551	30.2317	2.00296	2.00509	1.91702	2.08639	1.84213		1.97	3.59	1.95	2.64	1.72	3.25		1.97554	6.97547	1.79998	4.89421	2.07819	22.2942
	2.00364	2.33765	12.2939	11.1765		1.76519	1.8747	4.11517	15.5919		3.54497	26.1068	46.3658		2.60688	24.3969	37.4192		2.28248	16.218	32.6649	1.94573	1.82728	2.32588	2.07085	1.76219		3.029	28.3512	20.3687	5.11091	1.82123	2.71252	2.24064	1.75387		2.37	8.84	2.03	2.57	1.93	3.98		2.50345	8.18791	1.90502	2.41206	2.02614	22.3385
	1.87555	3.21803	6.90323	13.4888		1.94206	2.42215	5.64625	7.93745		2.46235	14.2906	35.9595		1.84389	28.0963	36.0118		1.99625	14.1535	21.0485	2.01948	1.99582	2.4713	2.18053	1.73133		2.64949	41.1096	24.9658	1.94924	1.87448	2.95422	3.24003	2.48536		2.28	6.05	1.83	2.51	2.84	9.61		2.51277	12.9186	2.00221	3.39794	2.08915	18.8394
	2.52768	2.38901	8.72247	6.49171		2.09418	1.82154	8.57137	11.6964		2.5668	21.601	45.6135		2.06484	22.1468	29.4949		2.07109	27.7541	29.501	1.96307	2.29935	3.13592	3.76006	1.93212		2.03844	40.4498	29.6783	5.29583	1.95099	2.55169	2.13586	1.96709		2.9	6.81	1.95	3.11	2.23	9.02		2.08583	7.1077	1.82327	2.40013	2.15419	7.87349
	2.1596	6.71317	7.05029	16.96		2.24872	2.12023	13.9195	12.9002		2.16323	15.264	35.0851		1.80196	20.1045	46.5473		2.1034	8.34537	34.5439	1.99224	1.90917	2.82132	2.3918	1.75121		2.5602	23.974	3.42827	6.76931	1.73702	2.36671	3.2541	2.09665		2.89	7.82	2.81	2.72	1.7	9.86		2.1765	12.157	1.79775	5.427	2.3954	12.5653
	1.99793	2.64028	15.3193	12.0485		1.98144	2.15553	10.2234	15.036		3.0006	8.51545	32.6123		1.9086	18.7203	36.9203		1.8172	34.9937	44.937	1.87189	1.95763	2.31132	2.09098	1.79211		3.34816	19.6873	7.13972	4.69945	1.89852	2.38537	1.94275	2.0542		2.61	13.17	2.02	2.19	1.88	16.98		2.67141	13.3291	1.8764	2.43539	2.1744	4.88035
	2.3445	2.32076	24.0841	6.48341		1.75056	2.16372	3.20543	12.7147		1.83597	5.4159	53.1831		2.10426	25.6084	43.2405		1.75922	30.443	27.6452	1.87512	2.22602	2.89645	3.33375	1.84782		2.48381	43.3903	20.0444	1.75787	1.79099	2.97416	2.5099	1.98328		2.21	10.18	2.12	3.56	1.78	14.3		1.9006	12.5905	2.44175	2.54158	1.93098	16.0367
	1.82029	2.36662	7.06092	8.66638		1.93142	2.29999	6.90864	16.9163		2.11675	18.168	41.8228		2.36852	27.5667	49.1361		1.97154	11.247	39.6345	2.21243	1.8722	2.30444	3.05488	1.80352		2.12513	27.3619	10.427	3.60247	1.79304	1.95064	2.0351	1.86099		2.92	5.06	2.26	2.68	1.91	6.1		2.53285	9.58954	2.16676	3.18704	1.90747	9.02002
	2.05219	2.13858	8.98235	7.71961		1.77009	1.76634	4.84525	17.5365		2.15424	11.4493	43.661		2.00177	17.7809	41.6667		2.50015	33.7866	36.4497	2.12284	1.95916	2.36057	2.60459	1.71282		3.09477	23.3977	17.7572	2.96277	2.00682	2.56972	1.91639	1.82891		2.06	13.31	2.25	3.1	2.38	13.38		2.36581	7.74975	1.7781	3.01102	1.67943	12.8534
	2.08004	1.96956	10.0602	19.9433		1.86154	1.82884	6.03006	5.86199		2.37331	16.631	37.9642		2.00898	14.9444	30.276		2.25052	22.3587	39.0194	2.79855	1.89128	2.35063	3.82891	1.8057		2.98683	51.8464	35.0719	4.24177	1.91011	2.08065	2.28844	2.28864		1.91	4.59	1.86	2.26	1.93	13.64		2.10435	13.2374	1.88183	3.46258	1.8057	6.00077
	2.23487	2.29657	6.71383	8.02613		1.95105	2.08025	4.39935	8.03875		2.09379	9.97113	23.8823		1.95155	7.83882	33.8362		1.98685	10.8078	36.0855	3.30133	1.73446	2.47959	2.67414	1.98937		2.25896	29.0946	39.1235	6.1347	2.08464	3.00377	2.49483	2.39487		2.12	7.2	1.83	3.2	1.88	9.23		1.85205	11.9115	2.84317	4.3696	2.111	6.74472
	2.22199	1.89737	4.63639	10.7382		2.52735	2.14598	7.09701	5.14241		2.45292	9.89577	26.8017		1.81929	10.7721	42.7827		2.08271	13.9806	33.7207	2.28587	2.17785	3.57935	3.91413	1.79353		2.23702	19.9738	24.713	3.97082	1.81955	2.08401	2.05565	1.8638		2.07	4.85	2.1	2.74	2.01	11.18		2.08242	13.423	1.98103	2.60127	1.71211	20.5691
	2.77246	1.89985	7.08288	6.35767		1.95028	2.1659	5.87163	13.7264		3.13576	5.40726	46.7706		2.08006	20.3426	46.8566		1.9558	11.3949	27.6328	1.91818	1.8554	2.42999	3.32528	1.90593		2.19214	17.6534	26.9024	3.09606	1.67334	3.31645	2.23841	1.94663		2.2	7.72	2.29	3.09	1.97	16.27		2.48658	15.7084	1.88384	2.35079	1.9921	10.2042
	1.88552	2.53009	9.55398	10.3088		1.92664	2.10679	9.58694	8.50839		2.70799	16.4479	29.6609		2.64635	17.4975	33.7805		2.32929	15.6647	40.6789	1.90249	1.86051	2.83242	2.26912	1.84584		2.87403	33.6374	28.2357	2.4304	2.08457	2.0782	1.95757	2.24272		4.13	8.73	2	2.25	1.86	15.08		2.07675	9.69105	1.79164	3.53503	1.93433	11.3736
	2.15332	6.85177	10.0819	15.8028		1.90856	2.43707	4.86859	14.6134		2.03535	7.04047	48.6649		1.79951	10.6838	27.163		2.43959	26.7371	25.5309	2.11147	2.27656	2.21527	2.92919	1.88874		2.21278	37.468	44.4655	2.07149	2.06444	2.10509	2.39869	2.2205		2.47	6.01	1.78	2.64	1.87	10.16		2.15043	5.74532	1.80669	2.36006	1.92671	7.53761
	2.46751	2.30381	8.57008	11.967		1.92591	2.01717	8.61456	13.8837		2.91677	15.3063	32.3438		2.59163	20.145	24.2062		2.08027	44.1668	31.7834	2.00759	2.82514	2.52464	3.78226	1.84359		2.05848	36.7291	23.4737	2.6459	2.11998	3.3695	2.53727	2.10446		2.09	12.42	1.88	2.28	1.78	14.25		2.65831	18.459	2.0836	2.71134	1.68983	17.2335
	2.54436	2.56979	9.02621	6.35333		1.80397	2.17816	3.85519	12.8523		2.24989	7.9735	30.9566		1.87146	32.8432	52.9292		1.98597	37.9993	43.9488	2.69088	1.84719	2.56564	2.50734	2.02158		2.41136	40.6765	50.1499	3.23926	2.23375	2.22296	2.74328	2.05088		3.33	3.82	2.04	2.78	2.15	9.68		2.1234	4.86459	2.82261	2.50308	2.12084	13.3796
	1.99798	2.08015	12.7874	6.89548		1.75337	1.75517	3.00984	14.6655		2.01063	22.7121	34.4364		1.8875	16.2705	25.9455		2.17703	18.7461	34.4534	2.06764	2.06404	4.0765	2.74501	1.88125		2.72642	36.4148	39.5928	2.97429	1.91846	2.287	2.27211	1.98973		2.09	5.25	2.03	5.89	1.9	9.09		2.29182	7.57133	1.87775	2.9115	1.95428	6.4422
	2.05665	2.60967	14.7603	9.9787		2.10556	2.56944	6.38081	4.82172		2.4978	14.9011	61.5764		2.4628	24.9534	37.8052		2.11031	36.1634	25.5618	3.0287	1.88914	2.70209	2.84819	1.93146		2.5501	28.1389	24.0541	4.73683	1.7974	2.20311	2.04641	2.17035		2.05	4.82	1.93	3.78	2.24	7.42		2.1946	11.84	2.61271	3.29517	1.86237	12.2635
	1.9374	2.70612	4.19851	7.55918		1.80109	1.85541	3.32082	13.5477		2.20893	8.15764	50.6387		2.18685	17.3373	42.4278		1.91282	27.0815	30.107	2.16052	2.13097	1.9255	3.00846	1.83906		2.49646	25.1302	22.2541	3.39345	2.06072	2.79338	2.24813	2.06758		2.51	11.32	2.46	3.37	2.04	9.26		2.50938	11.0302	1.76845	1.94799	1.90204	9.22336
	2.03126	3.09544	7.44611	4.82287		2.32446	1.81885	9.35021	8.45753		3.14748	11.7898	53.0851		1.98238	16.727	34.4025		2.40889	29.7206	48.5973	3.6694	1.99429	2.805	3.2144	1.8056		3.51329	45.9375	41.559	1.73765	2.47577	1.92818	2.35624	2.36633		2.83	13.37	1.93	2.09	1.91	8.36		1.85817	14.2382	2.02137	2.2418	1.88006	15.6889
	2.82771	2.04782	18.0015	9.08426		1.80297	1.95384	5.41033	7.82431		2.11852	14.5248	42.955		2.01203	15.4726	31.9001		2.12419	36.3135	41.5294	2.14506	1.8893	2.9589	2.13382	2.02095		2.42147	37.1229	27.258	2.49145	1.83734	1.99678	1.86612	2.0969		2.66	6.87	1.99	2.13	2.28	11.14		2.85741	11.787	1.8213	2.51982	1.90887	7.20021
	2.23874	2.61921	5.99683	11.442		1.88433	1.99685	10.8175	7.08325		2.11838	8.2118	46.6311		2.17717	17.0734	42.3015		2.04725	42.593	35.2225	1.89083	2.15597	2.48943	2.73151	1.81624		2.68569	33.0181	28.0032	2.35374	1.82941	1.97845	2.04216	2.08096		2.02	6.66	1.92	3.07	1.87	8.22		3.25594	8.11518	1.86137	3.46178	2.6699	7.75539
	1.80289	2.00375	9.54191	12.888		1.99646	3.1097	5.54626	6.6212		2.90443	6.4515	42.2761		2.23279	11.7264	27.4644		4.6551	32.8175	17.9477	2.38624	1.82171	2.33067	2.94524	1.7133		2.78034	29.5407	29.4821	4.79113	2.00561	2.36876	2.66479	2.1894		2.09	13.27	1.88	2.96	1.83	13.42		2.01383	6.27371	1.81454	4.89924	1.90776	16.6051
	1.8953	2.68314	9.00469	8.10973		1.7502	2.68468	12.2916	6.23614		2.54196	22.5597	47.9072		1.90917	11.9078	46.7503		2.57436	28.302	42.903	1.90731	1.98584	1.94963	2.77982	1.81578		2.13324	32.7006	28.0632	5.02621	1.83629	3.9095	3.04256	2.39462		2.78	10.5	2.06	2.71	1.79	20.1		2.11822	16.6786	2.09969	4.28713	1.82284	8.97388
	2.2601	2.29907	5.84883	18.8801		1.88776	2.11959	7.44393	17.4131		2.01107	8.76641	37.6956		2.87825	11.6255	50.4763		2.11088	31.0408	34.939	2.97072	1.78338	2.37304	2.68649	1.81084		2.15691	32.3833	38.9285	4.5594	1.75805	2.83015	3.52244	2.23578		2.15	5.81	2.06	3.28	2.11	8.77		3.65305	7.54403	3.76581	2.55184	3.75615	9.93718
	1.89163	2.19376	8.71425	7.42901		1.84089	3.18471	9.46688	11.909		2.45727	12.8144	24.9699		2.05985	14.2746	25.0302		3.32692	35.7181	33.3551	2.24096	1.73045	2.54365	2.01788	2.07984		3.50503	23.4701	40.2943	3.17545	1.82781	2.00256	3.09969	2.07065		2.45	7.24	1.79	2.57	1.85	11.09		2.27388	11.738	1.81468	3.59697	2.11228	5.53762
	2.11879	2.45889	9.77932	8.64871		1.85632	2.37423	4.73139	18.3318		1.82353	10.4549	43.6818		1.82429	16.9764	23.8441		1.90408	42.0077	30.7619	2.94784	2.20641	2.15434	2.5027	1.80849		3.51149	25.2573	20.9602	2.16107	1.7941	2.34311	2.52823	1.77052		1.84	11.94	1.93	2.14	1.76	9.81		1.9328	10.8633	2.18823	3.1659	3.70099	4.74001
	1.9111	2.2111	8.13942	12.8383		1.82251	1.97602	10.4759	4.95818		2.18371	22.414	26.3768		1.84033	15.9003	31.9581		1.98859	9.46776	2.51332	2.07876	1.99369	2.25447	2.40297	1.6941		3.21818	40.0484	39.3965	3.00441	1.881	2.48091	2.19672	1.82386		2.47	11.75	1.83	2.81	1.85	15.97		2.38833	8.95816	3.2109	2.68279	2.17733	4.70775
	2.1226	2.48493	17.8541	5.89049		1.83474	1.86761	5.87702	27.098		2.13742	21.1111	39.8946		1.9833	25.3058	48.7676		2.17462	24.5277	33.6997	2.29143	1.78155	2.21562	2.52221	1.75928		1.92666	24.5637	48.9846	2.76099	1.84385	2.94455	1.75457	2.73239		1.95	6.36	1.86	4.39	1.81	19.95		2.03393	9.94641	1.79144	2.82791	2.03351	8.16747
	2.16342	3.41999	7.32925	9.44975		1.76991	2.75925	10.5985	15.3476		1.86063	8.71103	35.9618		1.77302	16.2142	36.2584		3.26964	34.9381	31.3116	3.04279	1.81348	2.80037	2.36635	1.79872		2.9332	32.7335	36.8212	5.00973	1.72485	1.90134	1.93006	2.22413		2.14	6.41	1.99	2.03	2.03	6.52		1.84398	13.4292	1.79795	3.09781	2.13808	9.0337
	1.88018	2.20783	3.63027	9.76825		1.99012	3.40209	5.84519	8.37014		1.95661	14.3272	57.4004		2.07693	15.6444	25.217		2.30472	17.1084	35.9757	1.88801	2.04144	2.57356	2.51911	1.90594		1.90192	25.71	44.4887	2.00386	1.82788	3.08944	2.13388	2.03753		1.86	4	2.02	3.41	1.79	11.85		2.04397	6.02938	1.731	2.41585	1.96115	10.9334
	1.93861	2.29641	9.54656	10.6582		2.29082	1.9447	6.95761	12.9281		2.44802	13.3087	35.5261		3.56812	26.897	27.6766		4.87985	16.7801	26.4369	2.05495	1.85696	2.42124	2.9745	1.90232		2.55173	22.3471	32.5971	2.14464	1.80536	2.32424	2.84729	2.01717		2.03	11.05	1.97	2.21	2.12	21.07		3.1692	9.69743	1.77948	2.58392	2.05557	7.71604
	2.11276	2.08154	12.2189	7.75716		1.76426	2.86685	10.1782	15.4296		2.70793	6.35391	27.3567		2.03872	18.6997	39.5029		2.38553	50.3503	29.3707	2.10766	1.91978	3.32553	2.05952	2.92344		2.27605	24.8454	48.043	2.65366	1.71852	2.19863	1.77102	1.8693		2.66	10.93	2.12	2.7	2.28	18.88		2.90023	8.67212	1.82976	2.53851	2.55833	5.72888
	1.98922	2.3778	6.95833	8.88829		1.79645	1.98988	4.42493	10.4844		2.8889	6.80163	22.2098		2.53485	15.3938	41.2418		2.0389	17.6649	37.8885	2.1383	1.87266	3.04061	2.78855	1.88219		6.56185	20.9359	50.7167	11.0878	1.84294	2.17934	1.94561	2.3726		2.4	10.12	1.75	3.91	2.08	11.17		2.3448	6.30798	2.34528	2.47221	2.46069	10.4015
	1.85018	2.73841	7.05501	11.477		2.0727	2.13585	9.03231	8.29311		2.07835	9.88061	57.2155		2.45845	26.3677	29.9086		3.14978	26.8669	24.2643	2.79628	1.82571	1.94494	2.75031	2.3611		3.30544	26.2316	35.7799	3.61795	1.80708	1.96189	1.9854	1.96074		2.45	5.61	1.96	2.15	2	5.22		1.8323	10.0301	1.77298	2.59797	1.97145	17.8713
	1.81136	1.91976	15.1335	8.37935		2.19681	2.08734	9.72414	7.49093		2.44302	11.3791	38.6892		1.95705	17.193	47.3061		2.23916	29.1821	42.6661	2.05018	2.06994	2.85519	2.6518	1.76007		2.28522	18.3358	51.9794	3.25164	1.86061	2.04489	2.86862	2.51344		1.85	4.03	2.26	2.7	2.38	10.94		3.18514	21.6413	1.7583	2.8995	2.04233	10.923
	1.90744	1.95657	4.83038	4.89393		1.74736	2.20673	15.5224	13.0487		2.28146	13.0636	59.2435		2.27765	17.0293	28.955		2.04434	28.8048	25.829	2.86798	1.73997	3.133	2.69678	1.90339		3.32032	31.6595	37.4048	4.74606	1.80681	2.55369	1.82726	2.11147		2.54	13.07	1.88	3.42	2.32	13.77		1.92814	5.49581	2.19949	2.15456	2.30713	7.21084
	2.42637	1.93197	6.58742	5.70305		2.15398	2.32351	3.77585	9.98763		2.37911	12.6283	43.6762		2.15939	12.9349	32.4306		2.12318	19.7228	15.7635	4.24313	1.70165	2.50321	2.96392	2.17428		4.00104	13.0861	41.8573	3.63767	2.11745	2.54574	2.2247	2.20298		2.01	10.8	1.84	2.31	1.86	6.17		2.0738	10.6387	1.68918	2.42763	1.77997	7.23425
	2.66877	2.35937	6.29628	10.3967		1.97977	1.98462	7.13269	20.8923		1.93359	9.34451	48.6672		2.11274	17.3739	23.5592		1.79836	31.8759	29.0301	2.66629	1.70009	1.99205	2.62609	1.85319		2.59448	48.9395	26.8846	2.89545	2.01257	1.79718	2.05136	2.5073		3.27	9.09	1.93	2.23	2.02	6.95		2.31931	6.37106	2.2076	2.78778	2.4322	4.41992
	2.15389	2.2032	7.05322			2.30307	2.12681	6.1995	16.1534		2.56057	22.9787	24.5241		1.98468	19.356	22.8248		1.77226	26.0174	29.2239	1.97773	2.3157	2.39933	2.18528	1.88361		4.64075	23.7363	20.0437	5.84355	1.80197	2.13516	2.18009	2.18316		2.1	4.2	1.98	2.21	1.8	17.9		2.04575	11.6637	1.99328		2.11677	7.44322
	2.28296	2.47992	11.6884			1.87822	2.06148	6.64758	13.9874		2.47842	25.288	40.74		2.13271	14.9938	7.90004		2.00769	33.7897	25.5864	2.6729	1.93657	2.10203	2.24031	2.36323		2.67521	47.7493	39.348	2.69893	1.85595	1.73123	2.38352	2.21463		1.94	8.48	1.79	2.97	2.1	15.49		2.3423	8.06918	1.76395		2.68385	14.5029
	1.94634	2.07677	7.85967			1.93807	1.94371	11.5808	9.47797		2.28752	11.6074	25.037		2.07238	18.4447	44.8153		2.30714	27.4275	22.4671	2.10944	1.68631	2.10542	2.47071	1.78231		2.62884	37.4605	36.6358	2.79155	2.41245	2.39939	2.10944	2.65638		1.76	7.29	1.98	1.92	1.96	10.88		2.18328	10.069	1.75755		1.94476	5.23393
	1.75731	2.21549	7.16543			1.81457	2.50363	9.23666	34.3205		2.08441	7.7696	28.9826		2.04976	12.0492	5.04009		2.19673	32.5443	33.4681	2.14515	1.88761	2.59614	2.92587	1.88015		2.17711	22.0935	43.5953	4.26663	1.78819	2.39387	1.87256	1.83417		1.94		1.76	2.07	2.25	8.59		2.13868	7.75053	1.88101		2.07683	6.04731
	2.20593	1.99816	13.592			2.39483	2.09417	5.73761	12.1564		2.67715	9.49819	27.0016		2.77422	12.3517	31.891		2.55018	10.6676	24.3727	2.25203	1.77381	2.27117	3.0874	1.83079		6.02493	31.9647	33.5838	2.18729	1.98679	2.14421	1.77359	2.11608		1.91		1.83	2.34	2.07	3.65		2.10925	15.1438	1.78485		1.92286	20.5336
	2.06755	2.27987	9.65891			1.81732	3.94187	6.26251	24.206		1.97689	13.4442	48.1554		1.91237	16.8816	34.5559		2.43783	6.93423	27.4183	13.7521	1.62663	2.67549	2.2015	1.84704		2.39858	37.6271	16.9945	4.00789	1.83235	2.39778	2.05843	2.08655		1.84		2.04	2.23	1.76			2.52984	7.953	1.73868		1.90824	6.36803
	2.38298	2.14776	5.3844			1.87971	1.95141	5.22484	10.5814		2.01399	12.9839	42.9082		2.19317	13.5465	20.2795		2.33181	37.9022	43.1068	4.34775	1.66423	2.54676	2.16315	1.71614		2.14659	26.9149	39.932	7.15689	1.81693	2.64236	2.74521	1.84798		2.46		2.1	2.95	1.96			2.07418	7.9996	1.91587		2.26143	4.68306
	1.95402	2.5687	9.23857			2.69343	2.53559	12.9008	7.10383		2.58854	10.0735	33.8139		2.02319	16.8003	48.7409		2.24751	25.4966	33.8173	2.45617	2.11021	2.55807	2.61127	1.90366		3.14242	35.8912	49.2183	3.46924	2.01637	2.37667	1.98785	2.4361		2.37		2.02	1.87	2.3			1.87581	4.64042	1.85978		2.43913	4.16455
	1.85164	2.00423	7.4873			1.79008	2.12009	10.1253	14.3313		2.09516	13.3452	49.9699		1.92679	11.6205	8.63995		2.09692	26.85	16.5997	2.83876	2.17492	2.60024	2.38127	1.89422		5.16302	44.6684	45.3115	3.00465	1.74053	1.94183	2.77899	2.06488		2.18		2.01	1.91	1.72			1.89752	7.15549	1.85371		2.67358	9.3583
	2.02552	2.07143	9.60287			1.90314	2.15285	4.50556	18.2364		1.98852	11.0879	25.2449		1.96738	16.3593	16.5121		2.04035	3.08106	44.357	2.1093	1.74578	3.60058	2.6105	1.81628		3.7147	25.4343	39.3582	2.86111	1.81526	1.8911	2.13665	2.54373		2.26		1.8	2.07	1.79			1.92385	14.5424	1.96006		2.08901	14.391
	1.81386	2.52431	10.3474			1.88198	2.17853	5.75004	13.9286		2.18586	11.8231	50.4494		2.58244	18.0372	10.9271		2.18039	2.46632	26.8929	2.30306	1.98287	1.98877	2.44489	1.83582		3.50537	15.4468	50.1837	4.31768	1.74358	2.11095	1.93461	2.6149		2.37		2.26		2			2.00444	12.7008	2.27079		1.96855	2.57821
	1.74809	1.88647	8.42954			1.75582	1.8592	10.8101	13.7183		2.37428	11.2967	46.5907		2.22456	23.5542	17.938		2.43149	2.3674	25.4749	2.20094	2.20064	2.20439	2.18236	1.69607		2.13819	43.1681	39.0046	4.7472	2.55003	1.96643	2.24192	2.33986		2.6		1.79		1.87			2.15639	4.2366	2.06901		2.19701	5.81564
	2.6009	1.9168	14.546			1.77807	2.2532	5.9369	15.94		2.27996	12.9402	33.9948		1.87045	19.9775	21.5227		2.41087	22.1655	37.1875	2.20611	1.82596	2.12258	2.49534	1.81633		2.40971	34.3046	29.0287	1.85288	2.0172	3.70393	1.88244	2.16317		2.09		1.7		2.37			1.78006	8.24618	1.77041		2.11481	10.3983
	2.12835	2.76926	3.0557			2.24191	1.98998	6.97596	14.6061		2.15483	7.33591	36.0505		1.96187	26.8876	9.66853		2.43126	9.06723	22.1475	2.02337	1.76204	2.33408	2.78893	2.42075		4.16871	28.714	58.6692	4.22705	1.84983	2.15542	1.76102	1.93231		2.02		1.83		2.3			2.19822	13.9483	1.88789		2.42163	20.927
	2.26574	1.78319	11.6293			1.99277	2.14681	7.18785	15.3325		2.24504	14.9964	46.848		1.94685	17.4271	17.5213		3.48906		39.8909	2.60843	1.71166	2.7496	2.35366	2.27256		2.78403	27.8121	31.4349	3.18633	1.91275	2.03121	1.90183	2.18018				1.88		2.39			2.55719	14.6408	1.89009		2.33592	8.98801
	1.82676	2.00764	12.4076			2.14947	2.32964	9.08834	10.0859		2.09932	20.5997	33.3268		3.07988	15.7892	19.1359		2.17959		42.6422	3.66612	1.92528	1.97556	3.35207	2.8317		2.23566	35.5509	40.833	2.13773	1.79767	2.86991	2.39611	1.94999				1.81		2.55			1.97907	20.9199	2.18331		2.03238	10.2774
	2.04389	2.5522	7.0394			1.69518	1.85392	8.26943	13.2544		2.23954	19.2236	54.4507		2.15301	14.2942	10.875		1.98324		28.3849	2.3657	1.95868	2.71422	2.50781	2.00268		3.21785	29.3312	38.2561	5.68023	1.90043	1.96938	1.90722	1.81657				2.24		1.98			2.01481	6.66356	1.72783		2.05089	8.89903
	2.17272	2.47412	6.16888			1.82926	1.84173	7.67793	14.0705		1.97902	6.48829	39.2094		2.35606	14.1454	4.41411		2.08146		43.3767	2.01706	1.78225	2.14057	2.5173	2.76924		3.29903	27.7293	44.3306	2.35446	2.00198	2.28619	1.90515	3.04021				2.09		2.36			2.00786	9.11008	1.89976		1.85437	8.51177
	2.12263	2.30856	11.4666			2.56497	2.86547	5.02558	13.2519		2.17609	14.0082	26.9756		2.24694	7.89581	17.6623		2.4373		33.3094	2.02584	1.79369	2.4761	2.27487	2.22481		2.79582	27.4237	39.8856	1.94464	2.03822	2.28821	1.96547	2.3029				1.75		2.51			3.01033	14.4347	1.99622		2.39574	8.41571
	2.32572	2.29271	12.4888			1.85435	2.27818	9.27438	12.583		1.85439	7.46309	51.6639		1.91088	14.698	4.7311		2.97206		33.862	3.7594	1.82019	2.06621	2.30508	1.82046		4.46261	29.5857	34.9592	5.64953	1.92136	2.08659	1.90947	2.17415				1.74		1.78			1.98759	10.3812	2.08841		2.10572	4.55387
	1.82212	1.80083	6.30301			2.02864	3.6901	3.78727	4.18557		2.24924	4.79267	52.2398		2.14625	26.7845	13.3008		3.4215		19.8543	3.29512	1.97331	1.85187	4.132	1.91476		4.8747	26.3759	26.3226	1.89955	1.7243	1.92546	1.97038	1.90137				1.73		2.06			2.05743	11.6946	1.7993		2.26081	2.40994
	2.28595	2.08347	7.32623			1.95522	3.64988	8.73813	5.99421		2.23135	9.51724	31.8382		2.42429	18.7427	16.2509		2.70762		28.6724	7.78988	1.86247	2.62993	3.63069	2.47952		2.56978	34.2438	16.1093	2.65589	1.9466	2.03556	1.99064	1.73242				1.73		1.84			2.37408	9.48494	1.71401		2.33956	8.36308
	2.35857	1.9773	4.24397			2.33092	3.26703	9.01092	9.01027		2.56714	11.5219	36.4848		1.88419	17.9098	45.3704		3.15401		18.7091	2.80991	1.75473	2.4615	2.30222	2.17146		3.71912	20.372	47.2335	2.70931	1.82072	2.01853	1.86565	1.95287				1.83		2.33			2.05742	6.12327	2.24815		1.99623	9.7938
	2.1618	2.16358	11.6716			2.33505	2.04968	9.99173	21.5587		2.42925	7.52258	44.1907		2.05038	14.3893	25.5495		3.62914		22.679	2.13745	1.75772	2.00791	3.45417	1.99482		2.44853	25.219	57.1269	2.00212	1.80234	2.16096	1.85503	2.00031				1.89		2.02			1.76957	6.97345	2.48264		1.9126	10.6364
	2.079	2.14187	6.20509			1.86487	2.30797	7.64247	4.52058		2.315	9.91008	54.0008		2.04061	21.2295	42.6033		2.66198		50.0777	1.75533	1.86068	2.36463	2.61396	2.1902		2.50481	41.6247	32.9287	3.1526	1.70254	2.57796	2.06765	2.16072				1.82		2.2			1.77472	10.3848	2.03121		2.24476	7.74297
	2.24984	1.9208	2.82351			1.87087	2.17326	7.50506	6.97101		2.57855	18.8636	52.9934		2.02551	20.5286	31.5742		2.20609		40.6912	2.77341	1.86413	3.27803	2.96915	1.77364		2.95732	37.3027	48.4212	2.31219	1.8833	1.96771	1.82729	1.73114				1.8		2.09			2.06973	4.94577	1.8346		2.43167	7.16978
	2.26102	3.62283	5.18286			1.97724	3.2567	6.43282	8.89819		3.28763	12.5519	22.948		2.18616	12.0038	24.2786		2.27165		21.3943	2.82895	2.10005	2.08764	2.91238	3.27713		3.52578	27.3417	26.5553	2.09564	2.15536	2.60769	1.9555	1.92711				1.7		2.01			1.85507	13.8444	2.98665		1.84621	6.02644
	2.4408	1.92929	5.13431			2.00464	2.23227	7.93971			2.03714	12.3288	44.1736		1.87891	22.0898	33.0916		2.33566		41.2157	2.10484	1.67748	2.24568	2.41059	2.7817		2.57884	20.8042	49.119	2.34262	1.78815	2.35256	1.97923	1.79494				1.83		1.73			1.97805	10.5248	1.91305		1.85904	23.2865
	1.99619	2.04018	4.98339			1.73208	3.89029	7.12219			2.28193	10.362	20.0713		1.868	6.53967	47.3288		1.94981		17.3681	3.17646	1.7432	2.0087	2.4725	1.7575		4.19049	26.4637	32.4463	2.55115	1.73723	2.34422	1.96811	1.83378				1.86		1.74			1.78914	7.35321	1.87357		2.56462	10.6948
	6.57304	2.19272	7.45453			2.02835	1.9634	8.13539			3.17766	13.4504	32.7786		2.55783	20.4044	45.6329		4.36031		18.4762	2.81875	1.84561	2.60218	2.50507	3.98351		4.18481	40.7588	32.6506	3.16173	1.69084	1.89473	1.86121	1.80833				1.89		1.74			2.29841	5.83421	2.14843		2.00311	6.34879
	1.98167	1.99608	4.00616			1.88781	2.54522	9.3074			2.25234	14.909	40.3976		2.05229	12.4066	38.1914		1.90672		17.4341	1.85901	2.40332	2.9291	2.04863	2.94055		2.20039	19.3161	23.9114	2.75235	1.8854	2.22905	2.51042	1.98464				1.89		1.72			2.11697	16.5449	2.05647		2.18167	14.9078
	1.97186	2.17913	6.14428			1.74688	2.69776	6.96454			2.26739	23.8323	53.1426		2.38188	10.8987	47.8201		1.94027		4.37332	1.9166	1.80839		2.29971	1.8808		2.10145	20.7497	32.4796	2.25666	1.96485	2.66456	2.2705	2.25835				1.79		1.79			2.01732	9.17432	1.85126		1.79674	7.06572
	2.79478	2.20429	3.59927			2.07807	2.182	6.35017			2.12042	8.27742	32.4062		2.05388	17.2446	22.6004		2.65035		15.8846	3.29217	2.05408		2.39031	2.60866		3.25395	36.6312	50.3005	4.7229	1.76833	2.41133		1.74432				1.74					2.06889	14.1698	1.81058		2.16184	14.527
	2.92802	2.22754	5.77492			2.61624	2.0532	6.01947			2.18063	14.2193	25.8064		2.76045	24.9269	31.5334		3.09152		9.69997	1.81335	2.0079		2.8037	2.29276		2.42791	38.2594	17.4262	2.5779	2.00923	2.19633		1.7436				1.85					2.11925	8.32941	2.12058		2.42679	5.84492
	2.03093	5.51222	4.62118			2.19939	1.99405	15.882			2.98092	9.28244	34.8312		1.91915	14.7154	40.265		2.44812		23.4582	2.01423	1.93076		2.74956	1.79824		4.791	36.5089	42.7501	2.3179	1.90017	2.19003		2.47521				1.91					2.21435	6.09616	1.69083		2.16993	15.8917
	1.9728	2.01502	6.17858			1.85852	2.18227	7.19282			2.54596	6.79591	37.7013		1.9401	14.7913	25.1533		2.04829		11.5476	2.84404	1.75142		2.83751	1.85833		8.402	15.8241	33.0211	3.221	1.83899	2.08972		2.42431				1.86					1.97925	6.74145	1.99345		2.75783	9.10584
	2.71889	2.19843	7.64822			1.8053	2.20709	11.8999			2.0182	10.3596	35.2078		2.28897	17.6887	37.1488		2.72013			3.13984	2.01632		2.40009	1.82629		2.11403	50.2847	19.361	2.21291	1.83268	1.85524		1.725				1.78					2.89711	20.0605	1.86955		2.91782	7.29999
	3.23484	2.02894	5.71058			1.78521	2.33935	6.09344			3.00865	11.7772	49.8546		2.38567	29.8332	47.9565		3.10795			2.44298	1.72145		2.35947	3.17687		2.27553	21.8691	20.2273	1.85142	1.78382	2.07531		1.76511				1.81					2.23662	9.6063	1.95425		1.98448	7.01176
	11.0595	2.02614	12.138			1.82765	2.12384	10.6192			2.57904	6.74865	24.8917		1.89009	5.78047	37.5412		1.92205			2.28269	1.82228		2.17491	3.25772		3.63082	24.8363	35.4036	2.05259	1.76607	2.18176		1.75528				1.99					2.08501	11.1199	1.88828		2.73092	9.09936
	2.62737	2.10026	5.29336			1.86484	2.2043	6.59147			2.06094	21.3253	49.0565		2.3335	18.8505	24.0747		2.6516			1.90461	1.86296		2.45457	2.23369		3.12314	31.1589	30.49	2.03838	1.7454	2.20171		1.99263									2.08506	13.7057	1.77418		2.21025	8.12567
	2.18564	1.98435	2.47877			2.1756	3.87759	15.6677			2.07639	16.5151	32.6533		2.18634	12.1161	45.7866		1.95878			3.00552	1.89889		2.20124	1.67336		3.75898	17.8122	34.5869	2.60354	1.75985	2.16395		1.74288									3.21206	9.39166	1.74866		2.73504	8.21707
	2.41095	1.92458	5.52336			1.9213	2.63529	12.2295			2.19116	9.64526	41.3389		2.10476	14.8587	23.7895		2.15276			2.43356	1.87986		2.41753	1.75931		3.01435	23.9203	18.2559	2.0761	1.75228	1.96946		1.87476									5.00685	11.9074	1.6993		1.9553	9.14215
	2.21379	2.25261	4.83888			1.76424	2.30192	7.5369			3.14475	29.785	49.1859		2.51946	16.2228	32.2776		2.12237			2.55385	1.85064		2.66013	2.0237		2.01289	35.3937	7.37147	2.02045	2.00056	1.99445		1.78652									1.93262	9.21143	2.12487		2.17462	5.10011
	7.662	2.45494	12.5922			1.94708	3.33649	7.13049			2.05971	14.3248	46.7232		2.02353	17.6418	35.4294		1.95619			2.29152	1.89		2.38374	2.04712		6.03324	36.0675	9.67583	2.80718	1.73725	1.9707		1.78395									2.10168	8.48535	1.82414		1.78008	11.8786
	2.00361	2.087	4.56956			1.83969	1.86289	10.5846			3.03471	13.5958	36.4862		1.85602	10.0791	24.6163		3.02308			1.7493	2.18371		2.23687	1.95633		2.29606	47.1156	2.98715	4.93264	1.89778	2.00386		2.25165									2.12518	8.96808	1.80593		1.90583	10.9097
	2.80124	3.13793	17.3029			1.89817	2.22948	3.65039			1.85525	10.6797	33.3262		1.89294	6.75887	58.97		2.04624			2.48262	1.73355		2.99597	2.14118		2.69723	25.2674	27.195	2.60857	1.84443	1.85048		1.81055									1.8997	5.71743	1.83972		1.98484	4.14253
	2.44688	2.3064	7.87325			1.76588	2.66259	9.66176			2.64766	8.1264	35.2251		1.90048	16.2753	36.0246		2.01937			1.80813	2.08961		2.37725	3.08782		2.44766	32.7224	17.5613	2.18154	1.85452	2.23617		1.91348									3.26975	9.32587	1.89321		1.97057	3.90978
	2.19757	2.28011	5.2671			1.71781	1.94754	8.79183			2.38737	6.0846	36.4051		1.7584	9.99012	20.3711		2.82169			2.67749	1.95183		2.74126	2.33938		3.61359	44.1728	24.3512	1.99354	1.80875	2.00421		1.72427									2.21784	5.31891	1.81747		2.12477	9.167
	1.95175	2.07172	6.76857			1.76022	2.02418	6.51855			3.04192	10.5955	37.0088		2.16991	7.57554	36.9319		2.03			2.63933	1.78498		1.95683	2.49502		3.79254	30.8785		2.445	1.74291	2.46631		1.74386									1.78505	10.5796	1.719		1.82609	14.4469
	2.37196	2.84894	13.1209			1.84425	2.04262	11.6868			2.50454	12.5179	45.7976		2.77621	8.76524	55.8102		2.05518			1.84501	1.84621		2.46989	1.89166		3.2254	30.6		2.53368	1.90184	1.82027		1.99328									2.7254	9.74502	2.05214		2.12918	15.9677
	2.14237	2.24468	8.84536			1.83568	2.23839	16.9839			2.00782	7.38853	43.5269		1.9004	19.2362	39.444		1.92981			2.06774	1.8667		3.26279	1.87963		2.89426	15.9729		2.9256	1.8672	1.84963		2.02671									2.29115	10.3583	1.73959		1.93919	4.39327
	2.07818	1.84134	4.77963			1.79352	1.97757	13.1594			2.085	14.1076	52.4687		1.85305	8.66901	21.581		2.3474			2.24164	1.92006		2.19447	1.90858		2.38663	21.8972		3.52984	1.84034	2.1144		1.98189									2.0891	11.3524	1.85845		2.12557	17.2487
	2.43208	1.99109	5.55588			1.74219	2.33121	21.4422			1.99564	13.1152	24.1094		2.00106	10.2984	22.6886		2.40984			2.06728	2.16567		2.6437	1.76561		3.1976	42.8248		3.12584	1.80024	1.87409		1.87887									2.9949	6.83733	1.85054		2.57541	21.5308
	2.32533	3.37376	8.44693			1.9623	1.84381	7.55544			2.20748	19.9516	59.3742		2.0546	6.24354	26.8801		2.4207			2.41894	1.82198		2.417	2.02223		2.58618	30.2729		2.46995	1.92884	1.99672		1.93179									2.01989	13.4903	2.26372		2.14476	9.02217
	2.2301	3.24192	25.0953			2.17115	2.12317	6.62899			2.15669	15.3959	15.3222		2.06362	9.91614	52.9555		2.6576			2.51177	1.89815		2.97938	2.01543		3.68885	22.6174		1.83567	1.92963	1.93806		1.8771									2.84466	10.8403	1.85225		2.60963	16.6117
	2.00597	2.16494	4.61289			1.76752	1.86274	3.27167			2.45656	12.9267	52.295		1.87125	8.58587	48.6063		2.46538			2.39288	1.85821		1.90821	2.0376		1.98285	40.1693		9.7824	1.78846	1.82455		1.86895									2.14355	12.7011	1.71815		2.02918	6.8045
	2.33322	2.68607	10.7024			1.89813	3.49917	4.13964			2.91581	8.91018	45.3091		2.02023	15.6732	46.7406		2.01129			2.26944	1.7982		2.10697	2.05678		3.71671	20.3092		2.36083	1.96731	1.68352		1.67136									2.65977	14.2754	2.04077		3.04451	11.4087
	1.97265	2.35775	4.51205			1.91327	2.20879	5.45258			2.55223	11.3873	26.8963		1.96572	9.8252	49.2396		3.02844			2.40509	1.9022		2.46239	2.1088		2.64133	32.0815		9.17315	1.71542	2.31821		2.001									2.20164	13.1887	1.88052		2.23971	8.52303
	2.2904	2.30134	12.567			2.11644	2.20466	5.88533			2.49719	11.3944	54.2215		2.13739	12.6231	35.3956		2.36543			2.02434	1.88916		2.85947	2.06135		2.95282	29.3416		2.39178	1.8362	1.86123		1.95631									1.98529	14.5097	2.9554		1.82645	6.29155
	2.0093	2.37666	11.0544			1.8767	2.1527	14.6306			3.6167	10.8405	25.6594		2.37653	12.6273	47.143		3.33517			2.51631	1.81489		2.25166	2.34874		3.15655	25.6939		3.85316	1.88397	2.86143		1.96004									1.94862	5.21277	2.19058		1.85276	11.8763
	1.94212	2.30764	6.37098			1.72865	2.02366	5.80976			2.64111	20.2365	35.9906		2.22749	10.8293	47.6264		3.16976			2.00245	1.85762		2.4491	1.94001		2.53629	17.3153		3.41798	1.98123	2.88622		1.77274									2.44365	10.7714	1.83649		1.86615	11.3523
	1.99442	2.26529	13.472			2.67503	3.96439	9.59524			2.56077	14.8133	34.1416		2.00528	17.1333	47.7419		2.34687			2.45652	1.74976		2.36559	1.93956		2.23769	15.3318		2.47989	1.76424	2.06205		1.7118									2.45578	11.2514	1.75769		2.41271	7.86352
	2.01215	2.64652	11.7391			1.78781	2.27681	11.8646			2.12957	14.2791	58.4386		2.38123	32.0415	44.8033		3.32218			2.38952	1.71386		2.70195	2.51569		2.14232	16.839		4.85692	1.95915	2.01862		1.82993									2.03155	11.2931	1.81201		2.02544	7.36351
	2.30374	2.06156	8.60181			1.7155	2.14268	6.66763			2.01143	9.78482	37.7735		2.99113	15.7802	41.3056		2.06215			1.88418	1.95655		2.53459	1.95278		2.32233	17.3852		2.33346	2.14755	2.49323		1.78186									2.74031	9.05941	1.91039		2.26701	9.9208
	2.15486	2.83243	8.03821			2.16086	1.98052	6.47247			2.09869	7.99607	56.5665		2.12587	11.8743	53.7987		2.95129			2.21336	1.88331		2.36856	1.88278		2.51911	16.5879		1.82227	1.6904	2.77431		1.6911									2.11561	10.9229	1.86004		2.34743	7.40307
	2.02339	2.02281	15.2252			1.76577	2.23298	5.52907			2.98548	25.5101	31.5212		1.83883	28.4375	38.7854		2.19496			1.83828	1.80049		2.11799	2.21523		3.02039	19.4299		2.89998	1.91412	2.21645		2.02087									4.79356	14.6211	2.55536		1.86785	11.9154
	2.19643	2.90944	11.2525			1.7348	2.17866	7.62667			2.4208	15.1251	57.1483		1.98682	8.43648	23.6712		1.95242			3.13012	1.94569		1.71996	2.02879		2.17652	30.8146		2.4082	1.79715	3.53292		2.03916									2.63949	10.3549	2.30349		2.01676	6.84264
	2.27102	2.07579	17.3636			2.18424	3.78829	7.63705			2.64421	23.482	51.3201		2.02952	21.4746	36.329		1.89893			1.90121	1.72171			1.83385		2.62636	20.0725		2.88665	1.74878	2.54949		2.27003									2.55643	7.98318	2.47289		1.83377	10.7847
	2.26956	2.00346	8.79743			2.05861	2.14358	5.89043			2.81341	6.90751	45.5653		2.05031	9.81916	48.4618		2.0024			1.923	1.87692			1.93124		3.31028	18.5306		1.94573	2.15668	2.1481		1.91405									2.63145	9.76225	1.8575		2.02118	5.44112
	1.94954	2.62741	9.70468			2.46191	2.69295	9.84059			2.05187	19.7493	50.6577		1.96961	23.7436	40.867		3.49598			2.7681	2.15308			1.83163		1.81314	11.4878		5.13715	1.80601	2.78599		2.11725									1.99725	8.05507	2.25264		1.94013	17.6288
	1.93311	2.39431	14.3681			1.90605	2.46798	3.98968			2.04355	8.2236	38.8093		2.30824	16.1484	27.6591		1.94953			2.24887	2.41658			2.07523		3.88295	18.5531		2.14463	2.06934	2.19776		1.90136									1.9515	11.7564	1.8782		1.91859	11.7827
	2.54978	2.9815	3.93202			2.06011	3.54543	10.6478			2.07114	12.3368	38.8496		2.82754	26.5112	39.1692		2.4865			2.54218	1.75676			1.82707		3.32996	13.027		3.57222	2.19257	2.68583		1.82781									2.20235	12.6779	1.85276		1.78953	7.55736
	1.93372	2.61774	8.62278			2.01825	1.87334	4.24183			2.36064	29.1067	43.8938		2.07991	10.0481	42.0174		1.75742			2.32964	1.78353			1.9436		2.8022	22.0954		5.71635	2.2137	2.14749		2.54118									1.75793	8.47219	2.60938		1.71147	10.3479
	2.00231	2.09671	4.1664			2.09968	2.05131	10.0525			2.41669	14.6925	27.0159		1.94245	10.6891	29.2398		1.82234			3.27316	1.80648			1.90324		3.24838	26.0864		2.7626	2.13525	2.79638		2.38584									3.16782	7.11892	1.71511		1.91577	11.3387
	2.67837	1.92337	11.623			1.89811	2.22745	10.2024			2.08476	19.2945	36.0083		1.89238	25.3292	22.0745		2.1218			2.21464	1.86422			2.44159		3.24972	31.3403		3.93644	1.7992	2.79137		2.056									2.03907	8.78914	1.88474		2.02846	10.2681
	2.14928	2.03458	8.03868			2.35272	1.83843	9.25552			2.28367	6.51453	37.5598		2.57933	23.0493	41.5404		1.87993			2.6642	1.71339			1.9351		2.11957	36.9871		2.20659	1.9571	3.16974		1.86052									2.05206	7.17586	1.86006		1.82663	6.3854
	2.07983	2.27329	15.581			2.51726	2.49034	12.5608			2.54111	25.0077	39.0745		1.86707	7.12735	38.1025		2.17866			2.38206	1.74035			2.40344		2.59504			2.74444	1.81886	1.99618		1.83068									2.07037	10.333	2.07116		2.00977	12.4427
	2.06113	2.1467	8.65257			2.02952	2.28752	5.28525			2.45495	12.58	36.1751		1.80156	30.6676	42.4271		2.39237			2.22483	1.86217			1.96869		3.29787			2.17336	1.8297	1.89487		1.8147									2.10681	16.995	1.81198		1.93738	14.2043
	1.96217	2.33477	4.18544			2.02362	2.83396	8.18249			2.49022	19.2163	22.6863		3.38233	17.6622	34.9248		1.85037			2.81425	1.85095			2.05317		3.84119			2.86898	1.74124	3.2306		1.91739									1.96239	13.4913	1.70735		2.60772	13.833
	2.021	1.90141	6.41057			2.22576	2.20514	6.91196			1.95964	30.9211	39.1518		2.01924	30.0534	53.7962		2.93187			1.96085	1.81839			2.64619		2.50115			2.45404	1.98894	3.36818		1.96256									2.91842	13.1381	2.02624		2.02967	8.07805
	2.03893	2.12882	9.50321			1.89367	2.32363	7.48897			2.08056	10.0871	30.1117		2.03173	17.2562	23.5595		2.22725			6.1559	1.83076			2.02332		3.03774			3.58848	1.83394	4.30299		1.92644									2.74052	9.42297	2.84059		2.04769	7.46847
	2.70379	3.09927	12.9626			1.79212	1.80279	4.52896			2.04674	8.90646	24.0238		1.88196	18.7975	23.5608		2.46006			3.01613	1.74932			1.87266		3.02607			2.33099	1.79797	2.5197		1.83732									2.66761	13.4138	1.78979		1.83002	11.6354
	2.26494	2.32979	7.41638			2.43402	2.48386	8.24509			2.07399	17.0215	42.8775		1.96257	14.06	34.5923		1.93942			2.37427	1.87061			2.22193		2.92542			2.73247	1.7202	4.64253		2.14226									1.98804	14.0282	1.75567		1.81576	5.05871
	2.10216	2.0619	9.76135			1.85873	2.15015	8.76962			2.46911	5.81401	40.5774		1.77874	26.8623	37.0811		1.93354			2.26123	2.01894			2.44773		3.82835			4.18118	1.77107	3.3907		2.53206									2.66155	7.74781	1.93838		1.90943	4.12986
	2.28236	3.29363	2.9336			2.15491	4.09375	5.28929			2.05123	8.31787	34.5259		2.11811	17.7524	38.4738		2.29649			1.91838	1.89827			2.12258		3.47481			5.11867	2.24008	2.4564		1.77847									2.37689	7.35621	2.1572		1.79671	4.54783
	1.95644	2.64104	5.85766			1.92336	1.95549	4.76582			2.25743	18.747	51.7325		2.01123	26.5487	40.3093		2.37485			1.93986	2.11726			1.90099		5.55226			2.87565	1.85491	1.92148		1.98892									2.13509	12.296	2.36761		1.92523	3.33829
	2.55728	2.0605	10.8143			1.83015	2.08787	9.38342			2.51236	19.4882	40.9343		1.88802	9.30349	28.245		2.18341			2.07622	1.80583			2.05571		4.14552			2.04636	1.87401	1.88302		1.85043									2.03786	7.67165	1.88444		4.47566	10.9904
	2.40526	2.03658	8.75773			1.85443	1.97723	7.02011			2.69117	9.0566	55.8822		1.76188	30.7208	22.2743		1.86095			3.05934	1.9421			2.03407		2.53448			6.5562	2.00862	2.51784		1.92494									2.24915	4.79304	1.776		2.36659	3.0216
	2.0303	2.26201	8.68588			1.99534	1.96153	7.74653			2.97021	13.734	55.9812		1.94934	15.9465	36.1365		1.94295			1.8965	1.8929			1.88624		2.96184			5.29863	1.77095	2.32944		1.95204									2.49809	9.49172	2.13274		2.06294	3.43413
	2.61951	3.1256	6.47967			1.73822	1.97431	11.9657			2.05148	11.8792	40.3549		3.00682	9.01877	41.2227		1.89466			2.60297	1.88573			2.33511		2.93971			4.0257	2.12805	2.00757		1.82768									2.36046	6.95546	1.91829		2.01293	8.53456
	1.80209	2.04039	18.1586			1.99937	2.87263	6.42145			2.57278	16.6704	33.2138		2.36105	15.1765	36.4032		2.17328			2.11641	2.20786			2.41895		5.05691			2.87163	2.43311	2.72012		2.41752									2.34172	4.50257	1.79573		1.97673	3.5082
	1.87203	2.56144	9.05			2.20823	1.90643	13.5783			2.69974	6.22398	42.0946		1.84156	20.4441	50.7677		1.92792			2.95876	1.87445			3.29066		3.15231			4.18285	1.8198	2.96288		1.83494									1.94244	7.47807	2.30344		2.03033	9.68989
	2.05119	2.3416	10.4949			2.08608	1.99746	5.51597			2.48155	8.04279	56.3134		2.01035	21.9182	39.3762		3.11054			2.34189	1.86065			1.96231		9.24152			2.63789	1.90536	2.87877		2.50324									1.92382	5.95293	2.14699		1.82054	5.40014
	1.78404	2.72039	9.80022			2.24243	1.97211	6.96349			1.96878	8.29486	36.6095		2.21963	14.3562	25.8621		2.04985			2.78611	1.9367			3.85274		1.98566			4.04295	1.80072	2.40901		1.71727									2.91838	25.1636	2.1249		2.13666	17.2722
	1.73312	1.99141	7.57179			2.13346	1.76116	7.44488			2.23321	20.961	38.1802		2.14749	9.63305	17.6093		2.12498			3.02989	1.88611			2.91395		1.89522			3.14167	1.80485	1.96311		1.82828									1.75436	11.4148	2.02678		1.93441	5.81015
	1.79264	2.16761	3.60733			1.93406	2.04691	9.1084			3.26043	5.2816	39.8084		1.76647	10.827	41.9799		1.88097			2.05036	1.91037			1.99972		3.24598			9.54273	1.90146	2.60634		1.97952									2.02914	7.39091	1.83416		2.02795	13.2341
	2.18843	2.25282	8.29401			1.75169	2.31172	8.38804			2.2802	4.16506	36.199		1.71452	20.5531	51.1223		1.92496			2.39536	1.83862			2.2872		2.50537			1.76648	1.85142	2.25831		1.86734									2.3513	10.1834	1.85995		2.21968	7.51102
	1.72036	2.45253	5.79927			1.97149	2.11953	6.57187			1.95537	10.057	55.1151		2.10898	30.9063	38.9172		2.5986			6.40185	1.73857			1.80823		3.38981			8.75856	1.89046	2.99279		1.81499									2.35031	20.1889	1.95777		2.2109	10.2744
	1.84293	2.27763	13.845			1.92035	1.86885	15.437			2.39195	3.87206	25.4762		1.97644	7.87193	11.224		2.77649			2.75978	1.76379			1.90816		2.31387			2.75706	1.76717	2.32847		1.85828									2.24329	7.16127	1.83376		1.77718	4.89646
	2.06023	2.66184	3.70164			1.78402	2.09587	7.10197			2.02869	4.03389	28.7894		3.31221	9.65904	34.9991		2.17307			3.0711	1.82162			3.48468		3.46186			2.1182	1.89892	2.71633		2.48226									2.22037	5.14401	2.14581		2.11095	9.40776
	1.76024	2.13207	6.99852			1.73477	2.46634	9.69099			2.21479	9.16512	40.5967		2.0414	17.6721	43.4024		2.14263			3.38003	1.90321			1.95818		2.27332			7.10885	1.89365	2.01799		2.46346									2.57226	24.7408	2.42057		1.92974	10.7224
	2.29787	1.98184	8.57395			1.86452	3.59943	3.87276			2.69118	10.511	48.1998		2.07529	18.0497	36.2691		1.77767			2.15113	1.76823			2.35046		3.0535			6.97328	1.71791	2.12985		1.98087									1.96636	10.1412	1.91347		1.94913	13.4537
	1.77235	1.90966	16.7718			1.80963	2.0969	3.72011			2.37389	6.78788	29.5558		2.35095	12.0631	3.76831		1.85587			4.05399	1.6504			2.34862		2.41822			2.8781	1.98262	2.37014		1.91782									2.3189	12.4516	1.95541		2.03386	5.72913
	1.8822	2.54028	7.87236			1.96672	2.66787	5.7475			2.70809	4.55294	53.4124		1.86838	22.0648	35.3299		1.87387			2.15969	1.88372			2.59191		2.694			5.29491	1.75188	5.13966		1.88018									2.01054	11.004	1.96915		2.02498	11.8473
	1.91477	2.39229	5.83958			1.83202	2.30974	5.35489			2.03293	4.15534	44.389		1.95384	29.8292	47.5325		1.82749			2.99966	1.75415			2.36239		3.4052			2.09643	2.1163	2.50416		1.92792									1.80897	11.4468	2.02307		1.97235	15.6051
	1.84305	2.2742	6.10448			1.80715	2.15839	6.31936			2.26883	4.32869	41.2671		2.25327	11.9086	6.88865		2.12163			2.84656	1.75645			2.80611		3.08439			2.45586	1.88025	2.21696		2.50318									1.93533	9.85568	1.71174		2.03289	16.7388
		3.11879	8.62977			1.72026	2.2871	7.642			4.16622	8.3128	8.94205		2.00779	16.7615	48.9866		2.33141			3.05313	1.81608			3.17616		2.22367			2.66704	1.8161	2.53441		1.8956									1.92443	5.01263	2.0057		2.11789	15.5259
		2.98657	5.79644			1.79125	1.92636	5.88764			2.01513	18.439	22.6091		3.35534	12.9856	29.3731		2.42515			3.75374	1.97483			2.73343		2.8			7.51251	1.8148	1.70113		1.87017									2.09544	22.3891	2.02285		2.16154	9.80229
		2.13427	4.86862			1.94554	2.17647	3.82304			2.62879	4.47275	48.1083		2.00188	26.4081	8.67597		2.39458			2.03491	1.83734			2.32984		2.34038			2.04494	1.8148	2.26035		1.83028									2.12085	5.33926	2.24006		1.91899	7.15075
		5.6085	7.89401			2.28212	3.43426	7.16164			2.28306	13.1648	44.2203		2.42542	31.3891	7.75514		1.78826			3.50502	1.76162			2.70338		2.34352			2.34477	1.86458	3.06702		1.8919									1.89013	12.6347	1.86613		2.75894	10.6209
		2.20386	7.65524			1.68146	1.96334	3.94691			2.22667	8.80359	53.5428		1.87017	21.0552	5.92464		2.01909			2.5827	1.85293			2.21784		2.67417			4.26933	2.16272	3.20549		1.82696									2.27938	4.13998	2.01867		2.09263	6.88174
		3.28274	12.2755			1.82884	3.99216	3.95482			2.42624	11.7732	30.9815		1.90269	32.8992	3.66056		1.95312			1.9935	1.76497			1.78836		2.72268			1.93895	1.80078	2.21888		1.93847									2.29336	18.7504	1.87362		1.89793	9.1576
		2.11688	5.50884			1.84263	2.95843	3.41254			2.3944	19.1437	44.9841		2.04441	16.2962	21.1525		2.69269			2.78684	2.12132			1.69458		2.32175			2.80679	1.75188	1.82565		2.45464									1.85467	10.2024	2.18519		2.64693	18.5548
		1.88698	4.91615			1.96921	2.18752	4.98216			2.35878	15.181	33.2341		3.20795	32.3178	20.1181		1.83317			2.51312	1.94846			2.10117		2.15081			1.99875	1.90436	2.41951		1.97905									1.97376	8.15424	2.11693		2.11929	13.2456
		1.89679	8.11359			1.76219	2.29807	4.91691			2.06738	8.62944	34.681		1.98472	18.9716	16.1618		2.08895			2.26299	1.95376			2.69519		2.00516			3.80753	1.7423	2.49285		1.76368									2.05383	6.66799	1.98273		2.24913	6.62302
		2.06582	9.24445			1.71847	1.89286	8.66184			2.14033	7.70054	40.8723		2.93179	31.9277	15.7106		1.87551			1.93857	1.84285			3.1166		3.64478			6.66276	1.89284	1.99297		1.92235									2.01799	11.8251	2.09554		1.97602	18.7104
		2.633	4.10053			1.73911	1.87793	3.26841			2.62199	10.0041	41.4835		2.37641	21.7949	4.50258		2.18277			2.15737	2.33592			2.87859		1.9284			4.61563	1.9689	2.30195		1.75293									1.92057	15.4732	2.00699		2.98071	11.986
		2.4302	9.17605			1.759	2.09229	3.86046			1.99582	7.90803	42.3743		2.12833	14.8778			1.94173			1.9789	1.94043			2.00694		2.0483			2.21701	1.75652	3.05942		1.79852									2.24139	16.1351	2.16198		2.06524	7.25886
		2.33235	20.3715			1.96416	2.09774	5.38332			2.29771	11.7319	28.9128		2.19119	11.5203			2.044			2.68076	1.92874			2.16759		2.72486			2.12495	1.76805	1.95085		1.95142									2.74695	15.2899	2.54893		2.82731	8.91951
		2.04145	11.3468			2.0267	2.09224	8.95472			2.34799	14.2082	49.667		2.12967	28.2358			2.41836			2.88623	1.83021			3.28347		2.26323			1.82637	1.86595	2.02182		2.19135									2.30709	15.3745	2.11344		2.05042	11.5024
		2.25965	8.79185			1.84388	2.45943	12.1964			1.9702	11.2422	50.5853		1.8748	8.57161			3.03009			2.44167	1.95345			3.10685		3.6134			3.29861	1.75214	2.56097		1.78131									2.31468	10.2247	1.9053		2.35699	14.9973
		2.84717	6.14705			1.70497	2.66032	3.89263			2.02396	18.4707	50.6336		2.28937	22.811			1.96745			2.13837	1.97162			2.35355		4.30662			3.19966	2.19637	2.00956		1.93087									2.28686	7.29983	2.02707		4.08069	12.4256
		2.10158	9.51973			1.80526	2.04892	8.26056			2.1988	7.78144	30.0229		1.93217	27.6785			3.72516			2.98681	1.81922			1.9249		2.50483			2.19364	1.76343	2.24285		2.05237									2.04304	16.5304	1.82027		2.15434	10.1727
		2.18216	4.40841			1.80637	2.80537	7.64807			2.65022	8.7014	42.8591		1.92602	25.8964			2.09708			1.91267	1.95423			1.91999		3.61828			2.55304	1.93827	2.44853		2.13139									2.29317	12.6559	2.08481		1.95776	14.5337
		2.6533	13.2891			10.7706	1.83728	6.32604			2.57851	22.027	49.307		1.80218	23.8273			2.45843			1.82276	1.80117			1.89987		2.34954			2.0989	1.93481	3.86084		1.76396									2.07365	10.0463	1.99245		2.35905	6.05389
		2.28138	8.06385			2.02057	1.89017	5.68877			2.05029	18.1593	37.541		3.15919	9.20029			1.80233			3.26189	1.83951			2.22385		2.95904			1.82542	1.99123	2.38959		1.81499									2.22458	17.6957	1.78111		1.85704	24.4576
		1.98776	5.79012			1.84932	2.19497	3.19891			2.07824	14.034	33.8366		1.90387	13.9335			2.12194			2.60128	1.87356			1.80686		2.25684			2.3189	1.98088	4.1192		2.15298									1.78679	20.6582	1.93128		1.90484	12.9858
		2.50796	6.07145			2.08671	2.95301	5.65783			2.14713	8.04619	54.4255		1.84403	44.4677			2.64589			2.40972	2.05015			2.25339		1.93504			2.56066	1.74205	2.65401		1.73653									2.26658	10.4239	1.861		2.43509	13.2221
		2.46895	6.21603			2.16303	2.36603	3.61331			2.48528	9.77493	33.9744		1.78956	34.001			1.95062			1.90906	2.05385			2.04072		2.29181			2.47944	1.98401	3.5027		1.7888									2.0362	7.46259	1.72672		2.1396	10.1006
		2.09998	3.34974			2.32086	2.06243	5.82563			1.94365	12.0743	44.2504		2.1109	14.5232			1.92373			2.4143	1.71482			1.74433		2.17242			2.82141	1.90721	1.98338		2.6326									2.07726	6.94237	2.22723		1.95222	10.9191
		1.98803	6.2631			3.40407	2.12546	13.3253			2.68866	9.57473	50.4002		2.11875	21.7052			1.95176			2.15363	1.9607			1.81569		2.43047			2.6645	1.72546	1.92789		2.2074									2.91938	10.6391	2.57215		1.83442	10.8921
		3.0052				1.8728	2.0747	7.80157			2.23649	12.6657	36.4966		2.10965	7.47154			1.87192			2.1608	1.95255			1.89161		2.4317				1.74341	1.88805		2.38332									2.22655	5.04858	1.85052		2.19038	12.4738
		2.53912				2.0394	1.95461	7.5251			2.40858	11.932	56.5554		2.01489	18.5645			2.13909			2.84985	1.88659			1.87568		2.06457				1.96787	2.63291		1.75023									2.00898	15.2738	1.85577		2.32564	7.39515
		2.10488				2.16746	2.12863	5.42002			2.93152	7.30625	36.263		2.00687	15.5187			2.45801			2.52789	1.81462			1.93404		3.04735				1.79993	2.57028		1.73461									3.15421	7.44596	1.80979		2.06113	10.2028
		2.11316				2.38238	2.07501	9.56755			2.11986	7.10059	36.5213		2.06523	18.5143			3.31782			2.45721	1.77656			2.06427		2.88959				1.74175	2.44033		1.95212									1.94527	8.2542	2.07142		2.3051	25.833
		1.95705				1.85367	2.37739	10.8527			1.9381	7.03477	46.1139		2.08563	29.526			1.77343			1.9015	1.79926			1.89341		2.57952				3.60426	2.2071		2.21505									1.89577	18.238	2.14027		2.19529	16.494
		2.39629				5.70709	2.15722	6.65168			3.04017	19.1188	30.5861		1.87734	29.2855			1.88892			2.26175	1.8333			2.04954		2.55295				1.77625	2.37566		2.29817									2.02518	13.0973	1.76513		1.90542	8.4818
		2.71809				2.04692	1.99559	4.93447			2.33773	20.2827	32.0335		1.93925	18.5351			1.87626			2.70038	1.86564			1.8281		3.00828				1.73379	2.40281		2.02738									2.89686	8.30864	1.79689		1.87143	19.9316
		2.2574				1.93038	2.2113	4.04319			2.27278	14.8613	51.6417		2.88964	16.9197			2.02771			2.13669	2.07352			1.88357		2.33951				1.78708	2.37868		2.11324									2.55994	11.982	1.78935		2.47834	11.6115
		2.21211				1.73328	2.36187	7.64915			2.77186	11.6876	38.2364		1.91949	28.8161			2.26312			2.4361	2.01102			1.86182		1.89467				2.16113	2.08268		1.8769									2.19514	15.7601	2.00685		2.07293	17.0587
		1.9736				1.88891	2.47683	8.07504			2.2706	11.2721	21.2423		1.99386	22.9753			3.39335			2.4773	1.88553			1.92994		1.97973				1.81429	2.28345		1.76437									1.90451	18.2774	1.89551		2.0933	10.639
		2.03222				2.36764	2.14371	7.90788			2.78328	8.73815	19.9721		2.21411	12.8486			2.04241			3.74172	2.0457			1.86914		2.85894				1.88564	2.11181		2.49556									1.84282	11.5814	1.92801		2.1354	14.9895
		2.58112				3.03336	2.07163	12.5312			2.4532	9.8316	31.6249		1.91947	19.7767			2.11406			2.0142	1.95476			2.04256		1.9809				1.96952	3.16478		2.04624									2.53238	13.6411	1.94042		1.68802	22.9247
		2.44341				3.93913	1.89103	6.14619			1.95654	15.5557	10.956		2.03223	15.0123			2.00871			3.53219	1.84079			1.91532		2.49836				1.76935	2.44587		1.84245									2.92341	14.6171	1.89504		2.39174	10.2757
		2.06165				2.49248	1.86775	5.57117			2.06103	13.3762	7.01489		1.95968	16.9076			2.07503			3.113	1.79412			2.02021		1.91401				1.96639	2.01751		2.06757									2.0162	10.4627	1.76221		2.4277	11.1479
		2.62958				1.93324	1.75987	8.25373			2.02935	6.66229	28.844		2.17124	15.9154			2.07808			2.34989	2.2559			2.31355		2.11712				2.0934	2.08931		2.16926									2.86469	7.16405	1.91297		1.76526	8.04277
		2.1382				1.88569	1.9758	4.73591			2.48518	11.0895	34.4377		1.86727	15.3374			2.29044			1.95211	2.0099			1.94555		2.79356				1.75715	1.92537		1.78327									2.42431	13.1406	1.92704		1.72424	7.70393
		2.5662				1.89407	1.75832	15.3083			2.05417	12.8305	24.2695		2.01909	16.6183			2.27823			1.93573	1.81863			2.01582		2.16941				1.81329	2.40199		1.69153									1.85864	10.3194	2.02101		2.3815	6.27863
		2.38291				1.81397	2.5395	14.3162			2.07983	13.4667	30.0763		2.04186	37.1855			1.9471			2.82479	1.83736			2.12162		2.45566				1.76178	2.24051		1.79174									1.91931	11.1472	1.79723		2.72658	13.2017
		2.61848				2.24712	2.28057	6.6887			2.27342	6.56488	28.9002		2.7643	12.3381			2.80792			2.2114	2.28399			1.90326		3.1687				1.8904	2.56469		2.12329									2.38127	18.3343	2.04673		1.86529	11.9543
		2.88627				2.35412	1.76272	14.5678			1.98003	10.6481	7.14762		1.81432	22.1275			1.78509			2.0107	1.79753			2.02167						1.88817	1.99844		1.93914									6.84018	18.1139	2.05385		2.33057	6.51181
		2.71884				1.79395	2.47524	7.43873			1.90573	10.2491	9.20153		2.00367	17.5529			2.18384			2.37911	1.80768			1.97237						1.90858	1.9986		1.95243									2.22612	17.112	1.79521		2.39526	5.39016
		3.12058				1.96549	2.11703	5.95844			2.01197	8.16271	44.1343		1.8484	15.0745			1.8506			2.06713	1.91124			2.17436						1.79133	2.19456		1.87348									2.04015	13.5139	1.87723		1.9036	5.60128
		2.75782				2.15996	1.8985	8.50787			2.23859	11.9079	6.22171		1.92472	11.2043			2.1378			2.08813	1.79233			1.88077						3.25522	2.15109		1.91853									2.38484	15.9411	1.87648		2.26701	6.29344
		2.77178				1.89019		8.26454			2.27198	8.06638	14.4655		2.6008	20.6894			2.32491			1.89763	2.50063			2.46671						1.96053	2.00343		2.11969									2.88029	15.183	1.93945		1.77625	16.2772
		2.2582				2.02762		4.70116			2.3491	33.2703	38.8795		1.97553	17.7056			1.8508			2.21177	1.8553			1.8139						1.84406	1.81821		2.14121									3.16643	15.5339	1.95668		2.66716	10.9582
		2.24108				1.77673		8.17107			1.94105	8.35768	11.1065		1.97381	28.6882			2.19988			2.08213	2.28291			2.09967						1.90461	2.57442		2.27381									2.53601	7.0942	1.95003		2.40723	10.9183
		2.49297				1.76632		5.29811			2.67346	13.212	18.5689		1.75154	20.2826			2.51445			2.51026	1.89899			2.38202						1.73232	4.05823		1.96134									1.84125	13.2434	1.72643		1.86132	4.44645
		3.28407				1.71064		13.8814			2.26352	19.0177	56.6974		1.92954	12.3975			2.45381			2.2275	1.70396			2.20902						1.79055	2.75016		1.72075									2.00112	15.3431	1.73172		3.27326	10.4419
		2.28445				2.08563		11.9517			2.28809	6.86272	23.2904		1.84458	18.4241			2.20645			2.9752	1.89193			2.09503						2.21067	2.18943		2.53674									2.29407	16.0593	1.67481		1.80083	20.3036
		2.61279				2.11662		6.45607			2.40656	17.3048	27.0676		1.98335	20.4373			2.0874			1.94173	1.84806			2.08445						1.94295	2.40794		2.12587									1.9608	14.9458	1.89909		2.19753	11.4764
		2.18856				1.7597		6.46507			1.87344	5.18977	37.2067		2.46669	19.4625			2.42376			2.8692	1.82633			2.09162						1.9918	2.2503		1.89227									2.29522	19.0113	1.80825		1.95464	16.6155
		2.65696				2.06962		7.37524			1.9096	25.8498	36.3096		1.80405	8.9461			2.69777			2.74656	2.33999			2.21109						1.92263	1.82142		1.73756									2.36282	8.15913	2.56226		2.00367	15.6336
		2.21375				2.03515		6.33882			2.00444	13.3694	29.7749		2.1988	13.977			1.91626			2.59095	1.87735			2.18835						1.78431	2.0455		1.98146									3.20917	15.1088	2.32635		2.53575	8.67058
		2.72914				1.9923		10.9329			2.31054	4.09755	45.8989		1.87958	19.0158			1.98287			1.90076	1.78331			2.17861						2.25318	2.52294		2.18806									2.39191	12.3527	2.00522		3.15198	11.6381
		2.0958				3.50698		10.842			1.83614	16.2755	27.1693		2.01639	9.27083			1.99663			2.89171	1.83852			1.82357						1.77423	3.54975		1.86338									1.83563	8.34583	3.04446		1.8982	11.5601
		1.90985				2.44062		8.07284			2.46266	10.3054	34.0549		1.87211	9.26473			2.29427			2.38319	1.75634			2.26031						1.76389	1.84869		1.98944									3.0491	12.4887	1.88237		2.80916	7.26537
		2.81715				1.75099		3.50062			2.25333	10.1749	18.0632		2.13289	18.6816			2.58489			3.79326	1.74666			1.80005						2.08709	2.0462		2.049									2.62807	17.5163	1.70397		1.87339	11.3823
		2.24836				1.88479		5.56798			2.73124	32.7147	24.5734		1.89985	18.0186			2.17305			2.55725	1.87102			1.86632						1.82079	2.45769		2.34974									2.51513	10.5536	2.0174		2.14998	9.08484
		2.39799				3.13703		9.0126			1.87567	10.7397	27.042		1.94296	9.57211			2.64371			2.28733	1.90484			1.93264						1.71777	2.58931		1.79414									2.23209	5.61048	2.63356		2.36867	17.1127
		1.93957				1.98253		11.8178			3.99093	12.7912	26.1777		1.74922	13.6527			2.11208			2.20369	1.86193			1.81864						1.89637	1.95985		1.73413									3.26749	10.8189	1.75577		1.77725	7.22449
		2.32057				1.94339		7.94737			1.96789	9.5586	29.5098		2.29776	31.0221			2.01583			3.03625	2.29959			1.85653						1.93677	2.86311		1.99764									1.88012	8.0584	1.92682		1.94074	9.519
		2.23011				1.82467		10.1671			2.82049	7.89546	41.115		2.71258	18.056			2.6485			1.9471	2.11542			2.11867						1.7571	2.88992		1.76848									2.36326	12.6411	1.89162		1.86971	6.72288
		2.14595				1.72162		10.7494			2.92154	4.11272	45.493		2.03334	6.68943			2.06482			3.37041	1.90965			2.05726						1.75104	2.0717		2.19669									2.73012	9.89199	1.83092		1.7442	14.208
		2.47418				2.25737		8.43144			2.51839	9.81866	39.7616		2.06507	4.72314			2.08235			2.42342	1.95117			2.16174						1.78441	3.00452		1.98779									2.48926		1.81234		1.80376	5.52558
		1.88597				2.83277		8.61175			2.24787	16.1459	29.952		1.75441	11.3718			2.29354			2.94736	2.04922			2.10794						1.87067	2.30389		2.12052									2.14561		1.86106		2.25713	4.86411
		3.3684				2.04662		8.60309			2.2967	20.6354	43.504		2.91135	4.30184			2.5267			3.14486	2.04442			1.80369						1.79			2.00496									2.29953		1.87894		1.80019	11.9947
		2.21767				1.8221		6.99635			2.3053	15.8189	49.7098		2.63726	4.00807			2.07004			1.81265	2.19549			2.27598						1.80272			2.03379									2.77909		1.85235		2.30069	6.64524
		1.99721				1.91522		7.74539			2.27483	6.13151	54.7387		1.81684	21.659			2.37221			3.30744	1.99955			2.04304						1.75825			1.87361									2.13722		1.91807		1.92584	8.09571
		2.30224				1.8924		5.71857			2.83771	13.1223	24.3522		2.2572	18.1316			1.83133			2.7544	1.91496			2.9967						1.80464			2.04718									2.95762		1.8174		3.11346	10.4257
		1.95863				2.03561		4.34675			3.25543	25.3945	41.2697		2.68597	8.87596			2.28372			1.81873	2.20491			2.15393						2.20418			1.86091									2.23848		2.26283		1.92918	5.7121
		2.44481				1.97424		12.1761			2.0164	9.45033	26.9185		1.87011	5.93102			1.88225			2.32026	2.03673			1.86572						1.72943			2.13328									2.07109		1.72649		1.95381	9.24551
		3.00767				1.75784		7.55843			1.96284	24.6376	27.7695		1.86719	5.1797			2.41019			2.281	1.75536			1.92938						1.75618			2.05328									2.18974		1.9909		3.31416	4.32859
		2.1256				1.82851		7.74314			3.30218	17.3963	38.2161		1.90231	13.9107			1.94634			2.15716	1.8574			2.13334						1.70883			1.90033									3.17138		2.44889		1.87592	10.0316
		2.45976				1.85368		8.23932			2.77778	6.96527	30.8218		2.08307	5.83803			2.05756			2.17936	1.89998			2.16809						1.98223			2.18986									2.91469		2.24539		2.49998	10.0379
		1.95697				2.06852		6.40945			3.19597	11.4967	26.1847		2.08169	6.7532			1.75665			1.98844	2.04588			2.08846						1.75298			2.01132									3.14686		1.9757		1.96951	7.66315
		3.89259				1.90022		6.39131			2.08089	12.4633	25.4995		2.28726	10.1325			2.65226			1.81235	1.80585			2.05718						1.71021			1.89749									1.91382		1.66972		1.81643	9.39818
		2.78633				2.08127		7.04384			2.06475	15.2974	45.0042		1.94896	4.55114			2.44125			1.9999	1.68263			2.20602						1.92376			2.2659									2.91884		1.76738		1.85384	13.9192
		1.9368				1.95764		6.56038			2.37673	6.9301	44.7751		2.0255	9.70792			2.14036			2.90278	1.70695			1.872						1.74887			2.08325									2.4552		1.90722		2.56469	6.37303
		2.80802				2.64553		8.83627			2.67455	8.00434	34.2633		1.94988	13.757			2.03156			2.0423	1.67642			2.02483						1.6968			1.73088									2.0206		1.99448		1.93987	14.7165
		2.39184				2.49055		4.78686			2.20633	7.52682	32.0799		1.94794				2.09679			2.56768	2.15926			2.63473						1.72807			1.7706									2.25244		1.72585		1.78987	9.00042
		2.58778				2.06944		8.64995			2.08548	9.72533	33.5864		1.96196				2.13011			2.39186	1.81768			1.92607						1.91436			1.98327									2.65567		2.05842		1.95022	4.66042
		2.15182				1.90743		10.0368			2.50749	20.8354	31.2475		1.81628				2.67343			3.19918	1.75938			1.92012						2.21416			2.04206									2.56139		1.84034		2.63371	12.2341
		3.47613				1.83816		4.93051			2.07964	10.3357	34.0102		2.06099				2.15765				1.76191			2.23662						1.9898			2.01964									1.91764		2.02973		1.98541	8.13717
		2.00712				1.88878		4.7839			2.65769	7.96281	50.5888		2.4187				2.23036				1.86554			1.98154						1.75616			1.79919									2.00827		1.7676		1.80618	7.89626
		2.52722				1.8978		10.989			2.18973	9.67198	26.8093		1.83501				2.61218				1.90816			2.186						1.96276			2.00865									1.91737		1.91		2.01955	8.75566
		2.03619				1.86075		8.02054			2.29816	16.6027	20.638		2.07121				2.35534				1.8571			1.9129						1.84764			1.80977									2.63369		1.82744		2.46954	6.41555
		2.07676				1.92242		13.2146			1.94935	7.62323	27.7167						2.8009				1.91255			2.14026						1.77822			2.39299									2.86		1.78821		2.2336	11.1008
		2.31572				2.01233		6.65514			2.10936	10.812	45.5306						1.87903				1.76999			1.96946						1.85729			2.37385									3.20563		1.77398		1.94636	5.96756
		2.37119				1.90469		8.0242			3.15921	11.0316	37.0767						2.87592				2.64044			1.8967						1.78643			2.26351									2.29982		1.68878		2.14374	7.29431
		2.48823				1.77199		17.4919			2.23679	9.43749	40.2395						1.86018				2.05506			2.038						1.96458			2.53916									2.42338		1.88207		2.17256	7.22089
		2.81632				1.86523		9.38704			2.33268	7.62994	32.849						2.55541				2.06395			2.29078						1.93233			1.95968									2.18271		1.98823		1.6979	9.43458
		2.54461				2.46207		11.4793			2.39487	14.1662	22.6341						3.28648				1.76295			2.46811						2.25963			2.40613									2.36465		1.91536		1.81815	6.99136
		3.20011				1.97284		6.91529			2.07598	15.6337	37.8561						2.34807				1.74885			3.15705						1.82207			2.25903									3.33543		2.06128		1.88661	5.89941
		2.13131				1.98222		4.9983			3.17556	8.99157	43.457						1.93958				1.85878			2.49301						1.83727			2.21409									1.94003		1.69008		2.26928	3.92369
		2.06				1.94116		9.06385			2.44863	14.1279	37.9862						2.03246				1.77075			2.99631						1.84758			1.92874									2.31002		1.83453		2.22742	8.60376
		1.83242				1.91538		8.46224			2.02657	8.12683	29.1282						2.48725				1.88949			3.16637						1.78562			2.27773									2.014		1.88418		1.77996	6.23939
		2.58458				1.76619		6.66539			2.56171	18.9396	29.0337						2.19851				1.86035			1.75192						2.38929			1.81576									2.06589		1.88394		2.11516	4.64282
		2.3682				1.90939		5.08248			2.281	7.1508	15.5515						1.87081				2.09452			3.03489						1.90124			2.25734									1.83051		1.79611		2.65512	11.0498
		2.27872				2.02863		9.00176			1.88507	23.2951	47.0727						2.01862							2.10347						1.87144			1.9792									1.97099		2.00676		1.82168	8.41698
		2.07586				1.81576		6.96154			1.82509	11.7061	29.9845						2.91776							2.0116						1.68928			2.33434									2.0982		1.81284		1.99896	4.29808
		1.95834				2.561		4.00396			2.34513	18.427	45.5888						2.55132							1.92406						2.1992			2.03734									3.23318		1.8987		1.93624	8.72201
		2.14377				2.83852		4.54973			2.06064	16.2158	38.272						2.99412							1.83916						1.98201			1.82747											2.35216		2.42645	7.15188
		2.23461				1.81357		7.13972			1.8926	11.8602	35.9769						2.84782							1.89929						1.80799			2.25515											3.39399		1.80233	8.42264
		3.5512				2.97325		13.1283			1.9231	14.6904	24.9062						2.18873							2.40678						1.74415			2.19758											1.93407		1.93758	3.50499
		3.70208				1.90855		4.57184			1.99637	16.0311	25.3938						1.90964							1.85171						1.85028			1.64976											1.92643		1.97082	31.2364
		2.55441				3.04752		6.19544			2.90885	9.549	20.2804						2.35379							2.46739						1.83524			1.73804											1.88919		2.18846	10.4104
		2.95258				2.0033		7.73327			2.23984	9.20059	40.1848						2.18059							3.47431						2.50721			1.82982											2.03592		1.76279	7.76595
		2.10638				2.0593		5.71322			2.17661	12.5666	27.447						2.68808							2.63586						1.78225			2.11022											2.15205		1.84948	8.14487
		2.19106				2.31308		9.06212			1.84093	8.47688	30.7891						2.01497							1.72679						1.79619			2.07264											2.9538		2.26952	6.08995
		4.29739				1.94734		5.6442			1.97289	9.02166	35.9572						2.36506							2.15563						1.73861			1.94215											1.7762		2.30708	15.7635
		2.29554				1.86134		6.71012			2.10345	7.23473	43.3597						2.33749							3.15421						1.93301			1.92429											1.82057		2.95892	4.51108
		3.07117				2.1138		5.03443			2.59066	7.24406	39.1258						2.22187							2.88515						1.72054			2.42556											1.72141		1.95628	8.86929
		2.44361				2.47798		5.93586			1.95737	14.0087	16.2033						1.84772							1.9076						1.82576			1.75363											2.42841		2.53776	18.3733
		1.9339				1.92716		5.70211			1.88942	9.20342	35.1368						1.75801							2.09923						2.1025			1.90198											2.19399		2.04925	10.6003
		2.03659				2.08043		7.61216			2.19706	14.7015	28.3266						2.56644													1.88499			2.36558											1.74759		2.03089	9.36715
		2.08976				1.94107		16.7116			2.75152	10.8267	27.3499						3.04139													2.01287			2.26068											1.71279		2.07984	11.3319
		2.43028				1.8751		8.56083			1.99797	12.5065	30.8253						2.0211													2.04206			1.97292											2.26214		1.86574	13.8426
		2.31921				1.97784		12.2498			2.50303	11.4703	31.2371						2.04718													1.90491			1.74992											1.79873		2.00328	7.43595
		3.13976				2.39885		7.70873			2.5828	14.8989	29.8407						1.98428													1.75102			1.97224											2.06128		2.23625	8.46804
		2.21626				2.44056		9.92793			1.84503	8.71795	62.0205						1.93272													1.78615			2.00774											1.93248		1.68988	8.52933
		2.09235				1.73647		15.1623			1.87576	3.71666	28.5208						1.94722													1.77273			1.79433											2.04825		2.0174	16.9931
		2.91387				1.87597		6.08138			1.88275	8.39626	30.1215						2.29138													1.81916			1.78613											2.01331		1.87286	12.0456
		2.13934				2.25319		12.743			2.12496	10.1897	43.0351						2.00857													2.00692			1.67206											1.77035		2.38895	14.111
		2.19497				2.30613		7.96604			2.07404	15.42	33.5434						1.98217													1.78245			1.95753											1.85559		1.80252	10.2183
		2.69695				1.73744		6.04749			2.24758	16.2731	26.5366																			1.81701			1.98796													4.58561	6.04096
		1.94421				2.43265		8.78124			1.80894	9.47277	34.2149																			1.68741			1.83322													2.35932	6.95542
		2.27741				2.02795		11.7415			2.19536	9.45839	35.4736																			1.8538			1.86616													2.31311	9.17018
		2.1749				1.86161		6.94426			1.82829	6.93181	33.3606																			2.14003			1.81893													2.247	5.99033
		2.21654				1.76746		7.1094			2.04087	11.0473	37.644																			1.93037			1.97036													2.3561	8.52498
		2.76966				2.28769		8.42289			2.01431	13.224	34.5694																			1.90919			1.76401													1.98767	7.31717
		2.34102				1.7032		5.89738			2.16045	9.17911	26.6867																			1.89964			1.79137													2.0073	12.4234
		3.20865				1.99085		5.69564			2.36911	26.8188	23.3616																			1.91066			1.94258													2.42786	8.16417
		2.60362				1.93438		5.63591			1.92323	7.04489	40.0802																			1.88618			1.75676													1.81118	7.01107
		2.20913				2.09375		5.13875			2.35144	19.838	45.6265																			1.76121			2.51401													4.07036	11.0269
		2.02028				1.92852		6.35897			1.89488	8.42343	40.6333																			2.01455			1.79099													2.19112	13.3351
		2.21945				2.01767		5.07961			2.62807	25.4529	16.6419																			1.95114			1.89637													2.23424	11.9152
		2.42562				1.98643		3.60198			2.67962	14.019	4.78522																			2.2391			1.76653													2.05304	8.31942
		2.04784				1.97717		3.95575			2.09234	5.92912	36.4652																			1.9892			1.92802													1.85174	7.88668
		3.65135				2.33901		4.34055			1.8918	8.39392	23.3376																			1.77822			1.79179													3.79326	8.58556
		2.19378				2.00815		2.86112			2.42419	8.62792	35.7831																			1.85645			2.30672													1.92972	8.58916
		2.70292				1.92657		3.8732			2.77037	7.54031	47.2532																			1.73921			1.80346													2.65581	14.0046
		2.00117				1.89055		7.80633			2.39216	9.42497	25.7554																			2.14314			1.9549													2.10179	9.69624
		2.05201				1.77017		4.89868			2.68348	19.4835	29.8691																			1.8984			2.23869													2.12941	7.15229
		2.2634				2.0549					2.56375	9.54134	21.7188																			1.80819			2.2633													2.31995	7.38995
		2.40913				1.9336					3.13552	7.71431	58.2404																			1.87241			1.85541													1.82299	8.97475
		2.33129				1.84003					2.80428	8.09116	26.3869																			1.78782			1.74416													2.25632	9.79547
		2.3062				2.02885					2.30035	21.9791	54.1055																			1.87112			1.98199													2.09662	9.59406
		2.29473				1.86323					1.97416	5.97573	35.8108																			1.90723			1.91957													2.03004	12.6392
		2.60274				1.90436					2.02411	7.57784	31.1808																			1.74293			2.02654													1.8028	7.03235
		2.23403				1.79836					2.56436	8.53325	24.8881																			1.94145			1.8359													1.87391	9.03891
		2.50577				2.38732					1.85974	19.4392	30.9973																			1.74683			1.87713													2.01809	13.5261
		2.50958				2.01882					1.97254	22.978	15.3561																			2.15646			2.04315													2.4672	8.22623
		2.21412				1.92356					2.03726	9.08938	41.8882																			1.7772			2.03162													2.03574	6.9258
		2.29668				1.89356					2.90532	9.83637	49.6819																			1.92547			1.72682													2.61265	5.69062
		2.17209				1.9469					2.17471	19.0932	18.3674																			1.92049			1.92034													1.90823	5.92257
		2.03298				2.39942					2.13192	8.03198	23.715																			2.02957			1.87226													1.73708	7.55867
		1.95567				2.40854					2.40765	11.5901	30.2135																			2.04589			1.73869													2.14284	10.2655
		2.41227				2.03791					2.0533	6.47405	25.8251																			1.79721			1.93998													1.97442	7.9214
		2.16632				1.75017					1.89296	8.85818	34.2509																			2.16096			1.77231													2.10241	9.678
		2.55771				1.79078					3.1635	6.61882	17.8351																			1.83125			2.34015													1.8229	9.85071
		2.72507				2.11239					2.13548	7.46688	28.6518																			2.04175			1.78762													1.91547	18.8452
		2.01086				2.46956					2.13527	11.8407	43.2298																			2.18029			1.94317													1.73244	9.78963
		2.04912				1.9036					3.02075	15.0537	23.4679																			1.80274			1.83317													1.72166	7.97435
		2.06652				1.79525					1.86181	6.27713	32.5856																			1.77672			1.76162													2.75161	5.76741
		3.02732				1.88373					2.53937	9.23324	59.853																			1.78229			1.7477													1.86539	6.46786
		2.34936				1.87734					2.40466	9.80655	41.4031																			1.90928			2.01599														13.0675
		2.83706				1.70857					2.22037	10.736	26.2429																			1.74059			1.95513														10.4429
		3.65734				1.68701					1.94008	10.1977	59.5224																			1.71219			1.7932														7.89347
		3.09754				1.88646					2.73942	9.48074	23.3299																			1.84978			1.81631														6.07065
		4.01145				1.8542					2.83238	13.1978	30.09																			1.7868			1.78363														8.85204
		2.57661				1.76079					1.93281	8.4801	49.5929																			1.80702			2.2533														8.97994
		2.13239				1.68783					2.02909	7.12441	49.5972																			1.89503			1.95422														7.14567
		2.30825				1.96945					2.94431	13.1794	55.9667																			1.99016			1.90981														6.53756
		2.07135				1.94509					1.9489	6.22343	18.6627																			2.08976			1.73465														11.4834
		2.41769				1.84751					1.94339	5.03184	44.7334																			2.13614			1.90538														8.09179
		2.13965				2.12737					2.23586	6.79393	32.931																			1.76512			2.1298														7.60585
		2.51112				1.8413					2.75567	10.2062	18.7907																			1.81799			1.73106														8.68341
		2.35073				1.99142					2.21288	11.8525	41.2765																			1.80853			1.86176														7.50439
		3.09593				1.96488					2.21697	3.61728	23.3235																			1.94266			1.84615														12.75
		2.24012				2.02313					2.64861	16.7761	22.8071																			1.9118			1.69947														10.3449
		2.1824				1.85931					2.62971	8.04051	41.8585																			1.89764			2.04388														8.44798
		2.36155				1.71179					1.93792	15.0688	23.1927																			1.95132			1.88809														5.98642
		2.56318				2.34781					2.25538	8.74777	30.0052																			1.68196			1.75115														7.18056
		2.37046				1.88109					3.42603	11.1525	29.3871																			1.82569			1.94816														12.1351
		2.38647				2.21707					3.28405	13.0667	28.3315																			1.77403			1.83648														8.98904
		2.17419				1.94531					2.00847	5.93989	25.4325																			1.79221			1.81966														6.79165
		2.11888				1.83898					2.22187	4.3211	44.4938																			1.95435			1.84887														4.88117
		2.35328				1.76201					2.62166	9.73362	36.3901																			1.69737			1.81021														6.55509
		2.4065				1.76675					2.15355	10.0615	18.2126																			1.95232			2.11986														8.12003
		2.34272									2.22783		9.49347																			1.99238			2.08963														6.2383
		2.05333									4.0723																					1.81794			1.842														7.95569
		2.11041									2.2271																					1.79897			1.76584														6.90777
		2.12681									2.66505																					1.76858			1.816														5.55795
		2.6662									2.1864																					1.9811			2.24198														3.383
		2.27818									2.12838																					2.10864			1.96744														6.41859
		2.56662									2.34405																					2.2549			1.74147														3.50592
		2.53962									1.89249																					1.76396			2.0551														8.3894
		3.1295									2.11003																					1.81534			1.72964														14.5499
		3.84133									2.37744																					1.8438			2.40945														6.77372
		2.45946									3.04367																					1.76458			1.71957														7.13581
		2.08295									2.5791																					1.82623			1.69584														16.0747
		1.86161									2.76105																					1.97479			2.07202														6.10487
		2.10195									4.2464																					1.83827			2.15071														10.1595
		2.15648									2.20963																					1.79607			2.02595														8.50537
		2.01302									1.88192																					1.84988			2.07372														15.0354
		2.20921									2.15713																					1.75485			1.81613														7.75711
		2.81877									1.81128																					1.92977			1.84316														5.34143
		2.43925									2.74502																					1.93408			1.79421														13.4325
		2.16721									2.27805																					1.97411			2.17361														12.5513
		2.25793									2.31588																					1.73639			1.99107														11.7936
		2.00507									2.56456																					1.83167			1.72398														15.194
		2.20286									1.97118																					1.77486			1.76017														1.84434
		2.05537									1.95389																					2.08149			1.86462														10.9746
		2.07818									2.44643																					1.72092			1.88171														6.27638
		2.13068									2.90607																					1.84234			1.91507														20.9893
		1.89586									2.68753																					1.84597			2.15381														20.1591
		2.86355									2.80656																					1.75801			1.86277														8.68451
		2.00194									1.81131																					2.03344			2.21337														9.66181
		2.21292									2.20263																					1.81064			1.98409														14.3288
		1.81246									2.3409																					2.01744			1.79545														7.9002
		2.11884									2.09955																					1.84673			2.08344														6.44346
		2.42023									2.12419																					2.12079			1.88365														13.6746
		2.11023									2.4564																					1.93574			1.90182														18.9011
		2.0236									3.53381																					1.83827			1.98409														12.2547
		1.89459									3.21068																					1.84934			1.79046														6.18721
		2.61265									1.93019																					1.78294			1.99327														8.83818
		2.21455									2.39604																					1.88388			2.10836														17.3948
		2.04399									2.25842																					1.99208			2.1577														16.4722
		2.02092									1.89065																					1.99774			2.00969														4.39806
		2.00313									1.91818																					1.70419			1.75291														14.062
		2.1561									1.84098																					1.81161			1.76538														10.073
		2.5997									2.56001																					2.09086			1.94253														10.6365
		1.91097									1.99206																					1.83771			1.79573														12.3566
		1.99849									2.25476																					1.70148			1.86151														13.6313
		2.24916									2.88294																					1.78707			2.64683														10.7729
		1.96862									2.48463																					1.94854			1.73841														12.1355
		2.28381									3.60248																					1.75027			1.84734														10.5192
		2.16515									2.22887																					1.74675			2.03667														16.4174
		1.94083									2.21391																					1.93697			2.10018														15.2036
		2.41591									2.02621																					1.82569			2.08049														6.90863
		2.22676									2.27116																					2.0453			2.06018														11.5558
		1.9961									2.76749																					2.03633			2.01416														11.7198
		2.3736									3.15216																					1.82782			2.55896														8.87091
		2.03474									2.26038																					1.97773			2.09778														6.32029
		1.97291									2.98201																					1.90314			1.8481														4.4936
		2.2275									2.74289																					1.85128			2.13224														25.1009
		2.38489									1.89899																					1.86557			2.44207														7.51373
		1.90389									2.62127																					1.80129			1.70093														14.9406
		2.21558									2.82626																					1.89127			2.08717														7.43727
		1.97896									3.38503																					2.03067			2.08587														8.4775
		2.11891									2.18752																					2.12845			2.12023														16.9995
		2.21699									2.13322																					1.76512			2.11161														17.913
											2.89079																					1.74196			1.95294														11.656
											2.10404																					1.69967			1.84128														8.01012
											2.14062																					2.09082			1.77775														16.8781
											3.33553																					1.91997			2.17421														13.019
											2.56425																					1.80106			2.10783														8.14672
											3.58358																					1.87771			2.03229														13.7778
											2.37268																					1.70773			1.81807														14.149
											2.69909																					1.87617			2.0931														11.2642
											1.96147																					1.99262			1.87288														13.1121
											1.94725																					1.85318			1.988														16.6389
											2.81998																					1.91347			1.79988														13.6376
											2.32837																					2.12094			2.13624														13.1914
											2.48529																					1.79933			1.74879														13.6078
											2.7503																					2.10351			1.86038														11.2334
											2.54061																					1.79045			1.67925														13.5825
											2.49568																					2.04265																	16.6013
											3.8628																					1.73746																	6.35046
											1.88079																					1.88864																	9.23791
											2.19612																					1.7477																	4.86716
											2.39055																					1.99882																	20.042
											2.3488																					1.90005																	8.79348
											1.94274																					1.91594																	8.63509
											3.56311																					1.91092																	8.97357
											3.22544																					1.95972																	5.44845
											3.05794																					1.76543																	5.17928
											2.72636																					2.08978																	19.0423
											2.29574																					1.74352																	5.80086
											2.00355																					1.79064																	11.59
											2.0557																					1.82623																	8.81199
											2.9907																					2.15189																	21.9432
											2.67195																					1.99977																	7.93079
											2.65926																					1.94183																	5.96443
											3.21043																					1.92627																	7.21794
											1.97684																					1.76728																	22.5298
											2.00467																					1.91227																	12.0627
											2.92748																					1.73712																	12.2135
											2.29346																					1.92312																	8.19373
											2.52827																					1.77394																	7.92799
											2.0678																					1.81565																	9.62433
											2.47522																					1.80397																	3.26179
											2.16337																					1.75751																	4.08933
											2.01512																					2.00018																	7.5753
											2.19335																					1.82916																	6.24862
											2.00164																					1.9088																	6.03369
											2.2302																					2.30971																	5.41714
											2.89195																					1.87136																	12.9073
											2.92411																					2.09221																	4.20187
											2.31234																					2.09113																	10.5676
											2.58119																					1.70982
											1.97566																					1.84335
											2.13658																					1.78526
											2.12902																					2.06028
											2.4359																					1.65122
											4.0634																					1.73901
											2.85756																					1.89775
											2.16068																					1.93006
											2.68553																					1.82654
											2.99308																					1.8002
											2.06612																					1.88297
											2.23618																					1.91549
											2.27014																					1.76133
											2.94323																					2.0276
											2.55267																					1.81383
											2.01047																					1.97155
											2.34362																					1.9662
											2.29261																					1.79378
											3.00915																					1.90834
											2.61111																					1.91948
											1.92209																					2.02012
											1.91561																					1.73665
											2.76901																					2.12433
											2.0031																					1.96525
											2.86912																					1.72031
											1.80441																					1.84984
											2.09997																					1.69542
											2.22653																					1.8788
											2.42903																					1.83253
											1.88519																					1.89801
											2.0473																					1.78856
											2.32495																					1.84704
											2.0121																					1.73849
											3.20778																					1.73587
											2.70489																					1.85222
											3.60359																					1.79714
											2.01417																					1.78548
											3.63253																					1.97341
											2.95373																					1.70779
											2.63736																					1.82357
											2.78339																					1.81318
											2.59021																					1.77497
											2.10705																					1.70974
											3.50227																					1.96476
											2.68342																					1.68729
											2.3539																					1.92705
											2.4322																					1.68387
											2.54364																					1.88902
											2.35922																					1.85235
											1.85376																					1.75634
											5.15166																					1.94584
											2.16758																					1.8717
											3.05261																					1.85223
											2.25701																					1.99307
											2.83259																					1.74259
											2.12129																					1.82947
											3.27758																					1.92353
											1.91491																					1.92682
											3.05249																					1.93781
											2.68898																					1.99783
											2.56468																					1.94232
											1.9284																					2.12439
											2.20203																					1.77025
											2.02172																					1.78628
											2.10226																					1.96602
											2.13591																					1.93601
											2.07424																					1.79815
											3.31173																					2.04985
											3.18057																					2.05567
											1.87041																					2.24871
											3.20352																					1.70504
											3.30267																					1.94194
											2.51585																					1.96799
											1.93503																					1.75546
											3.3773																					1.80329
											2.27799																					1.83616
											1.96727																					1.74428
											2.01976																					1.71137
											2.52581																					1.95552
											2.30613																					1.90731
											1.91768																					1.90189
											2.30588																					1.682
											2.13443																					1.82799
											3.62114																					1.92929
											2.8023																					1.77593
											2.21816																					2.00499
											2.43049																					1.78961
											1.91619																					1.8584
											2.28065																					2.00923
											1.94713																					1.95957
											2.06832																					3.10048
											2.28643																					1.81691
											2.80245																					1.86442
											2.01888																					1.77634
											2.84118																					1.71238
											2.35649																					2.86019
											2.9274																					2.17975
											2.34152																					1.82613
											3.38125																					3.58754
											2.11672																					1.75074
											1.9467																					1.74145
											2.80321																					3.76067
											1.9962																					1.84689
											2.32177																					1.69403
											2.24582																					1.9333
											2.3514																					1.71659
											2.34498																					1.82963
											3.33656																					1.76779
											2.52221																					1.84953
											2.89902																					1.93934
											1.93381																					1.95411
											2.91509																					1.98936
											2.42407																					2.55585
											2.07308																					1.96573
											1.88265																					1.74721
											1.94562																					1.80468
											2.32115																					1.8293
											2.64172																					1.95857
											2.04445																					1.82468
											4.8498																					1.89693
											2.38561																					1.73863
											2.00875																					1.88388
											2.45011																					1.73847
											2.49879																					1.84461
											2.02062																					1.76974
											2.3644																					1.82445
											3.28217																					1.83072
											3.56871																					1.68775
											2.78664																					1.67574
											2.67801																					1.86624
											2.35747																					1.92923
											2.21661																					1.90503
											1.94886																					1.832
											2.17363																					1.80748
											3.35023																					2.20847
											4.16638																					1.75884
											2.24462																					2.32085
											2.72297																					1.81743
											1.88792																					1.9048
											2.53059																					1.83979
											2.84922																					1.71869
											2.6411																					1.95827
											1.88412																					1.96558
											2.17508																					1.76247
																																1.80884
																																1.73833
																																2.04378
																																1.92791
																																1.81882
																																2.17027
																																1.81557
																																1.79078
																																1.91143
																																1.76043
																																1.7541
																																1.84961
																																1.8633
																																1.86677
																																1.82494
																																1.85397
																																1.88466
																																1.72808
																																1.82659
																																1.94009
																																1.71912
																																1.78865
																																1.85524
																																1.87103
																																1.76992
																																1.81442
																																1.80976
																																1.80764
																																1.79825
																																1.80244
																																1.73979
																																1.81332
																																1.99814
																																1.86328
																																1.90557
																																1.72978
																																2.36969
																																1.7629
																																2.05741
																																1.76946
																																2.34448
																																1.84902
																																2.01417
																																1.94772
																																1.75546
																																1.84519
																																1.73532
																																1.78272
																																1.82532
																																1.72417
																																2.17883
																																2.01664
																																2.1089
																																2.06912
																																1.84662
																																1.77018
																																1.8349
																																1.92571
																																2.10567
																																1.91341
																																1.81817
																																2.0832
																																2.05706
																																2.01602
																																1.83482
																																1.75139
																																1.83789
																																1.83129
																																1.85635
																																2.20792
																																2.90556
																																1.86278
																																1.93644
																																1.8824
																																1.90962
																																1.97296
																																2.0692
																																1.78053
																																1.90477
																																1.94654
																																1.79541
																																1.96483
																																1.79367
																																1.78476
																																1.78948
																																1.98558
																																1.83038
																																2.30142
																																1.80641
																																1.72476
																																1.71179
																																1.86423
																																1.80523
																																1.7763
																																1.72858
																																1.8684
																																1.72112
																																1.89573
																																1.84746
																																1.93045
																																1.891
																																1.86895
																																1.87356
																																1.757
																																1.80133
																																1.75335
																																1.77707
																																1.89774
																																1.82261
																																2.33796
																																1.83383
																																1.77632
																																1.80753
																																1.81039
																																1.867
																																1.78643
																																1.73798
																																1.98649
																																2.03657
																																1.76503
																																1.71053
																																2.1647
																																1.82194
																																1.7738
																																1.90816
																																1.82534
																																1.82832
																																1.80233
																																1.99015
																																1.89271
																																1.79016
																																1.77549
																																1.73219
																																1.94287
																																1.78226
																																2.51079
																																1.87498
																																1.81536
																																2.23916
																																1.90164
																																2.87081
																																1.80379
																																1.78829
																																1.70742
																																1.86297
																																1.78652
																																1.99976
																																1.86574
																																1.83629
																																1.85291
																																2.04055
																																1.91351
																																1.80961
																																1.83551
																																1.8274
																																1.847
																																1.92126
																																1.85232
																																1.91837
																																1.97336
																																1.79915
																																1.87114
																																1.76098
																																1.73499
																																2.1335
																																1.85097
																																1.83016
																																2.87055
																																2.08298
																																2.0041
																																1.86773
																																1.85044
																																1.83582
																																1.75758
																																1.75754
																																1.77278
																																2.22363
																																2.02498
																																2.40618
																																2.19974
																																1.78471
																																1.73619
																																1.78785
																																1.84053
																																1.94253
																																1.85432
																																1.72087
																																1.70981
																																1.70505
																																2.02451
																																1.76495
																																1.72408
																																1.91529
																																2.07536
																																2.16497
																																1.71581
																																1.84215
																																1.91275
																																2.00149
																																2.3334
																																1.77285
																																1.95017
																																1.94139
																																2.08497
																																2.07674
																																1.91205
																																1.91755
																																1.73882
																																1.73462
																																1.75339
																																1.76901
																																2.02919
																																1.99927
																																1.84414
																																1.78641
																																1.96131
																																1.8059
																																1.86501
																																1.83767
																																1.93913
																																1.85344
																																1.94608
																																1.80873
																																1.75402
																																2.10317
																																2.28177
																																1.94808
																																2.03015
																																1.8251
																																2.04624
																																2.03485
																																2.01987
																																1.81142
																																1.85628
																																1.7846
																																1.88591
																																1.77565
																																1.76612
																																1.91659
																																1.71938
																																1.89817
																																1.78184
																																1.90722
																																2.05286
																																1.84292
																																1.8268
																																1.89742
																																1.86247
																																1.91752
																																1.76093
																																2.13398
																																1.76401
																																1.97021
																																1.8223
																																1.7975
																																1.83645
																																1.78152
																																2.13297
																																2.00438
																																1.8635
																																1.8561
																																1.80722
																																1.8512
																																1.91649
																																1.87562
																																1.85473
																																1.85759
																																1.98531
																																1.75241
																																1.83083
																																1.90345
																																1.77637
																																1.77139
																																1.8579
																																1.82206
																																2.04075
																																1.76428
																																1.77198
																																1.91608
																																1.71972
																																1.76402
																																1.85004
																																1.85629
																																1.89372
																																1.88245
																																1.84331
																																1.89451
																																1.7889
																																1.82503
																																2.04451
																																2.10288
																																1.83913
																																1.76615
																																1.77872
																																1.8808
																																1.88607
																																1.88031
																																2.07974
																																1.99508
																																2.02756
																																2.00121
																																1.79389
																																1.87588
																																1.76797
																																2.12335
																																2.00429
																																1.88257
																																1.85568
																																1.97714
																																1.77608
																																1.9833
																																1.8512
																																2.14006
																																2.02677
																																1.98566
																																2.43015
																																1.84109
																																1.77656
																																1.84942
																																1.94688
																																1.87143
																																1.88816
																																2.05923
																																1.85955
																																1.80665
																																1.89218
																																1.85511
																																1.78198
																																1.91206
																																2.33947
																																1.85373
																																1.8422
																																1.76173
																																2.0348
																																1.82526
																																2.2223
																																1.77268
																																1.82148
																																2.44806
																																1.8361
																																1.90221
																																1.76717
																																3.15924
																																2.05253
																																2.11118
																																1.82192
																																2.20253
																																2.14065
																																1.89207
																																2.21756
																																1.7206
																																2.02927
																																1.82388
																																1.86685
																																2.15804
																																1.86298
																																1.91133
																																1.83037
																																1.69606
																																1.79791
																																1.81345
																																1.73379
																																1.73657
																																2.59716
																																1.90666
																																1.80909
																																1.713
																																1.90571
																																2.86108
																																1.80614
																																1.82226
																																1.79177
																																1.81117
																																1.80274
																																1.69766
																																2.04607
																																1.79256
																																1.95159
																																1.68951
																																1.80807
																																1.75014
																																1.97746
																																2.8895
																																1.72701
																																1.64479
																																1.77516
																																1.78919
																																2.06199

## Sheet: HSE-GFP
	E14 (removed dead cells)							E15 (removed dead cells)							E18					E19			E34				E37							E38							E68			E69
	WT_25C	WT_37C	ssa1∆_25C	ssa1∆_37C	kar2-159_25C	kar2-159_37C		WT_25C	WT_37C	ssa1∆_25C	ssa1∆_37C	kar2-159_25C	kar2-159_37C		DMSO	0.5µg/ml Tm	2µg/ml Tm	20µM PHS		DMSO	0.5µg/ml Tm		DMSO	2µg/ml Tm	20µM PHS		WT_25C	WT_30C	WT_37C	get3∆_25C	get3∆_30C	get3∆_37C		WT_25C	WT_30C	WT_37C	get3∆_25C	get3∆_30C	get3∆_37C		SD	SD-Ino		T1_SD	T1_SD-Ino
	7.67219	6.81424	9.85176	9.37867	6.43038	10.4391		6.62623	9.51717	5.32912	9.58589	11.0255	13.0707		8.31234	10.0538	10.8953	6.57559		5.95261	12.628		5.05993	7.81649	7.75402		6.17972	6.13311	5.459	20.6827	13.2903	11.3225		5.36282	5.92972	5.38249	22.2985	17.5082	18.8299		5.55	8.25		5.092	4.29827
	8.7326	8.64981	10.1658	15.171	7.40181	24.5517		6.56045	12.7398	5.86246	6.94948	7.16051	21.8546		4.34688	8.95736	11.6808	6.79025		4.5032	28.2238		3.91522	11.8517	6.5095		6.36938	5.3385	7.83554	13.6767	16.3546	21.3107		8.05098	5.94317	7.37957	21.4523	13.6193	22.2222		5.27	9.95		4.72686	10.1451
	4.99727	9.67645	10.6306	17.4831	6.60051	30.3805		8.19819	11.3923	5.52258	15.4651	7.05707	27.2091		5.35638	7.47637	8.52825	7.14434		5.05244	19.5778		9.99795	10.3053	5.78089		7.70868	4.27333	6.43069	20.1841	23.6403	16.4086		7.51231	6.00359	6.44078	13.1762	22.4409	18.556		4.73	17.02		4.83492	5.21015
	7.19247	8.15702	7.57613	22.4315	5.26894	41.8718		8.33969	8.59541	5.15051	17.6829	7.57424	23.832		5.11676	11.409	11.9911	9.81542		4.35567	12.1542		4.77917	12.5564	5.19491		8.8506	5.34113	8.24455	12.0175	17.0082	11.8417		9.4006	5.26825	6.15372	16.7426	23.8892	10.3348		7.31	5.37		5.7689	5.55566
	4.74072	9.77908	6.40309	11.7942	6.26981	19.4731		5.58444	9.4311	6.5097	13.9839	6.70462	17.7633		7.00119	6.95885	5.94474	15.2546		7.17864	12.1291		4.65118	5.69401	7.28706		7.56155	5.82996	7.67351	21.7246	14.9576	18.8606		6.81592	4.6808	6.65279	23.0899	22.3991	11.2691		5.34	5.57		3.70584	5.48499
	6.96922	10.4629	7.88206	8.94205	8.36384	14.544		6.59994	7.00185	7.27182	13.7447	8.37891	25.2197		5.30598	10.5717	11.9731	11.4998		9.30042	7.99415		7.11344	9.156	4.85141		6.76129	6.6372	9.56986	23.8056	30.9233	24.9452		6.8741	6.7758	7.4299	25.8353	13.6392	19.6396		5.26	11.49		4.77084	8.14952
	9.66443	6.74888	5.4054	6.46132	6.26634	16.0786		4.91037	11.5729	5.78512	23.2639	8.9396	18.9745		7.1513	7.45348	9.33086	8.77633		5.89388	18.4409		5.10412	10.5334	3.75258		7.79928	6.86376	7.46191	23.6747	24.8168	22.1713		6.95913	5.2206	6.92814	18.836	15.1471	12.0857		5.87	6.97		5.78911	9.56091
	7.26916	5.79139	16.8759	18.5499	8.89054	15.6842		8.53024	7.41183	6.77993	14.8165	7.73235	11.6454		4.98134	11.8921	7.66128	4.07199		4.42264	13.7058		4.45087	10.5904	5.75648		6.68904	6.87524	7.28663	24.1308	14.6572	21.5262		7.81163	6.8757	6.26253	37.6068	10.5765	11.8699		7.68	8.45		3.30664	7.01208
	8.14227	6.42076	6.6222	21.5241	6.03127	14.9522		4.90302	10.1864	11.8316	18.6265	5.29046	16.8488		7.25273	9.07241	18.3968	6.89913		18.6667	11.937		6.2889	15.3283	5.74335		6.27275	7.44352	6.54904	25.7722	10.6878	32.9441		5.01225	5.924	6.12583	16.3735	25.2501	12.0206		3.9	4.41		4.06561	5.50111
	6.85835	11.4004	7.35477	12.6396	6.42285	32.9268		6.64854	6.85308	5.61184	10.9152	5.99838	13.8047		9.12175	12.482	14.2782	6.9722		7.18818	10.8069		5.66342	7.11079	6.65071		8.07256	6.80217	8.61225	17.6756	17.0278	13.9731		5.16469	5.06582	4.69606	17.7884	15.1688	11.9168		5.62	6.77		4.81263	13.6007
	6.28359	10.3722	9.97321	23.3568	9.07524	29.5224		7.21048	8.58011	7.89106	17.555	9.6767	16.9902		5.13358	10.0216	8.80415	5.23726		6.06774	12.6232		4.90585	12.012	6.74879		7.35966	7.52841	10.2157	11.4735	9.467	13.8441		10.0446	5.36509	7.18251	20.8327	13.2758	14.1001		7.76	11.54		4.61182	6.60627
	9.91538	8.88416	7.65099	24.0234	7.60548	28.9538		6.86744	9.60253	7.75746	9.44412	6.59566	20.4164		8.03935	7.85281	6.97374	5.57966		7.52608	43.1354		5.67384	11.2715	6.31454		5.28185	10.1362	8.23966	19.5758	11.6781	12.2485		11.6202	8.67575	6.22682	17.9142	10.3206	9.45463		11.25	5.47		9.84875	5.38157
	6.89406	11.7036	6.80787	13.9355	6.41085	27.4322		5.16101	9.47753	5.80339	14.1357	5.48717	14.8308		5.1318	10.4272	8.35605	7.90113		6.54107	19.6934		13.9073	9.59972	5.37408		7.13451	6.89371	9.61037	37.3937	33.5649	18.5812		6.6191	7.22368	7.84466	21.2233	17.4207	12.0491		8.92	7.99		5.08629	4.97172
	6.57436	6.63135	9.61318	11.1481	8.33751	19.4325		6.00077	10.8373	6.00851	16.2404	6.80866	17.4165		4.71547	11.6612	9.67567	9.02916		5.88939	7.02538		5.56414	14.4035	8.1064		4.74606	6.99919	7.31333	12.0724	11.4125	24.9132		7.24782	5.98308	6.95375	15.5547	18.2043	7.86167		5.69	7.14		4.70768	7.26213
	5.44093	6.66061	8.20721	9.91338	7.46075	20.6547		9.23223	10.0884	6.17681	19.0977	6.93084	24.1573		5.06351	6.19213	9.99478	10.6476		5.52994	12.2627		5.35304	11.2904	6.9676		13.224	8.38776	6.68817	30.9284	25.5793	19.7082		7.51792	6.93061	7.81781	21.6024	15.8475	14.8159		3.52	7.2		5.74876	6.51746
	9.92408	7.05302	14.113	19.9221	5.74434	14.7348		5.91383	8.85386	8.41717	18.8776	7.28775	20.2248		5.73088	12.7095	10.4352	6.98095		6.30174	11.7406		4.54254	21.6552	7.41316		5.45521	6.34875	9.60664	17.7374	29.5763	24.0169		6.93322	6.39433	5.89473	18.0485	16.0286	15.3923		6.02	8.89		8.32758	6.55475
	5.58576	8.26765	8.74933	11.7665	6.65452	17.9073		5.63953	9.21629	9.22814	7.53394	6.55385	11.3662		6.10435	8.66534	11.3041	4.333		5.25218	12.6671		5.63212	15.1139	5.71085		8.52561	9.38093	6.93857	13.9096	25.6088	21.6545		5.17148	7.33023	5.17298	15.172	16.3167	13.5957		3.86	5.63		4.2127	8.17859
	7.27667	7.48892	12.0503	11.76	4.77427	19.648		9.61268	9.84125	6.25885	8.13564	9.51933	13.9716		5.14716	12.0918	15.2372	5.17471		6.27652	8.94864		6.82338	15.143	5.09964		6.66767	8.03491	8.28094	11.8764	16.8175	12.9319		10.2082	5.5071	6.06128	27.5427	10.5869	19.1691		8.65	12.63		5.46598	9.18254
	4.4263	6.64654	6.89461	22.4077	8.11027	13.727		6.599	8.05023	5.8637	24.7414	4.77467	14.346		5.09432	7.74395	13.2169	11.3404		8.34852	15.5119		4.81063	6.74611	6.72856		6.94661	6.76506	10.0126	14.9666	12.2495	17.9893		7.86723	5.78812	4.85328	37.0892	12.2671	15.4713		6.61	8.53		5.5858	5.78698
	8.89634	10.4316	8.67254	11.3099	7.12808	24.7483		8.27908	7.47533	6.48545	9.88089	8.21474	26.2621		6.5405	14.0515	12.8247	6.2947		5.40453	9.29357		4.49598	7.67996	5.35184		4.85446	6.46528	11.6793	26.4029	19.5117	19.4515		6.16716	6.56478	9.43035	17.061	15.2225	11.8238		6.39	7.61		5.76933	5.84024
	6.97323	7.26872	8.74838	9.35665	8.43544	13.2815		4.39948	9.6999	6.32272	9.39165	6.59571	24.6098		4.90513	14.3992	14.7109	5.76		13.1419	13.8996		5.51091	15.2609	7.2686		5.84756	6.28157	9.24721	24.6296	16.1893	28.6831		5.50409	5.8003	8.95435	31.8903	13.5654	17.6078		4.1	14.51		9.53714	7.31282
	5.4502	7.02477	6.29991	12.6027	6.58148	23.1199		6.5873	7.72251	9.64423	10.4472	7.22256	17.04		7.31776	7.46641	16.8478	5.27891		8.53584	23.0981		5.71809	9.61837	7.26662		7.60494	6.3887	6.56016	14.9262	14.4144	19.3551		5.71205	6.47386	7.48294	15.4284	17.1333	13.8622		3.41	9.69		8.48834	6.20573
	7.77559	10.8398	6.13192	17.7978	7.36583	25.1454		11.4553	8.72353	7.29143	23.2997	7.50148	17.6669		7.21984	7.24603	17.4256	6.78828		7.28897	8.83606		4.64312	10.4583	6.22796		7.08379	9.25158	7.1384	13.1332	18.1954	16.8353		5.849	6.21048	8.1586	25.1387	13.6885	22.4295		5.07	12.35		5.53644	7.46915
	7.88957	16.0892	8.40507	14.6237	8.28639	18.2885		7.64598	8.80252	8.44151	16.6391	10.512	20.611		9.35548	9.55013	12.3527	5.65302		6.65349	9.2108		5.53661	15.2485	4.48329		5.49343	15.6104	6.67117	24.5957	9.44336	12.6351		5.30287	6.62243	9.27673	23.1453	18.3272	17.1391		5.21	6.75		5.04661	8.07786
	6.84448	5.49091	7.99417	14.0545	8.65766	20.2059		7.66474	7.94811	6.18038	20.0129	6.91503	21.6072		6.02337	10.2446	9.85164	7.30708		9.67949	9.96612		7.06834	8.66875	7.00816		7.29329	6.15572	6.29321	28.9335	15.4061	23.1915		5.9391	8.89778	9.09836	33.3881	22.6702	15.8952		8.72	6.96		5.61314	6.52396
	5.86438	6.55796	6.87884	18.0964	6.63503	22.0422		6.87555	9.46166	7.73507	17.6114	6.00107	26.0345		8.07459	7.8036	9.05603	5.74258		6.24848	10.4515		4.92142	14.7297	5.09645		5.21081	7.09125	6.65247	17.6301	12.683	16.0441		5.97544	8.06967	9.49199	28.1986	18.6389	13.7505		5.47	7.97		5.47757	5.82952
	6.13797	8.70235	6.18429	14.2711	6.20156	17.8215		5.93172	13.6329	11.7289	18.6865	5.0248	18.4527		6.63883	9.29013	8.37888	10.4241		6.24195	11.0174		9.7725	12.3972	5.11479		6.10854	6.41629	8.77425	13.6331	14.2291	15.006		5.01483	5.39098	6.07933	15.5974	23.7335	24.1714		7.09	7.64		4.5113	6.03953
	6.25559	7.15112	7.43289	5.05856	6.28347	18.4864		6.35263	8.95435	6.68452	18.483	7.23881	17.564		5.72036	6.22548	7.74508	4.86776		5.88285	19.1246		6.90516	6.71017	5.13978		10.7356	7.8459	9.04075	18.0521	13.2871	24.5551		4.90337	5.96792	7.70343	16.276	17.3047	12.2759		6.2	14.24		5.26112	6.23231
	5.64716	7.69347	7.08082	17.2387	5.9818	29.5257		6.70447	7.09084	6.95371	13.6247	6.26551	26.6078		8.75435	13.673	10.1125	5.81851		9.0437	12.709		5.9248	9.06222	8.54991		6.79292	6.62779	10.9406	19.216	16.1562	15.9296		6.46557	7.41892	9.16678	27.11	21.1343	17.079		8.18	7.62		5.41468	5.23664
	9.24698	7.89329	7.40812	10.0051	7.28553	18.4622		5.58801	6.57055	5.5503	24.2535	7.77313	20.3305		7.70956	9.28687	13.5359	8.18694		6.97479	29.3219		4.86331	15.073	12.0836		5.15105	8.04364	7.09872	17.3973	26.3209	13.5989		6.14968	6.95871	8.50639	15.6744	18.5365	11.4242		5.73	8.68		6.0873	6.07512
	7.43495	6.48856	7.93508	18.5153	4.66724	9.39828		9.46495	12.3345	11.7664	16.0874	8.63032	13.4798		5.03757	8.13918	10.6319	13.6994		15.5558	11.6671		6.01487	6.95768	10.34		6.39195	6.81094	14.6535	20.9888	24.6089	14.9593		5.46081	8.96012	11.0388	21.654	18.521	15.5539		5.91	7.56		10.5167	9.2198
	6.35244	10.247	11.6862	16.995	7.33304	28.567		4.94375	8.61531	6.68788	10.0814	6.58278	21.4482		6.0171	10.3041	11.5457	8.49979		9.55924	17.2804		8.271	4.96187	7.02878		5.22299	6.61117	6.21507	15.7263	9.87731	18.0612		5.3308	8.63961	7.97839	22.9571	18.2999	10.4448		5.29	6.28		5.44664	4.90888
	5.4956	8.54358	7.48872	22.148	7.41716	23.4238		4.88434	8.69837	9.11519	18.3615	6.22882	33.6602		6.88493	7.94967	11.85	5.73943		5.56118	8.10945		7.07944	7.46383	7.15993		5.5536	6.29814	6.85451	16.1789	11.699	31.8172		9.03338	5.94312	10.8881	14.7748	12.5796	12.6887		3.82	6.56		5.19339	6.86054
	6.10037	12.6514	6.73003	14.473	9.8766	7.68964		8.67504	7.60066	10.5006	14.3766	6.15501	18.6182		6.96115	12.2719	11.3925	4.3298		5.15514	6.65031		6.04847	5.81824	5.24614		4.81595	6.0952	6.66179	18.1353	13.4268	22.0195		6.57625	5.79438	8.79613	21.4995	18.7271	7.25315		6.64	4.51		7.05049	7.59222
	5.29586	9.35963	7.80797	21.0597	7.33945	26.0217		5.42236	10.4785	6.13512	8.71351	7.33377	16.3595		5.08161	8.81064	7.6389	11.2769		6.62351	9.71835		5.99919	19.4477	5.46183		8.38704	6.29059	14.5809	15.0332	17.3305	14.7089		6.68621	5.69059	6.12744	20.4467	13.0806	18.6572		4.86	9.05		4.98458	10.5852
	6.49488	10.0616	7.98726	16.0182	5.72443	32.1318		6.58597	10.3454	6.50379	10.4991	11.3191	21.1744		7.65332	9.86945	14.0326	8.38402		5.82299	11.424		5.34328	7.83721	5.9814		6.56726	6.5307	6.04332	20.275	16.7834	26.9921		6.21763	5.4404	10.4662	26.1102	15.1253	13.1101		4.02	8.88		8.77664	4.11212
	7.98627	9.59324	7.39218	19.5082	6.20533	28.5996		6.18906	7.66176	6.67298	24.9141	7.5313	16.1421		6.14897	9.06019	10.4078	7.81267		6.58132	9.04561		4.37452	10.2762	4.31631		8.05299	7.08104	8.5334	22.0207	16.3804	13.5866		6.80312	9.46733	9.05712	14.6542	18.0979	15.12		11.65	7.38		4.7432	7.46608
	7.87366	6.95876	7.31774	29.3389	6.78643	28.9302		7.15894	9.42371	8.14594	12.315	5.07999	23.309		5.91677	7.60043	12.3672	5.59723		7.46658	11.1078		4.77376	7.25286	5.02189		6.02803	7.54105	7.24129	6.78072	18.2307	21.907		7.82951	5.54025	7.25153	20.8915	16.178	13.2201		7.25	7.5		6.34735	10.4211
	6.4459	10.1028	5.77856	17.0742	9.54092	24.9851		7.77502	9.6408	4.64688	14.1219	7.68842	18.6979		6.82083	9.68353	19.9694	8.90081		5.31148	10.0033		9.35068	7.83457	7.95582		6.47795	6.09458	9.26477	16.9298	26.6679	16.7097		6.8091	6.2764	7.67575	16.3906	26.7994	14.1669		6.85	9.08		4.16579	8.4468
	9.18507	9.07961	5.03738	10.4217	9.98531	30.4645		5.95253	12.1822	7.47431	11.6065	6.39929	22.2634		5.53139	7.95977	11.5517	6.59598		6.42083	10.1348		8.75995	12.1759	6.41934		7.92157	7.96697	7.44417	20.6359	19.5112	11.2083		6.45195	6.55895	7.27981	16.0207	19.1215	11.0427		8.76	9.31		7.24555	5.18075
	6.76768	7.2201	12.0768	14.491	5.63496	26.3319		5.99933	12.2376	9.0828	13.6363	7.46607	17.9947		6.86693	12.3427	13.7258	8.04907		7.70537	9.0029		5.22216	8.7202	7.2538		7.78131	6.9989	8.58511	15.6513	15.1129	14.4277		7.76253	5.97993	8.82964	11.9954	11.6265	15.7094		7.56	8.55		5.83075	7.33331
	6.87669	9.30044	7.05891	18.8721	5.94747	31.3998		6.96757	9.94068	5.09277	16.5175	8.8025	26.8869		4.28034	8.15094	11.2032	7.83126		7.96521	16.4073		5.9069	10.3302	4.22236		10.9707	5.64014	15.0875	13.3925	18.8129	21.7986		6.361	6.15827	6.72836	21.7102	14.7924	17.6538		7.59	14.84		4.08913	9.31583
	6.95923	8.35634	7.95335	19.9832	6.99601	14.0267		6.15302	8.24008	8.41952	10.8306	4.78953	20.01		8.89047	11.0516	9.53309	6.65062		5.13665	15.5604		4.61364	8.10931	6.2974		5.68036	5.7502	9.15249	17.2978	12.6042	16.125		8.89963	5.16438	10.4312	7.06336	14.7473	14.5482		6.49	10.33		5.13931	5.56041
	6.06806	7.91639	9.16895	13.672	8.42988	10.559		8.05218	11.5044	6.34673	20.019	6.36587	29.7025		5.4371	8.04886	8.00158	8.96777		7.17586	10.7484		5.1416	7.20795	5.38525		4.85945	5.43748	11.4214	14.7589	12.8459	13.8072		6.32681	6.19116	6.32808	8.34553	13.5102	19.3721		5.95	5.93		6.058	6.22434
	7.29477	7.24179	9.12543	18.5784	5.0444	24.85		6.1668	18.5083	6.19069	20.8202	8.87938	19.4724		5.66026	15.2537	12.312	5.70345		6.74972	6.21517		4.02745	14.8293	5.28467		5.40808	8.43765	12.6578	17.3391	9.17909	14.1929		6.16079	5.65445	5.67239	36.0458	27.7733	13.1524		9.22	9.84		6.09324	5.94212
	7.74211	9.39849	15.1155	16.5198	11.3658	27.5667		12.2976	8.1812	10.1508	9.83326	7.09069	15.9979		8.39284	8.69012	11.465	6.58467		7.3267	7.158		5.12996	11.0631	6.41188		5.03802	5.95345	11.1194	17.2723	11.4871	14.581		5.48871	5.77578	9.36721	24.5911	16.1065	12.6743		5.98	14.41		7.35591	6.60411
	5.0951	7.81092	8.18093	39.6681	7.15327	32.7169		7.37259	10.5302	6.35277	11.0042	6.29634	15.2009		5.36062	9.3357	11.9651	5.34593		6.39343	10.0761		7.06001	14.0064	8.30695		5.71701	9.21856	7.55066	17.5143	15.5622	16.9981		5.26382	7.28825	6.6114	26.6533	14.3092	13.8944		12.12	5.64		4.22191	5.68021
	6.14813	9.20468	7.19574	15.256	10.617	15.6917		4.84336	10.948	7.70194	17.1106	8.30096	20.439		5.68846	9.00837	16.3121	5.62243		7.95269	14.8745		5.43281	7.53102	17.3299		7.0165	7.79915	10.8565	13.6091	21.6711	21.6464		6.01735	5.53712	6.84388	36.0789	20.0962	15.6626		4.72	11.99		4.61818	6.08291
	6.74008	14.7579	5.08435	12.3376	7.32375	24.5678		5.68445	12.4452	5.5472	12.7604	7.28127	17.3704		6.25414	10.767	11.3502	5.92159		7.07465	6.58579		5.44999	7.04659	8.76874		10.5331	6.54102	7.96689	14.7115	10.2193	15.1408		7.76898	6.61459	6.70976	21.3404	9.83212	10.6697		6.03	8		4.68674	6.25232
	7.18963	8.21495	5.17622	11.4697	14.6473	22.537		5.69219	8.20422	6.21422	11.2438	9.98504	27.8059		5.15867	7.13776	8.28163	5.27141		7.44991	8.34601		4.00643	9.0364	7.14117		5.76494	7.76667	7.118	11.6095	18.3333	14.3473		6.60093	5.09331	10.3323	13.856	17.0783	13.7687		4.88	6.98		4.44372	6.5665
	7.97666	12.1682	4.85682	19.8359	6.63898	25.2772		5.65941	11.2762	7.5698	16.3201	7.25446	32.0403		7.79149	18.9579	9.07464	7.50344		7.51426	6.57252		6.83571	6.62583	8.21362		9.57991	6.60951	6.19524	16.4646	9.88956	13.6609		4.79849	6.77895	9.65511	16.1898	14.5031	22.6758		4.09	5.23		4.9	5.04116
	5.88015	10.0074	8.6644	21.8161	8.45232	26.8703		5.60607	7.54344	8.30482	7.58391	7.54184	24.7578		5.01917	13.4539	16.6102	5.29113		7.22711	9.55338		6.33543	10.3233	5.27819		6.31398	7.28298	9.15191	20.3727	17.8358	16.7861		6.70878	5.58109	12.5512	12.8179	21.5517	23.1436		9.37	10.54		4.28101	5.91713
	5.07845	11.4562	9.46583	13.6188	5.00305	18.3936		5.35083	8.50326	5.80092	10.6599	8.16512	23.0562		5.01778	11.9778	9.03565	6.78916		4.49269	12.9567		4.36027	17.9917	11.2738		4.78861	6.9402	6.48752	17.9646	24.022	11.137		5.47379	9.97805	8.08576	29.6168	11.6332	12.9878		4.84	7.37		4.7552	7.45223
	7.63182	5.90215	13.0836	11.8769	5.59435	23.0715		6.83488	10.306	10.7048	21.3335	9.08993	20.8534		10.3972	10.5074	9.57241	11.6366		7.42424	8.58596		8.21584	13.8804	8.28563		6.7869	5.88467	7.80956	12.3494	14.0236	12.9849		6.19978	6.25108	6.50694	20.2721	18.3975	20.155		4.18	8.37		4.60617	6.24058
	9.81358	10.4161	10.0219	14.4003	7.82954	19.9231		9.2026	9.64162	5.40583	12.7876	6.13504	11.3288		5.65151	9.93534	9.4956	7.63515		8.30559	9.69937		7.64294	12.5003	16.058		6.30011	8.76252	6.51673	15.7776	10.6658	23.6841		8.71549	5.48541	9.5485	19.7317	20.3662	12.8368		5.26	12.94		6.01468	6.31724
	13.0511	7.0924	7.86041	16.5575	9.96013	13.8459		5.98174	7.0237	7.16903	24.0694	8.2812	21.5694		9.36396	6.32041	9.61552	5.58113		6.57692	9.54609		5.88078	13.8301	6.33551		8.38977	8.71031	6.13721	21.6468	9.67434	31.234		5.75557	6.37162	7.37639	23.0011	15.7021	22.1311		7.91	6.48		5.66974	6.60046
	8.78798	7.43625	7.78924	13.0544	5.95783	25.8588		5.63937	7.82476	9.55261	13.721	8.16152	13.3493		5.54221	10.8636	13.397	5.20433		6.70154	19.9661		11.7659	9.00526	4.99001		8.39314	8.115	7.13623	18.4824	16.0949	16.7959		6.21271	10.9534	11.2774	22.1909	14.2559	17.2964		6.72	7.42		4.67905	4.93208
	5.20783	7.62545	11.4746	20.7085	6.81069	24.5297		8.54059	9.38802	7.14987	19.5579	6.57387	23.0571		7.32838	13.7767	5.97057	6.53599		5.56098	13.3418		9.80994	9.16041	10.2594		6.86945	7.34936	7.29753	28.5085	23.5044	16.7994		8.48135	6.16588	9.32947	22.0414	14.7411	19.6895		5.81	9.83		5.09714	7.86963
	6.3488	6.22432	11.0712	30.6104	11.0459	28.2948		5.22644	13.6383	5.74388	18.4854	7.29862	19.3193		4.85903	9.12086	12.6479	6.27503		6.08712	11.5422		8.38276	5.80958	5.45819		8.55441	4.52081	9.04471	15.0476	20.4412	18.5565		5.6875	9.33303	10.0378	11.5872	13.8336	20.2072		7.14	5.45		5.51442	6.67064
	7.44943	12.3925	4.49303	21.0001	5.62784	13.1052		6.3587	8.67584	6.98392	19.8444	5.75221	19.8904		10.326	9.1054	9.7643	7.94004		7.37495	12.479		8.56758	16.2482	11.5928		7.68508	5.19327	9.81444	16.8169	8.94266	14.2657		5.4937	5.69804	11.6558	11.106	22.1403	17.1405		6.07	10.82		4.81468	8.64698
	6.87833	10.9957	11.0958	32.4924	5.30394	19.1691		5.23216	12.3405	4.91967	16.1687	7.09795	31.6375		8.51309	13.0306	10.8783	11.9612		10.6153	11.7381		5.32316	13.1311	17.2403		8.43272	5.65695	9.39027	16.7418	23.2394	17.4079		4.86134	6.95022	5.93589	13.4233	17.8281	22.4758		5.29	13.77		6.28385	6.7388
	7.29012	16.3882	17.6007	18.9158	8.12314	20.2563		5.87851	11.1494	5.35222	11.4527	9.4329	21.2108		5.32242	7.70193	8.92141	5.69036		5.06144	15.1001		5.56209	8.14462	7.05945		6.82023	6.44826	10.5253	16.9855	19.0508	16.5617		6.11274	7.18283	7.54671	8.67676	18.0325	13.7168		5.16	7.42		4.67467	6.30979
	6.30566	11.9683	11.0275	8.5102	7.18105	10.1756		4.87986	7.98813	8.99321	14.9657	6.64197	12.8136		4.64137	12.3472	11.3333	7.10864		5.44202	14.2175		4.98966	10.4176	5.94863		7.06231	7.48363	10.6931	23.9869	13.0302	19.6041		5.15928	8.12725	7.57957	14.0318	14.8512	21.6812		6.24	5.79		5.64994	5.68868
	7.09818	8.78788	7.83896	10.0391	6.50486	17.0008		6.42718	10.7751	9.33602	8.33081	10.7854	8.01901		6.80394	11.8135	9.75849	7.0483		7.09097	13.0358		4.56555	8.20851	10.8059		5.36247	6.707	7.93002	25.6993	13.6375	13.5823		5.54209	6.79147	11.2676	25.8664	22.8294	14.4528		5.16	5.74		5.32536	7.63667
	7.99373	10.4193	11.5879	17.0636	6.78777	22.1229		7.75775	9.11349	5.45515	26.2748	10.7511	16.8342		6.80683	11.1163	12.3045	7.92402		6.70843	19.1788		4.4032	7.63409	4.64602		6.29395	6.96561	6.14025	17.8247	17.9388	31.3107		9.51572	9.87003	10.6676	14.5161	15.9381	10.4339		4.51	7.44		4.37911	6.46545
	6.45056	9.99202	7.89581	32.6429	10.7229	19.5352		5.8996	11.022	6.56319	9.96466	7.57184	31.8468		5.28038	16.9613	14.6558	7.68884		6.72732	8.90212		5.43654	9.7843	9.75529		5.53309	7.43275	6.39079	16.0365	9.68483	14.3648		9.38584	6.1675	10.988	15.7191	12.3462	18.6373		6.52	12.27		6.06505	11.1794
	4.85371	8.47484	14.4314	33.9947	7.35289	22.3479		7.0642	9.99369	6.99914	23.043	5.80241	17.9293		5.5494	7.13073	14.0996	9.60602		7.05287	9.40235		11.6823	5.17257	9.56402		6.3881	7.21003	11.3857	21.315	28.578	15.516		6.54541	6.54156	8.07385	9.08897	22.3182	9.54841		4.92	8.44		6.84646	9.13996
	7.38612	4.98941	8.25317	22.7377	5.80039	23.2784		6.36763	9.00951	7.20586	11.4913	9.84283	21.3585		6.49368	11.8568	13.6449	6.7827		6.14442	11.5516		6.84665	10.331	5.2962		6.4799	6.20505	9.88742	13.6451	16.6983	14.541		6.24898	6.47882	6.22425	21.8616	19.7019	14.9785		4.16	6.13		7.50724	7.25536
	7.05495	10.9638	8.00501	12.6535	7.68703	12.1089		5.58849	11.0744	6.51738	28.5134	8.08954	28.0908		7.22565	5.7774	10.5371	7.85031		7.23962	8.04692		5.5146	20.8156	6.73323		14.7681	10.1999	8.32921	19.8632	11.4044	20.656		5.73025	7.70234	6.79293	18.6345	18.5281	21.6597		10.62	5.91		4.74531	5.06734
	7.82674	6.00642	8.33161	19.0835	9.11829	18.114		7.2522	11.9353	6.81142	16.2572	10.8172	15.6888		6.76774	8.97645	7.05765	7.67468		4.33993	13.7521		9.52538	11.3537	7.11257		6.80859	5.68396	7.72468	14.6177	17.8698	18.197		5.22076	5.53242	11.0387	11.2528	13.8583	16.3064		3.38	7.27		5.9549	6.63937
	5.94434	5.61195	7.05	23.6881	7.97027	14.73		9.09001	12.3457	9.0119	13.909	11.908	16.8816		7.77817	6.45185	14.0822	5.91947		6.35832	13.799		3.8652	5.68164	6.5484		11.1462	10.456	11.4798	33.399	14.4394	25.379		5.20032	5.84423	5.47671	31.2557	17.3	13.2686		3.45	5.85		4.26289	7.08925
	5.78193	6.28989	11.8056	11.0344	15.1678	25.426		8.11765	7.51282	5.86782	7.67266	8.41081	15.8587		6.39704	5.41751	9.9706	8.35346		5.98492	16.3782		5.43118	12.8462	6.40951		6.98571	6.50392	8.60375	37.8321	14.3029	23.6597		6.02214	7.06272	8.62608	18.7986	14.3753	12.5179		3.43	6.08		5.56153	4.71763
	6.08642	12.0613	6.26826	24.7205	10.5667	16.803		8.33098	10.08	4.90485	17.063	8.4021	17.1244		7.26635	16.4222	6.46164	5.66422		5.8192	9.13584		5.25132	9.26849	6.57327		6.40142	13.2782	6.59775	26.5243	9.31077	16.7266		5.15525	7.64737	9.51728	18.5661	22.4714	19.3163		4.36	5.37		6.19019	6.10193
	6.6954	8.85246	7.4853	42.3303	5.70554	25.6275		4.72283	10.756	6.65714	14.4767	7.93518	17.6311		7.23398	6.50469	11.0889	6.36359		5.17914	9.37112		4.48336	7.47783	9.90454		6.14812	6.06291	7.8889	10.3502	30.128	13.9123		8.31072	9.16773	7.23539	21.2822	26.3248	19.2033		6.58	7.26		6.79066	7.44518
	7.13218	7.66203	6.81909	13.0275	7.48111	14.5927		12.0909	9.78424	16.1727	22.6311	6.99611	15.7508		5.66777	9.38767	15.2062	5.34902		6.19078	8.20462		13.6674	11.0548	4.89679		5.70029	7.1812	6.07312	21.2199	9.5786	29.3521		4.5582	6.77492	6.83966	12.5609	25.1456	13.3475		5.83	5.14		6.39487	5.38927
	10.7898	7.54939	5.64307	9.63782	8.06542	28.9889		8.10641	8.49539	5.92365	19.6505	6.93069	11.72		7.23069	7.54299	6.52955	9.29524		8.06085	11.6527		4.58711	12.7969	6.83411		10.3255	8.22688	6.13282	13.1743	16.0465	19.4653		7.02169	9.27142	8.86384	24.997	14.235	12.4525		8.59	4.72		3.63739	6.58616
	7.32438	10.469	7.36733	19.5111	9.28301	26.042		5.68063	6.6402	7.65682	11.2103	12.6073	22.1293		5.88442	7.13755	10.2214	6.78364		6.65183	8.22394		5.70914	16.9112	7.92919		7.86403	5.76697	7.30303	19.2252	10.4027	13.1946		4.68399	5.38077	6.36786	25.1708	15.1337	16.5342		9.99	7.67		9.26021	5.59084
	8.0391	8.72136	7.29483	21.7682	7.94985	14.2567		6.46586	12.861	6.66266	26.4267	7.38462	18.4545		4.01414	17.6748	7.83449	7.83241		5.48391	15.8032		4.9958	9.63372	6.27672		12.9276	8.12654	8.86507	17.9314	13.0126	15.9244		7.27153	8.72536	8.2167	10.9036	13.3528	21.2591		5.38	9.36		4.69064	6.53426
	4.75248	6.95076	8.55741	13.8011	8.12098	26.139		6.90027	9.21589	9.37054	12.8111	6.68099	28.2929		5.51365	7.38681	16.8645	5.79117		6.12925	15.7165		5.8902	12.4206	4.63092		9.69843	6.56098	12.7333	15.3188	11.0983	11.2909		7.1934	6.59279	6.28858	12.2704	17.3481	11.7123		4.75	12.2		4.21042	8.15513
	6.97071	6.65136	9.17777	16.533	8.40887	19.0172		6.18421	13.7243	18.0651	26.7198	5.89929	27.8459		4.5039	7.83221	11.3921	6.00184		6.76797	8.55367		7.05627	6.7792	7.82024		11.7218	6.55727	8.06576	23.0582	11.4668	20.9415		5.88241	5.66868	9.62906	12.7998	18.2321	16.4435		6.31	14.17		4.17431	6.40696
	8.87334	9.11603	10.3708	18.8429	5.11035	15.1991		7.26078	10.2581	6.72353	31.2896	7.83265	22.5676		4.02925	12.0421	13.1291	5.28882		5.13797	12.9124		6.22423	13.7072	6.40118		10.7297	8.29917	6.2492	19.2879	13.1609	13.2825		7.65315	8.92329	17.3352	20.9711	19.1386	15.7272		6.46	4.91		4.46385	5.86011
	5.24504	7.8191	10.3362	18.2574	13.0249	21.0236		8.04932	11.6763	5.87808	18.8075	6.7021	15.7148		4.82383	6.87169	7.90431	5.11914		9.23627	13.8278		4.80897	14.8814	7.40056		5.7232	7.68619	8.61768	28.0008	12.4729	22.9293		7.86057	6.82944	6.79761	9.8133	12.6997	17.7097		4.57	12.37		3.99295	9.5738
	7.03087	7.25612	10.7357	16.8662	8.5269	28.4231		6.75569	8.75369	8.66892	24.351	7.89749	11.1626		4.63666	8.51501	9.39463	7.81963		6.28259	11.8457		5.17979	20.7001	13.2352		6.45104	8.73627	8.2023	13.3264	13.4655	15.2796		4.66196	7.82686	7.731	5.41593	25.4677	19.9294		4.49	18.9		4.71551	7.41545
	6.70983	7.68631	9.07985	15.1899	7.19403	20.2064		10.9519	8.93375	11.1593	14.2983	8.93788	26.5153		6.56785	11.0535	9.14269	5.42706		11.7316	23.654		5.34926	7.32984	5.69975		11.8299	9.56476	6.96361	11.5202	14.7159	18.7228		6.0135	7.00319	9.73397	8.99458	17.711	18.8153		7.03	9.73		8.40545	7.80366
	5.19159	7.10584	8.85002	24.105	11.5837	24.6906		8.67223	8.97169	9.44837	21.9666	7.63955	15.2678		5.94293	13.5909	8.79331	6.6377		8.02092	11.791		6.40882	6.89714	4.65321		9.66602	6.56201	5.78413	26.5161	16.4811	13.8644		5.53508	8.40324	7.38857	10.2418	13.9078	19.0214		5.93	7.56		7.6903	4.4101
	5.50536	10.6304	6.64691	17.4118	6.56598	25.3522		8.55498	8.01411	6.77681	13.5706	5.00581	22.1579		7.53258	8.74194	9.70907	5.63154		5.84986	10.7268		5.80563	8.35919	4.32122		6.15754	5.84888	6.13597	15.5626	14.3839	23.6639		5.72938	6.38144	9.93487	8.46705	12.0714	13.5116		5.16	5.36		8.02845	8.06549
	6.39489	6.12095	7.38243	10.1089	7.71465	26.1893		7.42718	10.3614	5.90506	11.5453	6.45701	15.6595		7.58161	5.74497	6.35397	6.46664		9.24815	8.69948		5.11186	17.4381	4.51032		8.20764	7.72151	6.9533	15.3598	14.9734	23.2644		5.06148	6.53203	15.5864	15.8142	13.7467	13.0936		7.39	8.06		4.20522	7.51016
	4.34026	5.57641	7.97304	31.4381	7.50157	20.1869		8.13018	13.1002	6.82248	21.4062	10.2771	13.5479		5.34227	13.0151	14.1282	6.60117		6.02391	14.6391		7.50022	6.01496	6.01594		7.65251	7.60904	6.33181	19.8266	20.2215	16.6188		5.24397	5.53153	7.3958	12.4272	11.5418	19.2906		5.83	8.77		6.04611	8.115
	8.26266	11.4006	4.2196	26.1179	5.28851	18.6209		6.19115	9.56572	7.55709	21.8927	7.36218	17.729		7.09393	10.0987	7.67128	9.24902		8.55904	12.414		4.47423	6.40606	10.8751		6.49877	6.42724	8.16819	13.6563	7.46825	14.1935		7.74937	6.41549	7.94078	11.2385	12.562	16.5513		7.28	5.32		4.7049	7.43952
	5.08226	10.4149	5.25667	15.912	6.80376	18.0022		11.4754	9.04069	5.65974	16.9375	12.7902	23.5346		4.38019	6.45124	6.10158	9.80941		4.64798	7.77146		4.28383	13.5559	8.61534		7.60369	8.00815	8.8838	24.2469	13.7456	11.3234		6.27726	7.28191	15.1713	15.0226	23.8662	21.1031		8.9	4.79		8.03145	8.1508
	5.80943	10.9123	9.77102	28.9743	6.00411	20.7055		7.23085	8.33861	6.70862	29.1872	7.43887	18.1116		7.6372	5.00305	5.74732	4.81554		8.41965	11.9627		7.28861	9.58268	5.37403		10.0846	7.3918	8.07804	21.6304	9.84681	20.8662		11.5726	6.13813	6.37222	17.6875	13.1272	19.4447		12.11	9.9		5.84833	7.95827
	5.68896	7.69091	4.82517	11.6518	6.89316	12.7339		5.84085	8.29845	8.36066	25.0669	9.01131	12.6387		7.17909	7.63764	8.67672	4.9754		6.56376	11.0868		6.03575	13.0936	7.82842		9.9305	8.24576	10.4062	14.1017	10.716	17.9083		7.0044	6.647	8.28113	15.964	24.1979	16.3004		5.31	5.69		4.82118	6.5333
	5.06731	7.56476	6.44257	27.8649	7.05188	22.3529		6.69828	8.03298	4.83203	9.14497	8.32194	18.7587		6.62824	7.27413	11.9439	6.01371		9.45779	17.417		4.68599	11.4605	5.85061		6.49239	7.28594	5.72531	11.9692	12.8654	29.4843		6.06187	5.52661	6.8558	11.779	22.2917	16.7232		8.01	6.97		6.79348	5.02197
	7.53049	7.72093	5.67306	24.7279	7.82992	15.0107		7.72449	7.2185	7.84672	17.9075	8.20979	14.3755		4.90373	7.63068	18.1935	6.29918		5.72629	19.3088		5.29561	10.8453	6.916		6.5641	8.83345	6.79546	11.1694	16.0955	15.5414		6.20903	6.56656	8.94567	24.8873	19.5555	19.6433		8.38	5.15		5.36916	7.10851
	7.80113	7.78708	6.10717	29.1055	9.08385	17.5443		7.42005	8.73607	7.33648	8.20257	9.24777	19.824		7.37657	5.94215	11.3645	5.80523		5.80668	10.503		5.07884	12.8917	5.56664		7.05951	11.2711	8.23846	16.9818	9.54268	12.9357		5.72156	5.63312	6.51763	26.9258	32.0242	19.918		5.14	12.28		5.80083	6.31427
	7.81898	8.20108	7.99159	29.1821	6.99435	31.4334		6.45301	7.32522	6.8282	25.538	6.04549	20.1341		5.53369	12.2958	7.30836	10.9767		6.28462	22.0226		5.13309	16.214	5.86586		8.27965	6.15113	7.33103	19.344	16.8786	16.7347		7.99992	6.0923	8.81594	31.2882	18.1473	17.9948		5.98	8.45		7.77651	4.86784
	6.2113	7.25131	5.58933	23.7962	5.19409	26.1486		5.58129	11.7824	12.298	17.5517	8.08534	19.1622		6.79624	14.355	5.87312	5.21013		8.60662	9.65477		5.44589	10.141	6.25061		12.3099	7.11161	8.599	16.5215	22.2552	17.3112		6.0479	8.43205	10.2424	11.1422	34.3057	16.9862		5.91	8.4		4.69005	5.77946
	6.29819	10.1872	8.6546	15.338	6.92947	19.4052		6.97029	5.7606	9.34356	31.6396	8.66981	23.0359		6.12938	12.2974	7.988	8.53208		5.82256	15.042		7.28926	13.2112	8.51128		7.96495	6.27116	10.2349	9.30208	10.645	11.8335		5.21367	9.9376	9.00444	14.3162	23.1848	12.0092		6.69	6.46		6.27023	14.9553
	6.76502	12.2971	6.16437	14.1547	7.22386	26.5505		8.24555	8.29601	8.75297	21.0491	6.45871	22.1257		6.37879	16.6017	9.19994	6.83345		5.2759	6.97625		6.56798	14.2721	6.71317		8.13255	5.54171	9.40671	19.8347	16.0666	16.1874		5.05945	5.81665	6.43047	12.3106	19.1895	14.1882		6.78	8.43		5.2944	6.51636
	5.39382	6.76027	10.2309	21.234	7.42653	10.2336		7.22107	9.28663	10.5233	23.5473	6.88606	15.8533		6.46007	8.13206	11.8338	7.22643		9.3605	12.2941		7.32583	15.8657	4.40188		7.23093	7.7069	7.75607	21.8991	10.9932	24.0874		6.17255	6.31771	6.26538	37.2924	10.4144	17.3844		5.88	13.26		7.10001	6.99885
	5.37589	8.49381	6.62823	17.7746	11.0981	17.0724		6.82765	14.062	5.58272	9.31307	7.16186	19.8284		5.07851	10.0693	15.708	9.63448		6.69914	9.97699		10.6065	9.00459	5.73072		8.77636	7.7736	7.09569	33.4353	15.2177	21.2993		8.45693	7.46827	7.7414	19.3387	20.4272	17.5539		4.69	8.73		5.26316	4.81991
	7.88574	7.60252	7.80755	25.5585	5.47899	23.9966		4.27445	7.39125	5.7105	18.2892	7.01383	20.0046		4.37148	13.6761	9.40743	8.86645		8.5487	10.6974		4.91236	17.7809	18.2435		7.13725	6.40099	15.7482	15.2244	14.3517	14.2779		9.1203	6.39088	8.85478	35.0065	21.021	15.1111		5.09	7.15		8.38823	6.84468
	8.08799	5.94132	7.83254	32.114	8.89903	25.4528		7.23559	10.4426	6.56026	12.3762	11.3651	16.0561		6.05336	11.8334	9.77867	6.57057		7.0386	17.9593		5.27297	8.02043	10.6094		7.49935	8.92479	8.7204	33.0078	8.44164	13.9653		6.50027	6.07939	7.44745	22.3541	23.697	20.3237		8.21	8.77		11.7546	7.31937
	8.53602	10.3777	7.46414	16.3803	6.9775	33.8612		5.70701	10.9719	4.97028	17.8057	7.22632	15.9552		4.33515	12.0531	4.84519	6.23577		7.9802	9.42192		5.27811	7.79461	5.22567		5.76256	5.80255	13.735	18.5058	12.3031	20.2001		6.54671	5.70417	10.8121	8.55443	13.7919	10.7528		7.77	6.98		4.65763	8.34771
	7.57798	9.39876	6.46881	19.1909	5.57998	16.8744		5.79388	8.47134	10.0455	27.3492	7.57339	24.1226		6.95149	10.7576	14.0327	5.65542		5.47389	12.983		5.20641	9.47237	4.86745		7.02223	7.95389	8.70957	23.2116	19.9968	17.6724		9.38592	7.78695	7.49909	16.648	19.1437	16.7035		4.53	9.39		5.88516	5.80827
	7.51311	9.07418	17.7399	13.4876	8.28025	27.4611		5.85692	10.2065	6.76988	5.57739	11.2477	27.2503		6.58278	6.10744	13.421	6.1789		8.02173	19.0322		7.92922	9.62784	6.19735		6.09005	8.72465	7.56211	20.7305	17.729	9.44045		5.72863	6.4919	8.13679	25.8457	11.6113	17.4105		4.99	6.63		4.58157	7.53047
	5.99582	7.34431	13.5067	12.6093	6.92925	13.9503		5.95646	8.53099	6.55605	12.9962	14.5712	20.6232		4.41772	7.84299	12.7833	8.05145		7.97445	11.2275		5.3133	8.06738	8.50832		7.75256	7.12004	9.465	15.4075	10.3129	18.0689		7.87477	7.25924	9.24096	16.2974	29.8567	10.0692		9.25	6.29		4.62878	8.09007
	9.49829	8.16022	10.4251	24.3109	5.91497	20.5787		5.03677	9.81582	6.03467	18.1136	8.28066	19.6514		6.34378	8.13524	13.8594	8.45509		8.68162	13.0876		6.97342	7.7129	6.97701		6.73055	8.77371	8.95497	12.0961	10.8927	13.1064		6.90571	7.31845	8.71277	9.83171	20.6104	17.187		5.06	10.42		4.69343	6.71044
	6.35345	6.84058	7.85534	24.5236	8.4418	12.4018		6.96175	12.2786	13.0339	10.1661	9.09758	19.5411		6.80623	7.55003	7.53863	7.22476		7.1875	7.13159		8.84303	12.1911	4.81873		9.14977	5.46152	12.6586	17.6343	11.9085	11.7341		5.83123	7.12294	9.24322	23.4575	13.0435	21.279		6.88	8.14		4.18109	5.85843
	9.3648	9.02731	4.96756	16.2355	8.90746	23.2536		9.05709	8.46612	7.17701	10.7604	8.04239	16.0018		5.99361	7.28346	7.673	6.26973		5.23046	11.5964		5.39417	11.5858	7.19804		6.75435	8.93462	14.3973	13.5322	15.8204	15.9614		6.37701	6.42434	7.60418	16.1517	18.9586	13.93		5.01	7.74		4.704	9.93808
	7.576	8.35218	8.24857	26.6776	8.77012	12.6934		8.04566	12.3779	5.69083	18.3806	10.9541	18.2923		4.5377	13.8008	8.93859	7.46295		6.3447	14.8862		6.14325	7.32262	15.8392		7.05961	5.78062	7.19727	15.6995	9.15094	15.8369		7.80065	10.9937	8.01207	12.5777	17.4037	12.5857		8.99	9.91		5.21747	8.0416
	6.85553	5.93902	6.80277	31.6335	9.78928	27.7696		7.56114	9.95093	9.54756	14.6195	9.82253	17.392		6.01651	7.25104	20.5817	7.55458		5.20096	8.91912		4.19628	7.88363	11.3461		7.35364	7.42688	8.05809	14.5381	9.20935	29.5357		5.97471	8.5988	17.3302	21.0387	16.8467	16.3112		9.36	6.46		4.81859	9.97878
	7.94454	7.81814	7.17583	11.2245	8.83703	20.1114		11.3636	10.5886	6.3473	21.1694	7.63141	16.5746		8.13594	7.57112	12.1283	8.22492		9.19354	10.7006		5.62805	8.95231	5.16499		6.27334	6.76781	7.49201	18.7438	17.1265	17.4399		5.55369	6.21207	10.3662	19.7825	10.0363	12.7879		7.16	5.34		5.23502	6.72536
	6.55769	7.12157	7.97911	18.1875	5.86586	21.6748		6.73408	11.262	4.87548	24.2335	6.54856	16.8205		7.59672	12.9706	9.22735	6.33462		6.37128	14.3349		7.08224	10.0438	7.43627		6.29241	6.03237	10.0826	12.494	12.1431	22.3946		5.88971	7.28297	8.27873	23.5079	15.0862	16.2974		6.23	7.05		4.5635	6.23029
	6.65646	10.8519	8.62405	13.0136	6.12454	27.6274		7.30624	10.9414	6.77628	12.4183	8.1264	17.7257		6.89407	15.0425	14.1691	6.7168		7.16472	12.6999		5.07517	12.7977	6.7316		6.84811	8.62095	7.00745	28.262	13.1762	16.0603		6.95757	6.6608	7.28558	17.492	14.1736	20.1468		5.01	5.64		4.49323	7.94587
	7.09237	10.4665	8.09158	14.6391	8.81108	18.5313		6.94936	9.29457	3.72761	21.3576	6.86461	20.3991		6.00596	10.9334	15.1642	6.33394		5.22533	9.34298		5.79846	7.929	6.21946		6.32126	6.19866	8.30478	23.8464	10.1503	20.0614		5.57875	7.15115	6.07947	20.8792	18.5137	19.8872		7.77	3.91		8.54991	12.3934
	5.8841	10.4041	5.28264	20.1579	6.7372	14.7022		4.73572	7.78974	7.73773	11.4368	7.77352	20.9128		12.8791	10.2063	11.6807	5.35566		7.1782	8.06849		6.49497	9.47069	4.66277		8.46538	6.54576	6.61884	19.3242	6.57974	17.2451		5.4326	11.5729	7.18557	12.6136	9.1963	16.1199		8.89	12.31		5.2687	4.55699
	5.36751	6.49736	8.93536	14.5844	6.54662	19.2906		5.58991	9.15452	8.09894	12.2176	7.38626	31.4859		9.34198	12.6506	16.5562	9.87893		8.01932	8.04007		7.01035	10.4531	4.76135		8.44825	7.72364	5.55254	11.1551	12.8494	24.845		6.44899	6.93898	10.221	24.1421	26.8905	23.5002		10.2	6.63		5.4571	7.84559
	6.33541	9.92113	17.1344	9.83593	10.2404	19.0769		7.05601	9.6541	7.36568	14.1314	11.0074	13.6355		4.06182	7.51256	10.0511	5.56973		7.72065	20.5272		3.99802	9.46761	6.48093		12.0474	6.39578	8.20531	18.0819	14.8577	13.3531		6.33775	8.00933	8.17907	25.892	13.7927	14.1657		11.88	7.89		5.33932	7.92703
	9.44875	8.18916	9.17604	16.5502	4.98373	11.9261		7.78322	11.866	17.239	13.0679	5.89917	21.5483		7.6677	7.82948	8.37103	6.10451		7.05983	14.8495		5.56661	8.02802	6.44733		6.3139	12.5776	9.28012	32.0828	8.29872	18.6327		5.10137	6.37076	6.66188	14.397	32.4618	22.2987		6.21	7.53		5.5339	5.2726
	4.93293	7.5387	8.45935	9.09719	5.52397	27.0403		6.19019	10.1833	6.70647	14.9295	7.8747	15.4003		6.04755	7.7132	13.3799	6.97913		7.74249	8.76838		6.76314	8.43872	4.35049		7.33178	6.33397	10.3408	20.6309	13.2932	27.4648		6.18488	5.79259	7.14823	20.545	21.1249	15.1829		7.46	7.54		5.08104	8.92485
	13.7084	7.51077	13.0331	11.4678	5.91933	18.2363		10.871	7.57092	7.75201	11.5701	14.1838	16.256		9.34265	7.80049	10.0938	8.96535		6.11948	14.3215		6.35178	9.6631	7.3744		7.6671	11.1811	9.06168	22.6086	12.6903	14.0638		7.00618	5.68431	6.28796	14.2085	20.366	20.4515		7.91	12.32		5.05427	6.06955
	5.79058	7.25821	6.4745	18.0886	6.69615	22.9467		5.17161	12.9768	9.78776	7.82885	9.36188	20.9686		7.12721	13.9426	16.595	7.23839		5.67833	13.3861		6.0925	11.1956	8.42373		10.0377	5.98679	6.31541	24.9575	8.29306	21.888		5.14817	6.76574	7.53112	36.3632	11.8636	14.7354		7.65	7.6		5.24802	7.02328
	7.74908	8.41543	9.65503	8.56441	7.26472	17.0264		8.56845	6.17283	6.9685	23.4635	7.82008	15.8524		7.32445	6.76019	4.85165	7.26674		7.14796	11.7847		5.61748	9.73483	3.94676		5.30629	6.04007	7.83221	18.9586	11.089	22.7323		5.69307	7.04642	6.97065	22.9286	13.6145	13.6167		10.97	11.64		4.57204	6.17931
	8.39098	9.00217	12.3803	25.7558	5.53194	18.695		6.44413	12.4273	6.82929	10.1878	4.7906	25.2249		5.38343	7.47344	7.34018	7.71988		6.00008	7.81984		6.55631	8.92223	6.54392		5.84528	7.40155	5.67833	17.4199	8.81421	29.7912		9.50733	8.67585	8.79172	11.0486	17.7874	13.9146		6.86	17.99		4.65114	7.1041
	5.63176	8.38256	12.9111	18.9826	10.7168	8.64		8.4839	7.79677	7.93184	18.634	7.41304	13.4897		7.94355	9.48839	15.1786	6.2701		5.55272	17.2038		4.93053	10.2194	6.72514		6.94067	6.23024	5.46988	15.3019	8.71991	19.6618		7.4896	8.57392	8.14194	21.5088	9.97025	19.6798		7.67	8.72		6.05707	6.90571
	5.62845	7.357	9.4491	10.6641	6.02274	18.5163		5.48881	10.1742	5.44971	19.0104	9.15362	20.3888		7.00344	12.9691	9.42046	4.9618		4.81974	7.04924		5.23722	5.46624	4.50713		6.48117	5.67033	6.44132	19.8034	15.0179	20.4794		6.11527	8.66281	5.2708	13.9	11.2246	19.7619		7.93	8.01		4.57065	8.47536
	13.6994	8.80853	9.04741	25.7311	6.52367	14.0351		6.40343	14.8674	9.69639	20.4704	10.4409	17.1475		7.03698	9.80446	12.4801	7.549		5.5305	8.37514		8.5793	14.3992	5.23784		10.3532	7.43341	9.65372	25.4468	9.98772	18.1231		6.84669	7.01219	6.8353	13.2006	21.8244	19.132		7.01	7.46		5.36954	6.34415
	5.20433	8.86626	6.79123	41.5634	7.22344	20.0251		7.07195	13.151	5.76718	19.1888	6.24538	17.1102		5.03032	8.29683	7.45456	4.45334		5.3387	8.81366		6.43772	7.60035	13.5798		6.67611	6.01169	6.52533	22.9766	15.2866	14.2751		5.30284	6.40299	9.15289	14.1601	13.5419	19.8617		5.14	6.63		5.72222	6.09025
	7.33612	13.0233	9.79564	25.8121	7.12172	22.7676		8.98365	10.7627	8.05898	17.4415	7.19117	21.2122		5.30977	7.46749	6.8615	7.98681		6.60516	8.19886		10.377	9.37827	6.40972		7.46072	9.49298	7.77998	11.6485	9.60659	11.0161		8.82111	8.12173	6.31475	25.4847	9.80799	9.86906		8.98	6.66		6.07332	8.38436
	7.43344	15.2378	12.906	13.639	7.51255	15.1436		6.80559	12.8333	8.2044	25.6907	6.82903	23.1734		4.90378	6.25664	11.2486	5.47914		9.28719	6.36056		5.80457	7.82028	7.55989		5.31598	9.18148	7.79234	18.1415	10.2095	22.138		5.84333	10.605	8.11871	11.0393	12.5484	18.0915		6.27	9.04		7.61654	5.30529
	8.63081	10.6213	8.26041	18.4857	4.44497	34.7995		6.97388	9.09917	9.50366	30.8538	6.03317	12.3243		4.90186	9.38473	7.44576	7.58518		8.56881	10.7544		12.2438	7.58771	7.41376		7.63522	6.54615	6.92454	14.9442	6.73284	16.6317		7.30555	5.57921	7.07315	25.9988	16.7517	21.3727		6.43	5.86		5.87009	10.3155
	5.62466	10.8004	9.20963	9.86846	12.0907	25.5643		6.48372	7.5491	9.20094	18.8121	12.1474	19.9572		5.46931	7.62468	20.0749	10.9319		6.7807	10.6955		5.90292	11.819	6.21058		5.35157	4.92176	10.0419	22.0153	6.7841	14.6956		7.4726	6.95087	8.51032	10.1452	12.8178	18.083		4.68	5.32		5.02834	9.43669
	7.765	9.43567	7.38691	18.6794	6.5516	18.8857		7.3073	12.0879	7.62109	32.3871	7.08463	22.0815		5.86657	5.16924	4.00455	6.12959		7.1727	17.9272		9.67133	7.98763	7.11353		6.79666	5.52423	7.42359	18.1119	8.09628	14.6834		5.28328	4.46816	7.62755	12.3662	18.4927	20.3207		5.3	10.21		6.08883	5.90745
	8.07406	6.75861	7.88651	21.2513	7.13345	21.5313		7.74511	14.0246	6.53428	25.9228	7.05501	15.5421		4.53768	11.9679	8.05327	5.42069		5.51739	7.75873		4.23521	8.77031	4.79815		8.22478	8.84754	7.23228	12.0052	19.3672	23.0383		6.57448	9.10901	7.67676	24.8016	20.3862	10.2866		4.44	9.51		5.7638	4.39434
	9.91938	8.54294	9.1474	17.4376	8.2347	20.5449		4.62026	9.14585	7.51317	7.98908	6.00069	16.3135		5.65375	10.3513	11.768	6.36083		7.54947	14.9113		6.33765	10.5473	7.57077		5.78203	9.65294	8.93602	21.1788	11.3522	17.5675		4.65197	6.77424	6.92676	23.1134	15.5005	15.3411		5.8	8.04		7.12228	5.62646
	9.31492	8.07746	11.1595	19.152	5.80165	18.8059		6.50541	12.0417	6.00502	17.2611	8.40778	16.649		5.97854	12.8755	16.7247	8.90715		6.39741	10.0132		6.02588	5.60664	6.91489		5.34968	6.81975	8.90023	26.684	16.2918	19.4443		5.22687	8.23289	6.30022	19.1613	12.8667	26.606		4.86	14.86		3.86133	7.16196
	6.40363	7.46814	5.40957	24.285	8.50017	13.7457		9.17408	9.12307	5.82257	20.2705	9.84741	13.696		4.18772	6.49851	18.6962	13.6752		5.95674	8.62556		5.55605	6.34013	5.35125		6.29578	8.46543	8.41465	12.1195	9.86784	14.2613		7.66525	7.36911	5.78063	19.4021	18.9241	18.6223		4.36	6.16		4.1655	8.55226
	3.92294	12.4105	6.56466	15.1374	6.16432	8.85048		9.40635	8.80441	6.65228	10.9623	6.61474	14.3573		6.33809	8.36148	14.8435	11.606		5.76069	8.36723		4.88284	11.5174	6.0931		4.9333	6.33846	9.63801	12.4825	12.8542	14.4225		5.65513	6.27068	7.28989	13.6377	13.742	25.3846		11.94	6.82		4.46745	8.42012
	6.4233	8.21206	7.23019	18.361	8.20468	16.792		6.01854	12.6453	12.1732	10.2487	6.61668	9.70548		6.61413	10.607	9.23467	4.88451		8.89338	12.6758		5.31954	9.26985	6.00966		7.53666	5.26491	7.12424	14.5608	12.0294	20.8988		5.54994	5.22062	7.27922	20.0624	15.5101	11.5224		12.15	4.93		6.1604	4.1876
	9.69652	5.61373	13.785	22.9311	12.405	24.6534		8.39435	12.0142	6.23593	13.6101	14.7712	13.6071		6.3644	9.67867	16.1907	7.32297		8.59227	18.2976		6.81653	8.83532	5.95377		6.4315	6.94652	6.74811	10.8876	11.7107	21.1283		8.11722	5.83581	9.13048	18.0385	18.9165	22.7291		7.59	5.73		5.63866	5.16341
	7.85475	7.90637	8.22003	12.5336	11.161	20.5226		5.8179	7.56117	9.97516	15.0404	8.65789	25.9977		4.43773	5.74101	12.4076	7.34373		6.55447	12.047		4.61753	10.35	6.15939		5.89647	10.4158	8.04081	17.4913	17.2092	20.0117		5.54922	6.06294	6.92032	16.5739	11.9131	13.0291		5.31	11.94		5.38229	8.97255
	6.11314	8.05596	10.7771	14.3774	5.6901	23.2104		7.01675	9.84135	5.25298	11.8139	7.18489	18.2345		6.13398	7.02311	17.4126	6.28219		6.72842	11.401		14.3532	11.0264	8.17646		5.40277	7.85063	5.99065	15.0023	19.2871	18.0825		6.28806	7.92203	9.17108	20.1773	8.30871	11.9343		8.71	15.09		5.14235	4.96305
	7.99805	8.04638	12.1737	13.6064	10.4966	17.9927		8.04395	11.1706	7.53815	15.4948	20.4002	23.343		5.67282	8.34019	5.29659	6.87569		7.55944	8.0164		4.97776	8.89543	7.49714		5.87903	11.0828	6.52448	18.0857	12.4161	12.5875		5.10031	5.55575	7.00401	11.4216	6.66579	17.0806		9.55	6.51		4.35071	6.13548
	8.60624	7.67318	5.62973	13.693	6.04951	27.8776		9.01399	11.5658	8.23343	11.5603	9.87628	13.9424		4.99059	12.9548	17.7065	7.13287		9.57235	6.09182		5.2909	9.98944	6.91147		6.02751	8.80435	10.5933	23.8414	24.9933	17.6042		4.59126	5.73833	8.23543	28.4951	30.342	9.54048		7.97	5.05		5.02876	5.69226
	8.96223	5.63954	8.59517	19.8296	5.56378	16.254		8.05381	9.10002	6.34075	26.0836	8.98701	13.2608		4.52915	9.45206	22.2113	8.00885		8.06598	25.1476		5.02421	15.0041	6.95988		10.7544	7.67589	7.61667	18.0866	20.7125	20.5319		6.92669	6.41102	7.27933	26.5202	13.6957	13.515		7.46	11.83		6.29861	6.01922
	5.70608	10.6465	7.48416	8.47576	5.49401	24.4327		4.65543	9.7351	10.5784	8.79767	8.34911	19.7468		7.47881	12.1227	14.4587	8.45489		5.70576	9.13258		4.40939	9.56174	5.01271		6.5354	9.99597	5.47618	17.7049	8.43255	23.5813		5.94269	7.97492	7.7164	14.3663	29.8208	15.6499		9.35	13.74		5.2218	5.02136
	12.0982	7.37493	9.74047	17.0807	8.34412	25.9013		5.26377	7.23355	6.46091	13.0763	6.79634	12.5816		5.29507	12.0918	11.3105	6.43964		6.30421	23.1598		7.03163	11.2258	6.74863		6.903	9.304	5.24682	8.33475	17.23	26.4074		5.56814	6.2298	9.58964	18.4554	19.5407	14.8689		5.14	7.88		5.58154	6.41526
	5.41902	10.1475	10.9057	16.038	5.38833	13.983		5.37563	7.03256	5.03377	21.1155	11.6766	22.8737		4.58036	7.25402	8.22231	7.5142		7.56601	17.2534		4.16366	7.34565	8.79321		6.29388	6.13774	5.29416	17.0184	14.6331	15.677		5.56066	5.90378	5.85446	10.4871	18.4439	20.1341		9.44	16.09		6.93952	11.2438
	5.7035	7.59979	5.62069	9.6948	4.73712	18.7781		4.88096	8.13913	5.43753	10.6356	6.71354	21.8273		5.81352	5.55771	8.26018	7.4021		7.54042	11.3038		5.07224	10.0249	7.98648		5.85704	8.93587	6.46407	15.1708	13.615	12.0397		8.83275	7.97329	8.2503	21.6503	13.004	9.77337		10.36	12.44		4.18743	5.87634
	5.49418	7.87256	9.35091	12.1925	5.85534	20.3794		8.43169	7.82347	10.9343	13.6605	5.13461	17.4072		4.17376	7.03086	16.7582	6.84944		7.01372	9.19064		9.25497	10.3759	8.24085		9.52224	10.2774	5.91365	23.4977	15.2658	21.0412		5.29157	6.62052	11.0226	21.0233	18.9516	11.3035		8.92	6.64		6.15665	5.27817
	5.73507	7.51977	6.23012	8.72433	5.43114	10.7923		7.72013	10.1485	6.04718	8.65522	6.61327	16.2975		6.59232	6.78802	10.1178	5.09603		8.70085	6.52594		7.60495	6.1257	6.7365		6.02927	5.93963	11.0286	17.2305	11.6922	15.7097		6.31911	6.82793	8.32841	10.5908	16.8076	21.4666		6.31	8.35		4.47173	6.5091
	9.82989	8.25362	7.52226	17.9228	5.52032	19.9843		5.20333	8.33166	7.80831	14.4743	7.97615	21.7707		11.7172	8.97761	5.84485	8.92604		7.6719	22.2168		5.74457	13.7055	5.01127		6.45275	6.16395	5.90438	14.0823	12.1364	14.4445		7.32792	8.57914	13.1147	28.6032	12.8329	22.1809		6.15	5.27		6.12748	5.3843
	7.95022	7.26711	5.59112	16.5367	5.93065	27.322		10.4995	7.01954	6.11521	11.5575	8.16632	14.5205		5.48209	6.99287	9.38679	5.26537		6.16575	16.0212		6.47325	7.9858	5.93653		6.50624	7.10856	6.31489	16.3522	10.9207	19.1372		5.29997	6.61306	7.24547	13.0097	14.1374	20.0856		5.2	7.59		7.37555	6.82169
	12.0449	8.009	7.62439	25.2016	8.27141	25.6395		7.79058	6.92511	5.98521	9.91402	9.5479	10.1623		6.2523	5.00828	12.8965	8.52063		6.56355	18.5067		6.71804	9.00025	8.56663		7.96338	10.0859	5.06797	29.045	15.9052	12.7775		7.35361	6.22274	6.61416	11.2118	13.7105	18.9871		8.52	5.39		4.43574	5.11462
	5.54054	7.4348	9.97723	10.579	6.87278	24.7954		5.46023	10.2358	7.51121	10.9067	23.3393	20.6306		5.2188	10.7921	12.441	4.61049		6.9203	13.6611		6.43724	19.3039	5.47984		8.87729	6.19871	6.18881	17.2874	18.3919	12.7968		7.01505	6.50394	6.55484	17.5679	16.8844	19.6629		5.26	8.88		4.29621	7.7703
	7.83427	6.56621	6.13954	11.1019	6.48216	17.6611		5.25958	13.3654	11.4977	10.6714	9.4794	30.0859		7.25204	10.8166	10.5688	7.18843		5.64269	11.6465		5.81318	7.19905	10.748		5.86728	6.79106	8.63229	10.322	10.2026	27.4905		5.65811	5.27003	7.69708	18.1232	20.3008	21.2377		6.17	10.04		9.38635	5.64269
	5.83799	6.50976	5.98924	11.0654	8.48904	29.2636		5.98679	13.3551	11.0718	18.6863	14.379	16.7257		8.15386	13.7513	8.02364	6.18543		6.77558	9.60213		8.61495	13.9769	9.10946		8.78796	13.4226	7.12204	18.841	17.3243	18.1234		8.89563	13.9743	7.10745	29.7629	25.1596	12.339		8.02	7.1		5.94161	4.4297
	9.30458	4.77431	9.13918	9.9321	5.1792	11.6586		5.10812	8.60655	10.3053	14.6662	10.7239	18.8908		5.52993	7.70029	8.70463	6.07496		8.07316	11.7742		5.09546	11.4063	6.00621		6.02865	9.08839	11.5556	36.0626	17.8417	23.0684		11.0815	8.65949	9.58935	9.39794	18.7418	7.65304		4.62	9.24		4.73855	5.89765
	6.53584	7.66165	6.26635	23.6352	6.12953	21.5811		9.89771	10.7919	8.35765	29.8855	16.1448	22.3061		6.94953	8.75157	7.67358	6.14371		5.95271	11.766		8.67773	8.64868	6.99869		6.32259	6.10283	11.1327	15.5806	33.3806	17.8535		7.45725	6.41133	7.38557	17.2771	16.146	18.1545		5.55	5.38		5.16914	9.14673
	7.79251	7.54356	8.54299	12.6892	7.48186	13.7238		5.6422	11.5699	4.97565	14.392	11.1278	17.847		7.275	7.34331	12.696	9.23868		7.00242	9.36631		4.79578	9.17681	6.58231		8.99361	7.98424	8.85843	22.8893	14.09	21.136		5.94145	6.54181	7.24813	15.547	20	19.6476		12.62	8.67		5.58908	5.67946
	5.25825	5.76528	9.84624	18.1077	7.79974	16.346		4.64452	10.6403	6.0866	9.22664	6.02787	14.1112		7.94889	9.93325	8.88567	6.78125		6.53292	7.90624		6.58206	6.86637	10.6642		7.22248	5.85229	14.4981	14.7289	13.6564	13.0103		7.37757	6.07999	5.5575	11.9817	29.2168	12.4983		7.94	7.99		4.68627	4.62944
	10.0716	7.49112	8.01068	42.1831	8.26097	26.2329		5.25454	11.3235	5.8604	9.24029	7.69781	19.0507		6.28064	8.43906	16.6748	6.82501		6.55887	10.4908		6.15877	5.95742	5.09665		6.42601	8.29309	10.0631	15.9554	17.0157	19.3897		4.77138	6.9871	10.2812	12.3977	15.3314	24.6493		10.79	10.43		8.69641	8.88483
	11.9108	7.60464	7.0212	18.073	5.80254	20.1892		9.36052	12.2401	9.65611	9.54235	7.53101	27.8439		4.56228	9.0869	10.636	11.7484		6.14863	14.2492		8.15804	12.2315	6.26297		6.57686	8.72537	6.24861	13.9719	18.6288	17.435		6.70806	6.19663	7.49806	10.982	9.41376	20.8293		5.09	6.36		4.96217	5.81459
	8.21742	6.53586	6.03545	17.3671	5.79963	26.7874		8.06748	9.83679	8.8368	12.2161	8.61176	16.4371		6.92105	6.36277	16.218	9.78144		7.63155	8.47704		7.63709	18.1804	5.29451		5.52162	7.34417	7.30308	23.8449	17.1182	13.7854		5.22517	6.31992	8.5647	13.5844	11.4712	24.1953		5.45	6.76		5.00695	5.11283
	6.7012	5.70537	15.1126	26.6771	6.95313	22.2362		8.14674	7.60224	22.3354	14.5269	8.12546	30.1394		4.60322	7.06367	8.64945	5.79602		5.63692	10.4204		5.38893	7.32913	6.03856		6.43306	8.68022	8.04127	14.2641	20.9379	13.7573		6.59319	6.28058	9.04035	8.96483	17.6622	9.82379		8.26	6.97		4.41886	4.87761
	7.04773	8.53102	11.7382	15.8202	5.9177	18.6354		6.60658	10.2506	7.3179	8.43914	6.49389	20.9605		6.85803	4.94381	15.5168	5.15075		7.89361	11.3643		5.2875	14.1832	8.09445		10.5758	6.2471	9.62096	24.81	15.9552	13.3658		8.94882	7.77738	5.9711	8.95971	16.3952	19.5725		5.52	8.57		7.02383	6.36777
	8.31092	12.1635	9.74506	9.70978	8.58731	13.108		6.66061	12.9524	8.43354	19.6845	5.8018	17.6336		3.99237	5.94041	24.3515	9.92388		5.35657	13.4536		5.32169	17.8656	10.1551		8.79796	9.26001	8.8913	24.2005	16.7212	23.7922		10.5078	5.99905	7.49109	14.9138	18.0298	15.3024		6.53	11.32		4.45195	7.07484
	7.60479	9.90751	7.69563	13.4945	6.3614	21.2132		5.41293	8.51382	7.7274	7.08767	6.13495	23.3924		6.14415	7.58494	13.9539	6.61867		6.09091	8.9391		5.53348	10.3758	8.87463		6.15937	7.31761	8.34353	16.3847	14.5987	24.8527		7.57185	6.63399	9.71151	6.75966	13.1442	19.9138		7.41	4.82		4.89537	7.14488
	5.6216	9.18919	8.73975	14.7004	8.73553	14.5973		6.82774	5.43924	7.42631	11.9915	6.08205	34.0344		4.40231	5.26269	12.8171	5.8412		5.903	7.86131		5.76289	14.7928	8.11354		7.67356	6.94391	5.94899	19.0779	18.1525	20.665		6.24181	5.3077	11.4925	14.0674	21.2491	23.9499		8.63	6.24		4.50543	5.63956
	7.57094	8.80097	11.2127	13.9926	5.22119	13.1738		4.81549	7.74138	6.62662	10.6204	7.2142	14.6586		13.6055	5.26673	6.2279	5.9791		7.87994	8.91279		7.21148	6.86359	6.84458		5.01785	7.89904	9.44216	19.9314	23.8116	13.574		5.90231	8.25681	10.6584	10.5599	12.0603	21.5004		7.24	6.63		3.9843	12.355
	13.069	10.2906	9.15252	23.6724	6.63442	18.4611		5.45494	8.8833	8.08497	12.5821	7.95669	16.5554		6.69662	8.57122	8.9982	5.63044		7.26153	12.0258		5.83848	8.54697	6.66733		5.8894	13.2608	9.71047	21.8624	28.564	11.8174		6.4107	5.45817	6.19975	11.9928	12.9304	15.0901		6	5.33		9.42086	4.04312
	9.59143	10.9879	7.84694	10.2185	8.47561	23.5087		6.69993	13.7091	6.24875	17.9709	9.31191	20.018		8.00571	8.05885	8.95261	9.05669		6.29028	15.5106		5.31789	11.9169	8.47035		5.94817	6.52477	10.4805	14.73	13.1276	18.9729		6.04343	6.61719	6.20288	17.7017	20.0045	13.2893		5.05			3.81009	7.27784
	5.88056	8.19864	8.55879	15.5526	9.73346	13.7645		5.32835	10.5695	6.52498	9.0458	8.86495	13.8841		6.20515	4.59441	14.8041	7.53489		6.28638	11.7435		5.69274	12.2358	6.61547		8.1524	8.12342	9.26118	13.344	11.4368	25.5129		7.77813	7.42062	6.69147	17.4872	13.3026	17.4251		8			4.99642	12.1083
	12.686	12.187	9.20396	12.1161	6.98887	15.4872		7.75226	11.9283	6.6196	12.9776	6.16632	31.4339		6.33233	7.18833	13.4193	6.94744		6.05736	7.96846		4.70423	8.64913	8.07267		7.78142	6.00507	6.4895	26.9492	11.7012	13.8476		5.75429	7.3048	6.9039	25.5784	13.192	19.6115		5.2			6.37858	7.70377
	7.29846	7.64699	4.78012	20.5157	4.79055	15.1028		7.72672	11.6362	9.46162	21.8776	7.0294	24.8135		5.64392	8.66339	10.7208	6.80196		5.48221	10.3603		6.46962	7.93357	8.71352		8.32853	6.6081	5.92708	19.9887	11.7445	24.6418		8.26227	5.76437	10.4536	32.8805	11.2037	13.4552		4.29			4.80199	5.63602
	6.49144	8.76098	10.3006	9.42874	8.64569	13.576		6.11494	9.0419	7.58913	20.5116	6.89968	26.5056		9.9214	9.65399	12.1608	9.36223		8.36602	10.6366		6.81084	24.7889	8.13433		8.46346	5.77398	6.14284	21.9911	24.6141	16.6346		7.36245	6.93147	6.14817	15.4859	16.4262	10.1937		10.06			4.66718	5.807
	4.14128	6.68801	10.9646	31.3117	11.1878	17.0638		7.0301	11.1	7.16342	23.7079	5.34898	20.2662		7.21996	14.8139	15.2332	11.4386		7.93652	13.607		7.37304	16.9574	7.45868		6.98351	6.98748	10.5592	18.2112	13.2702	12.7749		5.97502	10.0987	10.3468	20.0017	13.859	24.5681		9.61			4.36037	4.49419
	6.24561	8.8643	6.3605	49.031	5.26104	20.525		6.21432	11.7271	6.69483	13.7843	5.17748	20.9111		4.30698	10.432	16.0831	11.482		7.40751	8.51799		5.59063	19.1943	5.15645		7.984	7.33108	5.52803	13.574	20.0081	13.357		4.80412	7.63947	8.39407	32.5972	12.5635	23.7884		6.1			5.74787	5.47314
	8.61621	8.27841	7.222	18.3687	6.09532	16.2127		7.46079	7.58938	7.59412	13.4288	5.61443	18.7084		6.55529	7.67294	7.50965	6.80023		5.53238	10.3073		4.61201	7.1182	6.2245		8.19374	8.17868	6.58553	24.8832	18.4816	16.0747		11.0834	7.42735	5.375	27.0377	11.5952	20.975		8.87			7.13922	4.99683
	9.80066	7.07676	8.23626	13.8963	12.0216	17.8887		8.15029	9.2338	14.6448	10.7329	7.63492	27.9192		6.86138	12.1833	10.0649	5.64811		8.84699	12.495		5.31243	13.0971	4.96142		6.72196	5.07839	9.89032	28.3748	23.9451	17.7675		7.85597	9.8125	9.03023	20.3798	8.33178	11.6176		9.81			3.48335	6.09908
	9.70824	9.55286	6.69319	8.06317	16.1823	15.1126		7.66954	9.76545	7.0074	14.6868	6.56766	17.3398		5.96585	9.68015	10.5278	7.22811		10.3071	7.50484		5.57579	6.57329	6.6234		6.82382	7.35897	8.46432	21.3354	12.5872	15.6789		5.15582	8.91107	6.57193	19.7896	10.0895	11.7238		7.35			3.97123	3.6049
	6.23149	13.5272	9.31726	20.7407	6.83861	16.4828		7.56905	9.14176	8.42613	10.8178	5.53583	20.5391		6.77102	11.083	10.0601	6.36486		7.00922	8.92556		5.84618	8.02259	7.9521		7.43733	6.95122	6.78863	16.1656	14.157	22.8121		4.87696	5.275	7.94165	24.5201	12.1106	16.0629		5.14			4.21134	6.60503
	5.14836	6.14371	7.62863	7.62713	12.9551	26.5925		6.18233	8.59183	7.56912	22.6721	6.17284	15.7781		7.45811	7.35334	7.62928	8.26404		5.12095	11.239		4.32383	6.56594	16.2393		6.84419	6.82574	10.7062	32.1328	14.9304	21.0637		6.69435	6.82806	6.14293	21.3067	16.1251	8.27331		4.53			5.25931	4.44433
	5.41766	6.31267	7.19624	13.7701	7.12351	16.2383		8.82966	7.9977	6.23225	13.6527	7.06516	24.5759		5.34542	8.29296	15.42	6.83928		6.95804	9.60458		9.21573	10.3905	5.25611		7.79505	7.48085	7.36253	34.2002	11.8284	13.1343		6.27086	7.58347	7.04178	17.2842	10.0722	18.2508		7.15			6.32005	5.97101
	5.82108	5.52451	6.87435	19.0089	6.615	14.3141		6.84124	8.1786	5.05967	10.9532	5.50256	16.9011		5.97095	9.17733	10.5486	7.15277		7.00949	13.3355		5.26589	11.879	5.96707		9.13941	6.48004	5.54197	24.5344	24.3015	15.4071		9.78655	7.27372	6.20324	19.2864	13.6019	17.8701		5.75			4.41466	4.80001
	7.95555	6.31288	14.3585	30.6563	6.15659	13.8808		11.1334	8.85744	14.5045	21.7454	8.37211	24.1217		5.74344	6.59944	11.8789	6.43323		6.84279	18.8862		5.382	8.2577	6.61115		6.74304	9.94992	9.91495	19.0556	21.1859	12.4843		5.83865	10.5697	8.39892	20.7088	9.32947	11.0744		4.46			6.54437	5.29102
	8.59873	9.78871	7.03518	11.9897	9.66603	11.6752		6.12628	10.1205	15.8543	12.9416	7.88639	24.0794		8.91581	15.4751	14.691	11.0089		5.66893	10.3297		6.94095	9.72713	9.23564		7.98334	7.22345	8.95672	27.1661	11.3732	10.9717		5.44053	8.89596	13.3856	21.3405	10.3145	15.3247		13.01			4.994	4.00569
	9.36188	8.91355	7.63406	12.517	5.57812	13.6681		4.95848	7.96834	10.5717	20.4823	9.42506	15.5376		10.3369	13.877	8.47235	20.2809		6.66332	8.77016		5.98827	18.0763	7.25645		7.26739	6.81216	8.03504	12.0858	11.3818	16.4116		4.66756	6.29361	6.57236	16.0167	13.9721	9.50734		8.86			4.45157	4.88511
	5.48141	11.4006	23.136	21.3023	5.94657	9.28114		7.43456	12.177	8.8622	14.7809	6.77457	14.659		4.185	13.2619	10.5183	4.41372		6.52796	22.3313		6.51612	15.4537	5.95628		8.92727	7.52786	8.12971	25.8724	10.9728	21.5683		5.86338	5.94435	14.264	28.3358	18.537	13.4829		4.71			4.80986	3.92002
	4.78026	9.75349	13.8259	12.1979	18.5837	15.5028		6.2425	9.24515	8.12999	11.5721	5.48901	19.9891		5.51663	8.23959	10.7739	5.28141		5.04995	6.13383		4.84638	22.125	9.02009		8.79303	7.75696	12.1829	18.7864	23.7289	24.4631		7.65195	9.0117	9.40883	26.2074	14.0415	9.81521		3.83			5.7804	9.38856
	5.67051	6.43632	11.7645	14.3346	7.16798	27.2487		7.05444	7.93268	6.33906	30.7997	6.55145	19.0457		6.30819	8.81403	11.468	9.93194		8.41078	12.2891		6.94436	11.1301	5.61294		8.56449	8.83147	9.68953	30.9082	21.4699	15.7792		8.27642	9.0236	5.00695	25.7898	23.1629	10.1474		6.44			4.6522	8.65985
	8.12504	7.46936	6.92761	13.913	9.16965	9.47233		4.86263	7.32423	6.90864	10.9224	11.839	13.7763		6.67619	11.459	8.33702	10.5498		6.38451	18.7058		5.95646	12.1312	13.6709		8.15576	7.94334	6.82627	22.5681	10.2266	23.8658		9.73112	6.81308	6.96848	19.7613	16.875	9.20802		5.42			5.85774	7.20261
	10.5374	10.0392	12.223	17.6882	5.74977	20.7782		7.88189	12.9642	5.38761	18.7045	7.44655	27.8599		9.4956	10.2383	6.35546	4.54115		6.34829	15.123		5.38357	8.50698	8.53758		6.05432	8.99071	5.38338	19.2103	12.0718	13.5936		7.19479	7.21783	7.15829	29.4583	17.84	17.9385		7.38			4.64242	10.4563
	5.59664	7.02568	6.13554	13.0496	9.59762	18.9721		6.27533	14.549	5.92862	12.9132	6.12687	20.1962		5.41593	10.1407	9.86675	6.71946		7.34256	15.2121		4.72518	5.92935	5.25276		7.37314	6.43155	10.1844	35.8323	10.1737	11.4091		5.92298	6.76172	4.98718	22.0175	19.0497	20.6429		7.21			4.88589	7.70722
	5.36664	7.12328	6.75638	28.1985	10.1655	23.333		6.80243	7.5768	8.63358	17.6203	7.28231	18.9929		5.65983	7.34726	11.5567	4.29603		5.5309	7.68224		9.4776	7.08193	5.28704		9.18967	10.8057	7.95012	25.5088	9.61387	12.0843		7.0422	5.93931	7.2367	18.4876	27.718	11.7904		5.3			3.93307	5.12187
	5.94388	7.77554	7.49893	14.2842	7.24689	13.9016		5.48177	8.03731	9.4807	8.97087	10.3841	17.4289		4.75416	8.32858	5.54723	5.53602		5.72438	9.71894		4.92903	12.6481	4.77089		5.57188	7.49591	7.96969	19.6486	30.4115	22.0899		5.59882	6.72066	5.60908	24.365	13.6459	15.1596		4.58			7.45893	9.18596
	5.94868	11.3061	7.84271	13.7363	10.9041	13.9684		6.7916	9.70423	8.35601	16.0276	7.5475	9.88233		7.14225	9.44917	10.2657	8.78977		7.28183	9.81762		8.49709	8.65828	7.7659		10.5151	9.97497	7.21462	16.3924	18.619	16.934		5.42545	6.45828	4.79825	21.4197	10.4541	14.8581		10.89			4.45064	7.92315
	6.99823	6.94869	6.55653	10.8395	9.90398	21.5187		6.60116	7.3146	10.0959	15.4152	7.16837	21.1734		3.88966	8.41459	7.10736	8.10527		6.06607	9.41883		6.11774	17.5204	6.46784		7.16257	6.59073	7.96465	8.34634	14.0198	34.0458		4.53015	7.16151	6.8371	25.5387	16.9202	10.3204		5.33			4.07812	5.91451
	5.32014	10.4793	8.72518	15.9784	7.12593	13.7115		6.6376	8.50472	5.8964	11.9798	9.1127	10.3204		7.82113	9.15987	16.8354	11.0204		4.3581	6.80399		5.5798	12.7116	6.54428		8.02352	6.13804	7.99351	11.2353	15.8233	26.6678		4.95479	7.32764	10.2211	21.0551	15.2442	16.6402		7.22			4.74281	15.595
	8.17831	7.79074	5.37665	10.8646	8.0665	24.1927		8.54314	11.9942	7.24157	12.4886	9.93561	24.0056		9.25734	7.46375	11.9899	9.76758		5.64409	10.6551		5.81477	15.8787	6.47419		8.14933	7.99257	6.28855	6.61456	25.8859	18.3313		5.2603	5.71526	8.38662	26.0048	14.9991	14.7572		3.93			5.37557	5.59301
	8.50566	6.61145	10.6465	12.1443	10.733	15.6035		6.90664	8.06588	9.14162	12.4251	6.01325	20.8327		7.58637	13.6472	10.6698	6.85088		7.47815	8.22765		11.4437	17.1784	6.06266		6.62326	5.629	7.51358	15.9961	15.7663	21.167		7.58168	9.35097	7.76575	14.2641	12.9372	11.2036		5.02			3.62033	6.01605
	8.74803	6.77858	6.56981	15.9732	11.0409	22.6834		7.86589	9.94625	8.0421	15.5478	5.48907	20.4832		5.19858	14.2484	9.57077	9.81612		6.91643	9.81253		4.75049	12.3567	8.91713		9.5072	6.67418	8.19199	25.1021	12.879	26.3243		6.09429	6.70845	6.88142	13.0997	13.6581	8.69212		7.55			4.82767	6.94784
	5.03888	7.35843	7.4344	20.9583	4.38442	12.3539		9.53312	7.20063	9.28834	13.0438	5.0784	35.2854		6.35332	7.40653	9.65948	8.5888		7.81801	13.4017		6.79034	6.25723	7.62441		6.6055	7.94826	8.61903	31.2406	10.0697	14.1165		8.33031	6.24827	5.49529	19.1569	22.8923	8.07334		5.97			4.74193	4.50202
	6.3374	6.89985	9.93378	12.5292	9.48851	35.0045		7.34634	8.93664	9.50584	21.9508	8.57628	28.5717		4.63364	7.98397	21.9397	5.80481		6.13868	8.73953		5.9194	7.88688	8.49729		6.2457	7.41341	8.53743	15.8853	27.851	25.6438		8.01055	6.14748	9.09167	21.8701	18.0426	9.2528		3.96			5.45213	6.47097
	9.37661	9.81771	5.70532	11.6873	6.62912	22.1938		4.95426	8.76308	6.42706	11.9363	7.25034	10.8656		4.95794	14.6901	7.38329	8.00154		6.73474	10.5204		6.79828	15.9256	8.58441		6.04556	7.36314	10.1121	17.2764	17.8107	16.4392		4.58501	9.66282	8.87407	17.6492	12.3019	10.2552		6.16			4.94768	8.48867
	5.66266	8.11974	8.32819	11.5847	7.75966	18.403		8.39815	9.36425	11.5541	11.6199	8.75036	11.2804		3.99546	9.4926	10.1285	8.75004		9.01538	11.0448		7.14388	5.99107	7.02631		6.94933	5.67248	6.97636	10.2777	17.4872	20.0986		6.15995	8.21032	7.04894	26.64	14.0182	9.6437		6.58			3.82023	8.10975
	5.00613	7.67191	8.16945	15.3236	4.28915	18.2337		6.40629	11.7379	10.9166	7.90357	7.12108	12.6093		5.27925	9.9496	6.01065	7.161		6.32192	8.85443		4.26397	7.44236	5.46439		10.1912	6.1065	10.6006	13.9006	11.3904	12.0998		4.89414	8.31727	7.34744	27.2411	13.6386	9.28573		8.23			4.12547	9.02618
	5.25635	9.85917	6.20301	10.743	6.9171	16.0926		7.04916	8.05843	6.76651	10.7044	7.87927	18.848		4.38461	13.5232	8.71642	6.2796		7.59548	8.29643		6.94836	18.3848	6.47108		7.99615	7.70846	8.31345	10.6305	21.7381	20.0688		7.79842	6.44716	6.91067	18.3353	15.9984	9.17182		6.37			7.80145	10.2909
	5.82075	10.2633	14.4865	16.3238	8.27816	27.0147		7.00697	8.67344	7.58576	11.4594	6.25407	10.3914		6.92384	9.91665	17.5159	15.2821		6.86799	11.0763		4.64036	10.1932	9.67533		6.08257	6.49015	7.30678	9.56558	23.8103	24.0056		5.35842	7.8631	5.84284	32.0025	12.9033	9.21584		4.95			4.9295	8.33994
	5.9105	8.91913	6.39608	19.9126	12.5403	35.3626		12.2563	7.69798	15.3026	12.5171	6.94801	12.6644		4.57015	10.2543	8.41859	9.90937		9.44636	8.12678		5.33295	12.4437	6.0388		5.94946	5.93925	9.33331	17.4967	21.2233	21.2512		7.80631	7.3411	7.37343	23.3822	19.2984	17.3239		8.78			3.53638	5.50583
	7.19437	8.46641	15.5011	11.9574	6.90869	18.784		6.79967	9.67394	10.5818	11.5435	5.10376	14.4963		6.43224	17.5227	8.93215	5.98323		7.65024	7.8856		4.7124	6.20921	5.82638		5.93548	5.29914	7.31245	7.78016	16.5522	15.964		9.9758	5.92251	8.70799	21.3096	16.5255	10.8542		5.49			5.64344	6.19965
	6.98641	11.4854	7.62633	15.8107	9.14773	15.2091		8.03287	9.94438	13.8226	18.152	12.03	17.1112		5.23279	7.91666	10.5525	8.47212		7.22155	8.1533		7.36297	7.57033	5.79546		6.9658	7.00984	7.98975	17.9092	16.4747	21.0846		4.68807	7.29545	5.5935	30.6513	24.3764	13.4569		11.98			11.5654	7.05872
	7.60181	7.14682	6.91877	11.5794	8.81183	23.9481		5.7593	14.5152	5.55811	15.6993	8.23385	15.2771		6.26155	12.1213	7.89169	6.87072		5.99356	11.4812		6.22918	10.4044	5.63906		6.90629	5.67005	8.63592	14.8026	30.2832	12.0264		6.18691	7.3307	6.90587	22.013	26.9714	22.9497		7.2			5.08957	5.67245
	6.14238	7.83936	7.24317	22.2037	4.86717	19.6366		6.36703	13.6871	9.29828	10.9331	8.79631	30.7676		5.98641	10.9797	19.6361	5.68508		10.8075	7.63692		5.81512	8.50626	8.3222		9.15901	5.68363	7.56606	10.014	9.89089	18.3235		5.81194	6.51633	8.12307	22.6718	16.7047	20.396		4.52			4.39933	7.42638
	7.29293	6.28411	6.96519	14.9303	7.71477	10.879		6.1354	15.0756	6.42795	8.86338	7.37446	13.3738		5.27098	7.42494	6.78881	5.10022		5.17989	8.28304		6.31037	19.5493	7.08886		6.97626	7.39997	10.0543	9.35119	20.0128	18.4948		4.92199	6.96448	6.6997	16.3157	13.9715	20.9001		7.62			10.2114	7.87224
	4.80998	11.3804	9.19407	35.7175	7.27998	14.3484		4.90284	5.11455	7.25704	15.4284	4.83097	28.8067		5.3475	8.36598	10.1378	7.97041		6.07444	7.38276		6.96933	31.2908	5.67441		7.49773	7.41274	7.66168	12.2257	8.98945	10.6471		6.20226	5.346	6.75562	26.8445	23.0649	13.603		6.5			3.92615	7.56516
	4.9229	8.62766	7.05286	33.1654	10.9191	16.0807		8.20874	10.0685	4.97012	10.9699	4.93634	16.7469		7.09919	10.0958	13.5425	4.82194		6.21935	8.90482		6.46571	13.5794	6.56587		6.67181	7.0083	7.30915	10.9049	14.7466	17.8451		13.3125	5.76134	9.04786	29.4875	11.8628	13.528		12.6			4.19605	11.7278
	5.51711	7.46538	8.24957	18.7968	7.16864	8.85628		9.07851	9.97404	9.07245	16.7077	8.07895	13.2529		5.62497	12.0967	12.1589	7.26739		5.50979	10.9281		5.93027	8.77746	6.03337		7.39386	7.04184	8.39892	16.6782	17.0108	10.7927		5.34523	7.72613	7.18865	17.5204	24.2123	15.0386		4.89			4.27071	7.92119
	9.24673	8.98026	7.01656	23.4703	9.54844	25.2998		7.22194	9.72914	8.5437	12.5349	5.71254	14.011		5.56346	14.6937	6.40927	6.21012		7.247	8.43988		6.77982	7.70388	5.30525		5.7366	6.89456	8.34893	12.2084	36.1142	11.2887		8.40814	6.48026	5.68924	37.2166	14.6565	19.6988		5.83			3.95242	6.05064
	6.41427	11.1091	7.0887	14.1908	6.05059	22.584		6.17346	7.92034	16.1832	21.1823	9.57719	11.3688		6.71546	12.4098	11.956	9.12776		8.23964	9.72202		6.12662	7.43223	7.39799		6.6844	5.57594	11.6856	10.4996	12.4114	12.158		6.5841	7.27552	6.94947	32.5892	23.5835	20.0568		5.96			3.73233	4.34095
	4.89477	7.74083	7.17094	15.2244	16.1717	27.7651		8.41411	14.2881	8.33554	11.1855	8.11506	18.7487		5.70179	13.7966	7.46383	5.60142		6.15271	11.7998		4.8354	8.93819	5.57178		8.35849	7.95134	10.5066	9.09869	10.6005	10.6001		7.18597	5.14371	8.26451	15.1574	23.6613	22.0864		7.59			4.97494	6.22358
	5.54866	8.8514	9.62796	14.862	10.5859	24.0961		8.21095	8.24963	7.99981	10.4983	7.05435	23.2799		7.25356	7.73212	8.00615	5.53844		6.49616	15.0002		5.0383	12.0969	5.43071		7.31636	9.33167	5.86542	13.7478	9.43112	7.86285		7.15344	9.57418	9.81331	29.7353	17.1691	11.1919		5.85			4.10558	5.75678
	8.21134	8.58046	9.26322	13.036	5.99839	17.7019		9.06426	6.58014	7.46474	17.1192	11.0021	16.5104		6.6703	6.82193	18.4778	5.80258		9.11987	15.3156		4.79435	7.11581	5.4299		7.44416	7.38344	11.3969	18.2638	21.1099	10.3192		4.56299	7.16437	7.2978	20.9309	18.9801	13.4513		5.29			3.90162	6.81518
	5.9932	6.98796	10.5179	25.3743	5.30503	15.54		5.75395	11.4015	6.47138	13.6601	10.7948	16.776		8.51504	7.68128	12.7631	4.80493		7.56111	25.6616		5.07369	10.6783	8.34257		5.93893	6.57385	6.61675	18.3016	22.9394	19.9146		7.66527	6.16519	6.91164	24.1944	19.5564	21.2434		7.77			3.95976	7.35624
	5.10793	7.27356	6.89337	11.8537	5.86472	29.3517		5.95715	14.4136	5.94855	21.911	5.81127	25.815		6.10385	16.8568	12.756	6.48634		8.16006	11.243		4.85353	10.5383	4.75454		6.62621	8.07708	6.90595	12.5257	14.3175	12.6666		5.69296	7.5132	5.69971	38.8427	18.7254	18.6359		5.99			4.66822	7.59764
	6.35119	8.78767	6.13995	10.9676	8.02038	16.0889		5.7698	13.6936	6.65426	10.4538	6.55725	14.625		5.93883	9.77548	8.47139	8.15247		5.7304	8.17441		4.72296	15.4751	5.99459		5.56998	6.24859	5.85019	17.8809	9.01185	12.5407		5.32535	5.54124	5.44648	26.2452	8.30016	19.2902		4.3			4.15299	6.61666
	4.45625	8.02654	6.92884	11.8931	7.11144	21.3179		5.87136	8.76444	8.29866	10.5294	10.0058	18.9505		5.22	8.89016	11.2452	7.16215		7.68798	17.4355		4.44308	16.6903	5.80088		5.98803	8.35599	5.56785	24.707	24.8852	16.463		10.9475	6.97537	6.47223	35.7195	30.5989	21.9491		5.35			4.54261	5.88857
	8.89262	9.4874	8.37404	19.7868	13.9743	15.8362		6.07302	7.88251	6.45051	15.4043	12.964	17.81		6.73841	20.4175	16.6135	7.25492		6.03565	8.06433		6.87969	7.41909	7.33418		6.97425	7.66967	8.68044	15.215	16.5684	14.108		7.74646	5.7715	9.51354	29.6733	16.511	18.0086		6.67			3.83253	11.0638
	4.23691	6.51089	9.50753	13.2991	5.0242	12.6162		6.746	8.22302	12.2493	12.2206	7.59317	19.2769		6.04995	9.00424	9.50917	6.91412		6.30854	12.5897		9.39447	5.51273	8.23969		8.15051	7.76258	9.13828	18.4779	25.9374	18.8533		6.24975	5.56544	7.15897	27.0783	24.7994	9.79243		7.98			3.9622	4.93857
	4.45641	5.69974	7.67451	17.0945	8.20383	23.1939		5.30232	7.2488	7.30853	15.8422	7.95416	12.7724		6.56965	14.9423	17.4233	6.00076		7.01491	9.09557		5.65738	6.29342	5.50628		6.68445	6.83692	9.21166	7.20773	25.2237	13.7622		5.26789	6.26188	7.15024	35.8881	18.8161	17.2655		11.19			4.25636	5.72779
	6.65131	10.6383	6.03504	28.8522	4.92557	8.6439		6.2236	9.13405	8.34533	12.7502	9.07537	16.2923		6.30719	7.25069	8.94205	4.82552		7.53059	10.1279		4.31619	9.07655	7.58093		7.16378	6.86612	9.68923	11.3045	18.1532	13.8249		6.08996	6.41869	6.22428	23.6403	21.701	17.6455		14.82			5.2984	10.2627
	5.63393	10.854	7.68918	11.2688	5.95975	12.3139		6.91586	8.59504	12.2188	11.9403	5.99247	16.9291		6.67403	10.8623	10.3529	7.22138		13.9232	11.1366		5.67041	5.78529	10.7512		5.31094	7.2888	7.99072	8.63986	11.7062	15.0811		4.9877	8.32778	9.07238	29.7414	12.7487	16.1639		5.95			4.70211	5.99351
	4.51886	8.48994	7.78657	38.4454	10.5978	25.6462		7.88049	12.5961	5.99329	15.1181	8.57625	12.5023		6.4268	15.2003	8.67623	6.59331		6.97734	5.82119		5.75372	7.6523	8.06784		6.67493	6.91304	7.50649	12.7151	11.6262	10.2309		8.20501	7.85009	5.87872	25.6975	17.5743	22.9458		7.97			4.36706	5.14912
	4.9042	6.1809	11.0725	16.2149	14.1174	24.5632		4.49578	7.57233	8.05718	26.3413	5.68563	22.1112		6.36778	10.1515	10.7547	3.39311		5.34859	7.28787		6.46535	6.13854	11.4988		5.66707	4.66109	6.61211	9.20008	27.6134	16.6862		8.55306	7.66874	7.02639	30.5585	20.3012	12.848		5.07			4.48003	5.92988
	10.7964	7.86339	5.69885	16.1562	7.99441	23.4101		5.1576	6.6204	7.71063	18.0401	8.10474	17.1715		6.08552	12.2806	6.94058	8.51965		5.28835	16.7044		5.31868	11.1914	5.67454		6.33748	5.94178	7.17966	19.4958	11.9163	20.1383		4.85458	5.73883	6.79501	12.8294	45.0702	17.3184		5.77			6.12563	7.22554
	6.9857	6.22776	6.65054	18.8938	6.80501	20.6339		5.81034	8.60903	7.47411	14.9005	7.90564	11.6773		6.05502	16.9581	9.77553	6.29506		11.1642	7.31639		6.56981	16.2909	9.05711		7.59928	7.0925	9.70193	10.3075	17.0408	18.7671		5.937	5.17538	6.0571	24.4004	25.1484	21.2578		5.55			6.14623	9.29221
	5.57446	7.0133	8.34384	23.6412	7.41722	13.4661		6.43462	12.6209	8.12932	15.3325	6.88043	23.501		5.97895	5.5712	11.3084	9.40186		7.06057	9.66736		7.03112	6.45444	15.9325		6.06654	6.15548	7.82007	11.1578	20.0896	20.0066		4.67634	6.99291	9.0773	14.052	10.8592	16.5761		16.82			5.04863	7.38582
	7.84066	6.76274	11.3912	13.4121	5.5394	20.2507		10.0048	14.8162	8.11486	26.2075	6.73315	18.268		7.69092	9.81956	21.1429	7.59145		5.77041	11.1058		6.68047	8.06879	5.9509		5.51108	6.82609	9.31659	8.73643	16.2041	26.1259		7.48804	6.31898	7.60567	18.2552	20.8529	14.1816		5.37			4.35252	7.30598
	5.95623	8.2537	6.6702	9.31935	7.91667	11.5195		7.37332	10.17	7.01302	20.2439	9.03798	9.8022		7.5981	11.1561	5.62865	5.63635		6.61938	9.75443		3.95694	6.88637	6.00392		7.77955	6.74562	9.85377	18.3489	22.6412	20.1064		5.33113	6.76117	6.47378	32.8535	17.5703	16.5973		7.36			3.95381	6.01658
	6.36008	10.1526	6.59937	14.058	12.8908	30.1121		6.94062	10.324	5.53343	12.581	4.32519	11.3023		5.96761	7.8165	7.22904	8.12711		6.81891	7.00976		7.86446	11.025	6.73766		10.4397	6.72881	9.11326	7.46853	15.1514	14.0768		5.16478	7.12313	11.5627	23.901	7.7725	12.5759		4.96			4.03979	5.21044
	6.49158	8.68485	6.54797	17.2368	8.60528	17.3055		7.79824	8.11912	9.39347	31.2416	7.50727	17.5866		6.49423	10.081	13.2673	6.15561		5.42125	9.38509		5.22794	7.86778	10.0147		5.27919	5.29729	6.68159	7.83786	10.6982	24.6501		5.28068	7.51911	7.11101	16.8608	14.4223	18.5298		5.78			4.55606	8.04789
	6.72208	7.9984	11.1899	10.7183	7.35624	20.2786		6.13191	7.44979	10.8439	8.95583	7.40957	11.7205		6.82224	7.16831	8.23384	6.89428		5.0279	7.81478		8.78466	7.09879	5.02297		5.38686	7.25694	8.28798	9.71235	12.7476	27.7268		5.02794	5.87258	7.87811	25.4154	19.1506	16.1668		6.18			6.95073	8.19132
	7.57147	6.81372	15.2071	10.7772	7.7516	17.1533		6.51748	10.1897	5.49465	14.3135	6.24516	15.2813		7.17824	10.396	6.46374	6.91307		10.1373	17.3014		4.3841	14.3037	11.2879		7.68416	6.15858	9.08041	10.7329	8.72108	21.7409		5.39932	7.75121	7.2743	30.8962	22.5234	26.4531		5.84			6.40287	5.89548
	10.9548	8.09533	6.81903	8.59043	7.3789	13.5338		5.26992	7.91276	6.70201	14.6516	5.39257	15.126		5.7283	12.4037	14.4555	6.69023		9.77751	9.63268		6.46035	9.00385	5.94529		6.53086	6.94701	9.63274	9.01866	12.5379	28.3914		7.02002	6.87011	6.14295	22.2719	43.4269	11.5983		4.74			4.90537	4.89122
	6.66721	8.1042	14.8664	15.062	11.188	13.8229		8.66181	11.805	5.26222	9.23265	18.1691	15.5258		5.70008	8.1955	13.1512	6.75424		6.95149	10.6621		8.19432	4.92991	5.09334		5.82208	5.91927	6.78746	11.893	20.1252	16.9062		5.33748	7.7187	6.06314	20.6328	12.9545	13.8406		5.38			5.37766	7.3997
	5.58354	9.00022	6.75331	14.2828	7.52962	31.5813		8.54355	8.5905	6.86051	14.5986	4.6468	14.885		5.30696	9.10844	18.6418	6.29529		7.85445	14.5963		5.02659	6.68928	5.66963		7.09761	10.592	8.7461	13.0756	21.229	24.9482		4.82755	7.49717	7.21654	26.7094	18.7278	21.6236		10.61			5.18573	6.38205
	11.3623	11.8041	7.58469	18.2595	9.71873	12.5321		5.04514	11.28	6.64873	10.7136	6.15747	13.9047		7.15133	4.64201	12.8705	9.57489		6.37001	12.8227		5.88145	10.4272	6.51429		8.17294	9.76737	11.2847	18.2656	19.5555	19.5687		6.46929	8.05701	7.91595	21.5649	11.3451	16.2292		8.48			5.98693	5.22132
	6.5157	7.87566	7.35236	19.6459	6.13459	17.6135		7.75975	7.4467	7.07434	16.8037	7.94711	10.4935		5.30468	6.67632	8.95199	6.82091		6.99068	11.4826		7.60992	11.2118	5.58494		7.41651	5.36292	8.37381	14.267	16.0409	23.7574		5.78204	7.39054	7.12821	14.598	23.5049	20.7899		10.33			3.91957	8.12451
	7.37503	9.26069	6.76149	16.8743	6.86656	25.1473		5.65661	11.3282	6.43543	15.6924	5.67591	17.8845		5.0724	9.89287	9.89793	5.3248		5.43431	12.1035		4.677	22.7613	6.41085		7.31516	8.20212	7.90641	15.8235	18.524	16.4209		6.63307	5.70918	6.09265	22.6687	11.6557	19.5779		10.17			4.43851	7.17483
	10.1666	7.80026	7.62711	39.9982	16.939	12.7536		8.01972	9.14104	12.0551	18.7375	7.49945	19.8997		7.787	4.72504	11.5337	9.51067		6.62442	14.2868		5.14671	13.5657	6.73147		6.71486	7.55342	6.51456	11.6483	12.2244	19.8575		6.2969	5.56559	6.8552	29.8182	21.4281	18.2064		8.86			4.53077	5.87091
	6.62267	8.64643	10.9055	13.9998	11.2797	16.947		7.43585	8.20543	11.9854	11.291	7.02447	17.8507		7.29512	9.26521	9.67283	6.23855		5.00561	10.7567		4.70143	6.13898	8.54716		4.54685	7.24561	6.95089	12.7025	18.1012	20.1906		5.68555	9.83099	5.63022	16.9292	28.0816	21.5303		6			6.76838	8.04317
	6.76051	9.17289	12.8414	12.3135	4.74092	22.4415		5.98876	9.58354	7.93175	13.7926	7.03573	16.2015		7.36591	5.08962	10.2245	5.64325		9.08364	8.16358		4.13951	20.9391	7.01962		6.63475	7.36339	7.30993	16.7961	12.7964	22.5678		5.49094	5.43924	5.88636	26.8812	11.4841	13.4153		12.14			4.60168	7.50781
	9.76502	9.13889	6.40107	18.3165	16.5652	27.6924		7.35525	10.1723	10.1318	9.6621	8.36665	15.8855		7.13525	6.87749	8.68393	7.81175		5.19374	6.57348		7.0634	6.29046	6.18117		6.1049	10.4005	8.96947	10.6155	16.3272	14.4625		5.88515	6.10775	9.15397	20.833	23.4205	24.552		4.36			4.65682	8.98639
	10.7585	6.90104	12.6481	12.8623	5.915	10.9626		7.71805	13.2318	5.45594	11.5613	7.40783	17.3074		4.97109	7.81239	6.82973	6.46117		4.99516	9.1147		7.6587	12.2064	8.93109		12.6004	6.64778	8.19754	35.096	13.397	13.494		5.04714	6.80454	8.75387	15.888	18.1164	12.0212		4.85			4.7481	6.86936
	8.20781	8.31235	12.9954	11.1523	17.6954	25.9474		5.66486	7.55985	11.3402	25.7939	7.29019	19.4321		10.8465	8.79095	6.5643	4.81842		12.0222	10.7408		3.86941	7.86692	11.0645		6.38814	7.99112	6.83003	12.7986	28.6228	13.5669		4.82497	6.27855	5.98029	19.5181	23.0477	17.1164		5.09			5.86432	4.82902
	8.7466	5.24041	6.22724	10.3677	7.5568	16.8939		4.69173	9.15961	9.84161	14.132	9.1956	17.2291		6.09252	10.9382	11.2043	5.5925		11.3675	13.9222		5.87131	8.55794	14.4212		7.76628	8.58012	8.07706	13.4775	29.4374	24.0675		4.96727	5.66108	6.74266	22.2377	25.5368	12.1991		5.54			5.35913	6.34122
	7.80967	10.02	9.32358	19.4924	6.30244	26.1513		6.10627	10.6973	10.5423	14.2842	8.28092	25.8292		6.25114	6.83889	12.7168	7.03393		7.85085	5.92638		6.50017	12.6817	5.7731		14.5517	5.62615	6.6083	26.8052	7.37319	25.3012		5.037	5.73071	8.16851	34.0317	17.8271	15.625		9.31			6.00607	7.85819
	7.14507	6.96056	16.036	22.555	7.23222	22.8358		5.82957	9.05736	9.93063	23.4243	5.76405	24.2581		7.50909	12.7298	9.09199	8.12819		11.1411	9.04164		4.57571	15.8856	4.86886		6.58351	7.11732	6.50474	36.6788	18.371	13.1904		4.58686	5.29534	6.72298	23.0196	10.5208	10.2123		4.85			4.3849	8.76973
	8.01144	9.642	12.7458	18.4309	5.38537	28.2609		6.82184	8.42559	5.78873	15.5161	6.26765	28.804		5.8924	7.63533	6.79456	5.87988		6.50952	6.21662		7.27004	7.29388	7.46044		6.03829	5.28243	7.47581	16.4748	12.7627	15.3304		6.06478	6.14803	6.73328	13.8438	14.2924	16.3774		4.55			5.11856	5.51256
	6.37171	11.7911	6.14018	12.0328	8.03392	28.9075		6.31178	9.56405	7.62924	17.5938	9.00018	11.2351		6.51853	6.86149	7.71231	11.6594		6.10712	7.36316		4.86617	5.47121	10.1512		6.85938	7.1859	8.5019	13.7118	19.0985	23.1322		4.44749	9.33684	8.37914	31.7986	23.2959	11.7213		10.3			4.56336	4.73575
	6.18244	10.7949	7.53332	16.585	7.74339	27.882		7.60668	6.07732	7.91193	11.2059	7.24688	15.9926		6.16829	7.96263	7.48174	6.26136		6.74423	8.546		6.50019	22.051	9.84456		6.11177	6.87069	8.48154	28.1612	14.6346	25.3521		6.70138	6.39118	7.06235	23.7071	25.3788	12.8051		10.9			4.01848	7.19736
	9.31432	7.69794	11.6295	24.0236	12.1495	14.3343		8.62239	11.8537	8.24369	14.2205	6.39792	15.7898		5.69128	15.7866	9.10426	7.51774		7.02835	6.02027		6.70244	8.82177	6.82401		8.4754	8.40767	6.31722	15.0047	27.106	27.4693		6.08077	6.94552	8.27584	17.9774	15.4573	15.4781		13.97			6.29778	8.26673
	6.03211	6.28964	8.57462	11.9248	6.74564	25.2135		6.10054	10.0687	5.2347	19.7265	12.8406	29.7843		5.2584	7.15117	5.45101	4.62923		7.07834	8.99231		5.12742	7.37684	5.03155		9.03905	10.2019	7.91609	20.7734	11.3587	26.501		6.39753	4.54448	6.86887	26.06	15.7936	18.6925		5.35			5.59645	9.69805
	10.128	9.95402	8.4688	10.2714	9.21795	19.5722		5.98979	14.5431	6.56435	18.2437	8.25119	17.655		5.5208	11.7151	9.44194	4.98054		7.46714	8.86538		4.3071	5.78094	4.68806		5.71208	8.01735	4.78199	15.6998	15.3697	17.5479		8.1115	7.24917	9.52173	28.7526	16.2674	13.856		6.69			7.3134	6.12411
	6.30709	13.0621	10.3435	38.5165	4.65634	25.8564		10.4577	8.82244	6.54895	12.3507	10.0048	23.9538		4.93239	11.0683	13.6581	5.30226		6.43995	6.71957		4.07712	7.55189	8.00668		6.23311	7.57993	5.54581	16.2966	19.0421	17.8989		7.83412	6.26222	7.16886	14.293	10.9295	26.4145		8.88			4.6645	6.39396
	4.60865	7.1272	5.09221	19.2418	8.35762	23.5673		9.15645	9.757	8.66093	20.4507	7.19088	10.0515		4.2739	12.5848	15.6222	8.44956		7.54299	9.84903		6.29634	10.1555	6.19976		6.24936	6.59057	6.50061	19.3915	19.7993	29.0737		5.16347	5.83383	6.37024	21.2006	11.7647	13.6129		7.83			7.38205	9.73111
	6.75331	7.14767	6.48351	11.82	9.49624	21.9274		6.01428	13.7087	7.8753	11.1178	6.15448	16.7981		4.26874	11.5578	10.4707	6.49777		7.28273	16.6421		6.7761	14.9934	11.339		4.87716	9.56833	6.24052	16.9076	19.015	24.7179		9.93484	5.14624	7.80706	23.9736	18.292	13.3233		5.34			5.51746	6.98336
	8.38693	8.59484	7.52067	6.28734	10.192	13.2227		5.43164	8.20534	8.17633	19.868	5.19981	11.6278		4.71392	4.64193	9.51261	5.87513		6.87229	8.01351		5.20861	15.5303	10.9734		4.87738	6.1274	4.68267	22.1983	8.9933	17.1752		4.64789	6.00103	8.718	23.3631	14.5545	10.3047		8.28			4.30989	5.65346
	6.71191	12.9952	5.8863	24.9364	8.72095	16.0202		7.69617	11.8227	5.65177	14.004	7.25076	20.789		4.69486	14.1432	10.3013	4.32683		6.21051	15.3372		7.48878	8.93472	5.45683		6.28222	5.92305	5.34082	29.0266	19.3445	24.8471		5.30257	7.58185	7.60521	28.458	18.2389	13.6579		5.21			4.68393	8.62861
	5.00876	9.58359	10.0162	8.8121	7.3634	43.8526		4.58946	6.84908	6.01647	12.4897	4.70575	13.7801		3.28435	9.07731	9.31868	5.43452		7.35403	10.9787		9.5052	13.9146	6.89003		6.92728	9.9626		19.069	11.0781	19.6207		5.09872	7.22821	6.13898	29.1561	13.8092	15.743		8.15			5.64165	5.74896
	8.79455	7.3282	10.2864	29.5991	6.41747	10.9567		5.25742	9.72729	7.03023	15.0353	7.50265	27.6894		4.42256	17.2456	7.08748	5.31195		6.6504	13.055		5.19279	9.75166	9.73468		8.0792	9.49454		13.4103	18.6664	16.6881		5.58617	6.71747	7.9498	27.6513	15.0027	13.4444		8.01			5.32936	4.97039
	10.0625	10.4217	5.75792	11.6978	9.01445	19.0908		4.47192	9.1936	7.46522	14.7846	6.54144	38.0069			12.7154	12.0956	5.53533		6.83326	11.4304		6.8577	11.0059	7.21241		5.25524	8.39885		15.6916	9.08998	15.9905		6.99957	6.78976	5.60449	34.8917	17.3926	14.5352		6			5.05335	6.64905
	7.42309	8.94688	7.24662	20.2986	9.97853	16.0268		6.43866	10.2417	12.101	37.843	6.14236	34.6994			6.67229	12.4152	10.8598		6.24406	12.2525		8.0875	7.4009	5.86104		5.73533	7.0361		16.0609	23.5195	15.54		5.02145	6.40582	6.14826	20.109	16.5913	11.1392		7.8			4.26455	5.50703
	9.27707	7.62199	6.87625	24.0205	7.54598	22.1716		5.26355	9.00336	10.3949	19.1716	6.93858	21.0571			11.0681	6.81882	5.39964		7.80382	11.595		6.38588	8.2808	6.02769		6.14053	5.08819		26.8464	9.81347	8.10713		4.85938	5.40716	6.46832	17.7612	15.7085	12.4021		5.53			4.88521	7.11285
	8.56554	7.06729	8.48362	17.8694	7.89539	14.9468		6.32613	8.1468	5.45127	17.3215	5.52923	20.1149			7.35015	14.7514	4.91982		6.36355	12.3826		8.29421	11.3038	6.30901		7.64596	7.23541		15.4348	10.9074	32.0946		4.86233	7.28111	6.28959	18.9727	12.9056	14.5684		4.13			5.73033	9.77155
	7.16987	10.4231	6.59734	17.3588	6.01501	23.9036		7.38891	10.6814	15.3406	14.7578	6.63097	19.4953			11.3765	5.01076	9.33717		7.41319	8.68327		8.20355	9.10652	4.65122		5.07596	6.44599		20.2287	22.9072	14.4501		5.1193	8.29355	7.75081	31.356	15.2596	15.8218		3.52			4.12327	24.1355
	6.9379	7.71665	6.67248	35.9373	11.0157	27.3873		5.08896	16.1685	7.37078	24.2303	13.5601	24.577			6.26516	10.6979	5.37141		5.0617	13.4686		8.52526	12.8823	24.1015		7.85217	6.50488		17.0159	26.0454	16.8872		5.64971	5.8561	6.64299	28.95	6.8693	10.635		4.8			4.17148	9.273
	12.6289	7.96928	6.49585	12.4257	10.332	15.0669		7.00601	8.39489	9.24023	11.5828	7.90088	15.0891			8.01998	9.27891	10.042		7.6643	19.2438		8.03152	8.78062	6.7381		7.85767	5.33081		26.1812	20.5684	10.9823		5.83864	6.61175	13.3869	32.8433	20.4895	14.3437		8.82			6.30542	6.79788
	9.14251	8.62824	11.3464	27.6927	10.3472	29.4794		5.74744	10.5274	7.61804	21.7098	7.56688	17.3022			12.6015	8.59168	8.76127		6.63409	6.38326		6.55383	16.9911	10.2		4.68986	6.62843		24.5188	20.7994	15.4487		11.6075	7.32578	5.24612	28.0446	18.4497	13.6195		4.01			4.27394	4.95882
	9.63466	7.3078	7.58653	18.6818	7.31837	13.9307		7.38213	8.4467	13.6162	18.858	9.35807	13.3895			5.03658	11.2812	8.01884		7.38074	17.2664		7.22758	7.43985	4.82973		5.69801	7.50208		17.5497	9.3486	28.6748		5.42491	6.51688	7.07578	33.6747	20.2775	12.5362		7.98			4.85838	6.56429
	6.42496	9.48215	6.37337	16.2848	6.29489	26.0867		6.36823	8.58324	8.28649	19.597	6.80927	22.559			7.86687	12.5448	8.13606		7.82266	11.1916		10.1034	12.1068	4.81025		9.58484	6.23897		11.1322	9.2455	18.2724		5.67479	6.55238	8.33209	10.2753	30.8021	10.694		9.55			6.66221	6.86481
	7.68852	8.25845	8.89048	10.5113	5.74428	33.3562		5.67699	8.56527	8.38636	8.82434	9.32257	21.0659			8.80443	8.4685	12.5629		9.12722	14.6978		5.66959	6.62956	4.6853		10.7661	7.01999		22.2095	11.1223	20.5601		5.8781	5.82689	5.8574	15.7982	25.0191	18.1205		6.13			5.83154	4.92058
	7.17418	10.2018	7.83045	18.6957	5.19132	31.6326		3.73292	12.5119	9.03195	12.6407	15.5997	8.97371			9.36796	9.99006	6.95799		8.54913	11.1368		5.79986	6.25459	6.33444		5.61776	6.09489		11.9419	18.4858	25.3577		8.16605	6.42125	6.45124	24.7379	17.6224	13.9517		5.01			3.80673	9.98201
	6.40077	7.66316	9.66339	12.2226	11.3573	30.1647		3.75774	11.81	7.53012	15.5984	6.39367	21.3076			7.03464	13.3375	7.44842		7.56628	12.7945		7.13836	4.28542	10.9113		7.72923	5.35654		16.7971	18.8018	17.681		9.32751	11.6547	5.82238	32.5276	16.5828	16.0846		7.23			5.41707	8.35278
	7.37916	6.77911	7.3262	23.3163	5.7085	14.7052		5.24841	9.77462	4.7171	19.4123	8.85089	30.4494			14.9494	13.1816	6.95365		9.6786	12.6766		6.40244	9.9792	5.17055		5.32438	8.78064		17.1541	19.9114	21.2548		9.31499	6.06999	7.62214	19.8207	11.115	19.8603		5.1			4.18269	6.29794
	16.0627	5.58605	5.03473	19.1256	5.06653	20.3309		6.57842	7.62676	10.7793	14.9542	7.9316	12.8851			8.01622	11.7547	5.78388		5.32951	13.3101		5.34138	7.92982	5.05297		7.08623	9.6438		19.002	8.99736	12.184		6.59587	7.61033	7.42554	26.0963	22.7292	15.4055		7.15			4.1135	8.05876
	6.99285	9.96756	6.28405	11.7412	6.97952	14.9443		6.04045	8.441	7.78429	9.29064	10.5795	21.9496			13.2422	17.176	10.0821		4.93939	18.158		4.32335	11.9395	5.15808		9.0992	6.33975		14.3825	20.0753	22.1616		4.55298	5.14415	8.11336	26.7739	27.7828	14.043		3.72			5.76766	6.87934
	10.837	6.80633	5.94123	11.9504	11.3839	13.9597		4.66507	8.07726	6.91988	17.5519	6.58822	16.7164			6.94239	10.1345	5.7328		5.37048	11.2152		7.18573	8.45361	5.19515		13.7915	11.1789		20.5055	10.9575	16.8721		7.95431	5.85293	7.61589	29.4687	17.7974	13.4183		5.63			5.07478	5.94389
	5.99782	6.75994	6.56014	9.95813	4.51837	11.9552		5.84074	10.8233	6.94709	20.7498	11.7679	15.3403			8.56751	8.84216	9.77974		6.55074	12.9551		6.68117	13.0413	8.98353		5.54575	9.24519		22.4659	7.41468	21.4269		7.60141	5.69598	6.80961	21.2435	26.2456	16.6604		3.94			5.86722	5.83926
	9.66927	5.39026	6.61491	23.0591	6.60109	20.6035		6.46929	9.6821	6.5406	12.3518	6.63504	21.4402			9.74179	8.35808	4.40797		7.00954	9.81503		4.81503	12.5704	6.39833		6.44469	7.88519		22.4005	22.5686	27.1513		4.93326	5.79764	5.93993	18.4238	18.7674	14.889		7.65			4.63704	7.92793
	5.09914	10.1911	4.93155	25.4433	6.87467	26.1906		6.17047	7.15817	9.38914	20.6454	8.20467	16.7906			19.5796	8.93695	7.2729		5.60458	8.85606		5.99685	10.5584	6.53185		6.7072	6.52471		16.2607	9.27943	16		4.60337	5.96438	6.84124	16.6253	23.6643	19.6728					4.34151	5.12248
	7.31155	9.20752	7.9935	17.1614	12.4898	17.0847		4.06727	11.0949	7.8661	16.769	11.2804	13.735			9.25365	5.88246	6.78179		5.9933	14.5488		11.6035	7.03931	4.89303		7.03865	8.44916		27.4622	22.0183	17.1234		5.25664	9.6298	8.38468	18.6769	28.0007	13.0964					4.30762	7.62305
	15.1015	8.30141	9.17973	12.2038	6.88077	19.7967		5.69697	9.92198	9.50641	21.9912	8.6945	15.9598			9.65997	9.41306	4.08331		8.41729	8.8897		5.48896	5.11935	4.6847		11.4148	8.50838		19.9055	15.4174	16.0201		6.73138	6.66113	6.72187	39.04	29.3147	16.3882					5.23488	6.46397
	10.7906	5.51188	10.9203	12.4845	5.14033	26.524		6.52482	17.071	13.5452	11.389	13.7657	32.9725			7.03471	13.7345	11.5068		5.42147	9.64699		5.04715	7.55723	4.58532		8.73302	7.06664		14.3103	10.8097	27.6103		11.7469	6.08689	6.62749	24.6832	21.9061	12.8235					6.29746	5.80011
	4.84637	9.15127	6.86226	23.8813	6.90112	16.9511		6.04179	11.3068	9.37583	10.2086	7.20066	16.7941			13.3887	5.38948	6.64861		5.73524	7.72749		5.56786	10.2151	6.31188		7.42567	6.44012		18.3016	20.7153	16.124		5.56676	7.50462	5.43132	18.4756	24.4534	12.6862					4.03303	6.02367
	4.8245	7.90436	12.6873	18.4948	4.2437	16.2113		6.29658	11.6225	6.28021	22.6518	7.21753	11.6008			9.49112	8.56005	14.2383		5.90079	14.3488		5.72715	7.8887	11.2766		13.5597	8.0701		19.0458	12.496	18.8849		4.47597	5.97769	7.66634	26.4183	19.9806	13.322					4.45396	7.8329
	6.82603	6.04632	9.87022	13.9111	15.4953	21.2938		4.17002	13.8441	10.8214	14.9025	8.53199	19.2087			12.29	6.87995	5.98159		5.91907	12.5404		4.72892	4.83615	4.59928		7.06517	7.28741		19.0472	11.1985	13.1022		6.69001	5.88258	8.37202	35.1997	29.4968	11.8768					5.87832	5.85059
	4.9031	8.319	6.79053	17.4671	6.3069	19.021		7.44653	9.54224	6.69406	11.8501	9.19876	16.2336			16.3857	8.48898	6.50235		6.01627	8.13346		6.48662	10.0439	7.69974		7.79425	6.43236		21.0467	6.23276	29.3479		6.10862	5.41711	9.19376	22.2281	14.0281	12.7062					4.22767	5.71019
	8.33466	6.65929	5.61979	11.5052	4.86846	24.6637		9.08139	13.0055	8.16854	14.9743	8.66369	25.3874			12.391	12.9501	6.64281		10.7513	8.5297		6.24032	7.4589	8.5225		6.40772	6.79707		16.4375	6.96023	12.9495		5.64312	6.44787	5.01068	39.5666	16.7636	12.9128					4.62502	4.79462
	6.3758	8.11335	8.02844	13.4576	9.27459	25.8904		8.03461	15.4322	7.44159	19.8179	6.17493	26.0874			6.28733	12.8724	6.51739		7.95626	10.2673		4.95636	13.8855	5.45281		7.90967	7.56053		14.8187	19.1386	15.1852		5.99658	6.33757	5.76251	27.9604	18.9349	16.1506					9.28096	5.47266
	5.45818	8.23595	12.1729	11.5758	10.0798	26.7088		12.9515	8.63145	8.09315	12.5069	11.8998	29.4916			12.5009	7.65225	5.58207		10.6553	7.66853		7.40425	11.8928	5.54753		6.02119	6.67875		17.7242	16.9016	24.1691		12.6165	5.28144	6.62141	13.6368	10.3459	17.7055					4.29123	7.60376
	5.99353	9.80937	9.47679	19.6566	9.90244	29.3287		8.43497	11.4178	8.93125	11.5608	7.07355	18.567			15.3209	10.6656	7.59004		8.09413	13.3835		5.18291	10.0624	6.69519		6.16138	8.57157		14.1266	10.5057	15.6161		6.00335	7.00594	9.24784	26.8157	14.2744	21.1584					4.4988	6.34775
	5.62467	7.62976	11.82	12.793	6.92962	19.3169		5.05278	12.9443	9.7731	15.9158	6.87179	25.8713			10.3937	11.069	11.7428		7.9417	11.1216		10.3995	8.63897	4.70866		5.8465	5.1861		11.9989	8.70466	27.9128		7.0252	8.26872	10.0539	20.2468	45.0368	16.5579					7.07499	4.90122
	9.5707	7.47609	6.1422	15.9239	6.87586	17.533		5.92223	7.03935	9.04186	13.5944	5.96887	10.1438			13.4939	17.547	6.96727		5.30604	14.5442		4.6931	10.6025	10.6196		5.69006	4.98189		51.0933	8.95134	19.3514		4.31525	9.56234	6.5504	25.5977	10.9215	11.4072					4.58521	7.87
	6.97581	6.1856	6.27305	33.956	4.54832	15.358		7.46842	9.19501	6.89027	9.07599	7.56142	21.3732			9.22513	15.3764	5.11823		8.88931	8.49679		5.89092	12.2984	11.723		10.6151	8.36152		12.1345	9.0659	24.9117		6.49411	5.09093	7.19744	31.6671	17.2394	10.3116					5.09142	4.72327
	6.02777	9.92958	10.6611	27.022	7.39033	30.3171		10.2701	11.7809	8.19238	22.6335	6.74359	9.21186			13.8724	11.6405	4.59398		6.49252	14.9028		6.02985	12.9645	5.62253		5.89649	7.64878		23.9755	19.5917	27.8056		7.10664	4.77427	7.54309	20.2072	14.6107	14.3319					6.6974	5.61487
	7.65682	7.99625	8.34593	15.0764	5.94863	31.3548		6.00311	7.3279	9.24606	12.9774	6.04731	13.2706			13.1498	7.23026	6.11828		5.25075	10.3174		6.92616	9.62955	5.63442		15.2653	6.04949		16.2868	9.95997	15.5779		4.76096	5.66299	7.52547	43.4079	16.9585	15.7813					3.78047	6.51637
	8.04395	10.3845	8.55487	19.7241	8.06955	17.066		7.27247	6.65305	7.68396	9.40811	10.5372	11.4936			18.6718	10.5415	5.00913		5.30058	9.84963		3.87979	7.45727	4.58031		5.41683	6.11426		14.0052	11.1394	17.2776		10.5246	6.39728	11.5285	28.2637	15.787	8.9334					5.90586	6.54591
	5.77894	6.70891	14.2657	12.928	5.62412	21.0482		5.66854	13.8587	7.2529	18.2388	7.36728	15.6154			7.34539	6.67655	5.48164		6.65179	22.634		7.43569	9.1805	7.67809		10.3066	7.01154		37.0746	11.4488	15.9964		8.69085	5.9207	7.68425	30.3828	13.3529	10.5898					7.97412	4.32378
	6.53077	7.51722	9.46411	15.3767	7.9828	23.8494		4.84494	11.0502	6.85354	15.7282	7.92626	12.7563			9.67659	12.1827	8.03701		5.00957	16.4101		5.10504	5.84771	5.58934		7.50331	5.69497		13.3812	15.472	24.0461		5.92389	5.68918	6.16703	25.5303	19.4005	18.0152					5.86846	9.53456
	6.93102	8.41525	9.38273	12.4298	9.48163	26.182		10.3624	8.33506	10.1146	21.9744	9.00483	17.8842			14.4891	9.90651	6.74252		6.51283	10.4887		4.93788	7.50974	5.38884		7.30185	6.09985		13.9016	9.548	19.413		8.58794	7.33143	5.26618	26.2279	18.9549	23.2062					8.73021	4.77915
	6.64415	5.91265	9.33555	14.3911	8.60018	18.6409		8.54494	8.38563	6.12443	14.7673	15.2734	14.5997			12.7896	8.58053	4.80667		8.92596	21.4456		3.92508	13.4086	12.7377		7.59839	5.44362		26.5514	13.2516	12.2224		6.08968	6.25741	7.20126	20.6029	12.9271	13.2456					4.33329	5.57581
	7.6501	8.35436	6.21316	9.63988	5.75798	25.8311		6.32416	8.82089	8.01827	18.0336	5.37806	19.2547			11.528	6.8793	5.04348		6.3533	7.48689		5.4343	7.58057	6.26403		9.45296	5.81363		20.8608	12.2895	22.8603		5.79403	5.68843	10.7003	27.3709	26.6353	10.2504					6.85672	6.33801
	6.39002	9.2557	6.49206	44.0256	6.58614	15.4857		7.08791	10.4895	7.25726	12.8932	12.0128	26.7527			7.76565	5.49219	5.92752		9.01165	13.6458		6.42247	9.1612	5.58376		5.43087	11.2122		17.2532	13.7626	16.5554		9.19921	6.68919	10.0496	25.0399	18.958	12.4816					6.41726	5.87314
	6.02456	7.37208	6.94765	17.1197	4.93689	30.0263		5.80277	11.343	11.6337	17.0367	13.0085	35.3972			8.5505	8.43644	4.00073		6.61188	10.121		4.31675	16.2605	6.57828		6.2747	6.50792		25.4497	8.80574	20.0992		6.61902	8.1135	7.73614	28.0873	11.1994	12.7758					5.82654	6.57975
	6.23004	5.55133	6.02608	9.09411	9.37329	23.6613		12.0398	7.0446	8.29674	15.976	6.0046	19.5941			8.91004	13.6333	5.02787		5.42322	17.0385		5.18016	5.31074	8.96003		7.00921	8.37522		14.6049		10.8865		5.40053	9.22568	8.28123	26.6924	10.938	12.3011					7.75059	6.27588
	7.1168	6.40262	9.79314	17.9142	6.05464	20.896		5.17659	10.7219	12.3555	11.8716	11.3976	12.2131			7.15085	17.9846	5.96458		11.3542	14.3681		4.55805	14.2002	6.10102		6.71231	8.55424		11.2092		18.3264		6.08555	5.43964	5.86816	20.1312	27.2269	16.863					4.0144	6.83381
	6.58176	5.11861	8.10174	18.815	8.12595	12.8969		6.17009	13.0833	6.93221	23.2232	12.7253	15.2858			9.52195	7.48225	6.52081		6.38944	21.6072		4.25553	6.50299	5.23983		6.76108	6.4596		13.7925		21.1585		5.44241	5.82637	8.03413	20.8499	14.7949	17.7313					5.16055	7.86672
	6.62136	6.15953	8.36964	8.30932	6.99017	18.4946		7.11718	8.81812	6.33065	19.9494	9.77074	13.5801			6.9538	9.60789	4.34979		6.09963	16.4949		6.68762	13.5839	3.74243		7.01863	6.4097		28.1617		22.4646		6.57275	5.64961	11.6585	32.8942	16.9466	15.8216					4.77726	6.5816
	5.40844	5.57403	10.5866	22.5406	6.21367	24.2746		7.3818	12.1407	7.12653	14.6241	8.21566	28.4931			17.4128	11.5992	6.14864		5.97044	13.0036		6.61365	9.29638	5.09017		5.03257	7.02242		25.0845		24.5634		5.38053	8.19854	8.11904	24.4037	24.3154	15.7603					4.8553	8.86253
	5.46863	5.95077	9.51775	19.5286	6.0135	15.4559		3.81547	6.61793	10.3492	18.6483	6.79368	16.4617			10.483	11.3194	7.67941		9.77483	12.704		7.93778	7.98093	7.97904		7.99053	6.74629		13.1008		28.7207		6.28016	4.88354	9.12063	17.4101	44.0944	18.8596					4.30232	4.11189
	4.60957	7.86688	16.26	21.4332	5.55638	29.0386		6.3564	9.60775	7.43478	17.1555	8.49314	13.7075			8.75484	16.1164	4.58066		5.59583	9.22008		4.91547	7.04857	4.81935		8.60797	6.05832		13.2837		16.1222		5.55001	7.62429	7.89597	16.3952	24.1258	15.0993					5.46482	4.60648
	6.02017	6.07657	10.7367	15.8435	7.6344	25.3038		5.37766	7.07776	10.7992	10.679	7.06499	29.832			6.3499	5.70289	4.2958		8.0311	9.93214		6.19799	10.8597	4.59584		7.22003	8.22542		12.3037		14.6907		6.44587	18.5754	7.35082	37.3344	15.4595	13.985					8.3414	6.12391
	5.86771	4.90347	9.26006	20.7826	9.66431	27.1783		7.32185	8.53867	6.40962	20.9784	7.77628	29.04			10.4837	9.33436	6.25525		7.01524	10.3883		4.57326	9.97336	7.50437		5.17988	5.66548		26.3784		29.3261		7.31002	5.3329	11.4423	31.3461	24.2521	20.9067					6.02161	9.01483
	6.45403	5.62291	5.5551	18.8155	15.2394	23.9031		5.12137	19.9869	7.27505	11.3209	7.60602	18.8149			10.7121	11.6917	6.17616		6.56897	7.1128		4.4766	17.0585	8.33924		6.43194	9.05381		26.0189		14.6309		5.33411	13.159	8.7088	20.6569	18.7947	17.6757					4.56114	5.10187
	6.48231	6.28935	5.94749	23.431	6.97201	26.9021		7.88738	6.99149	12.4141	17.7411	12.8332	39.0867			12.0074	9.93971	5.74262		6.37072	16.8349		4.71995	5.23138	5.06706		6.78365	6.41438		16.6819		34.6518		5.35024	5.36626	5.39027	24.8299	15.3366	10.9872					8.75693	4.89428
	9.18876	6.24965	5.60692	10.972	10.4731	17.751		6.43344	8.97531	9.46236	15.5033	8.05231	11.2227			9.64594	9.08636	6.51186		5.25061	11.7241		5.34015	12.2742	5.21944		6.31134	5.65765		18.7364		30.5674		5.90229	6.52754	7.02609	27.8532	30.3855	12.9187					5.12458	9.6685
	7.3567	6.8654	11.7308	15.6662	8.01908	22.399		5.135	9.11824	7.52656	16.115	5.5637	15.5942			8.14319	24.7782	6.76989		6.47856	9.87293		4.29081	6.39465	5.13281		7.29387	10.0737		21.6248		17.9267		7.08441	11.8767	10.1238	32.223	36.9393	19.285					4.64599	6.25509
	7.76443	7.62488	8.31727	15.6326	5.42967	13.0932		8.18016	6.34273	5.94754	13.0644	4.47627	17.3035			7.46805	5.6637	6.5135		5.21835	11.1934		4.88731	9.11286	4.68167		5.10651	6.06718		17.4093		16.7421		5.14236	6.13365	8.6784	34.5407	11.356	17.5393					4.54543	6.9654
	6.22165	6.64741	6.97332	14.1919	8.04023	27.9244		6.1706	8.3018	20.6536	22.9292	6.51887	22.8698			5.77071	10.2326	6.79393		6.21338	9.24622		5.75692	8.6615	5.40971		6.11265	6.60718		28.336		23.876		5.38287	5.29595	10.1958	24.5162	17.6644	16.9256					5.10846	6.85488
	6.05574	7.38201	7.89884	7.96079	6.65376	26.8067		6.45494	7.7384	5.74795	12.9471	6.11968	13.0754			7.38398	14.8052	13.4999		5.00778	22.5706		6.8796	9.39147	6.75947		6.43471	6.00168		11.6797		13.7636		6.82903	4.8021	6.60248	19.1804	7.96591	21.2084					5.31333	4.94122
	6.5565	5.3791	5.87129	17.7074	5.86199	13.0919		5.51354	8.28755	10.7448	14.5724	6.10053	28.093			8.49357	10.406	5.96921		6.25321	18.9535		4.92466	10.6582	5.65226		9.33295	7.25383		25.1521		13.1714		5.77634	4.93097	8.64492	15.736	15.647	10.2359					7.93144	8.05136
	5.64801	8.94519	8.63061	20.8214	6.48095	21.696		5.7079	9.88471	10.0761	24.0026	5.02254	18.5255			10.7345	5.98728	6.96704		7.09147	12.2372		7.10986	8.46603	10.1208		5.57097	7.74254		13.7665		25.7718		7.45939	6.0814	6.53765	14.4514	14.186	11.9657					6.01703	6.63997
	5.53257	6.59764	14.3613	13.9895	7.07908	26.9987		6.86507	6.77209	7.81667	20.162	9.06591	15.2373			10.6957	6.90977	9.77772		5.35788	19.3279		4.5414	14.7389	8.30861		9.1956	4.86391		13.171		19.0756		5.65622	6.05024	5.57999	34.6365	23.1338	14.9752					5.72001	9.46907
	4.59193	9.46313	9.31216	5.53764	6.29088	32.9567		5.46399	8.77679	8.92208	13.0707	6.48502	23.8678			11.9803	12.2008	6.33558		5.75762	11.0498		4.14507	7.70434	5.97258		10.6709	5.03703		25.6824		26.899		10.1729	5.90934	7.44716	33.6104	25.1389	12.5707					6.67615	5.80111
	5.27738	10.6033	10.2302	15.7768	4.89603	30.4869		5.81763	9.97373	14.8688	9.66815	12.8736	24.9125			7.11044	8.68379	7.99631		5.53038	16.3965		5.77027	10.7335	6.41375		10.666	7.42757		15.5871		24.3104		4.89948	5.44704	6.34452	26.9569	29.6703	15.8664					4.47058	4.41088
	4.79082	11.4652	5.58746	22.3474	5.73424	16.5073		7.42238	6.82574	11.1435	12.5053	9.63957	19.6801			6.17766	6.6476	12.9287		7.51841	19.1114		5.96436	7.22845	6.84806		6.62487	8.26471		15.0033		19.9864		5.30365	8.35105	5.83384	23.0696	13.2101	15.3873					7.76778	6.06436
	4.24363	6.78286	9.45424	19.1124	5.5833	13.5576		5.92425	8.31559	9.68129	19.5004	10.7626	36.8491			10.0978	10.9408	5.50443		5.96924	10.1756		4.94034	8.33991	4.36077		6.90939	6.56282		12.0604		18.3119		6.31715	4.76796	6.56574	31.4751	24.0879	18.9716					5.64883	4.72979
	5.34997	6.1833	8.81009	21.2449	6.48039	24.3003		6.40621	6.03879	8.5797	26.9151	15.0366	25.1327			13.8775	7.70168	6.40533		7.57047	20.4331		4.43376	18.4812	4.39193		5.58574	5.97783		17.8007		21.223		6.57955	7.37635	7.19916	9.96825	26.9684	14.7143					5.97802	6.37541
	6.79975	9.3529	10.329	14.4168	6.99308	20.189		6.61489	7.04399	6.65491	20.0335	11.1235	11.7035			6.42445	11.9518	6.06398		5.30503	12.0585		4.39457	13.6906	6.48388		6.02965	6.15897		24.3985		16.3226		8.21738	4.59819	8.74349	21.0451	17.9449	25.9134					4.60658	7.43741
	9.05785	8.35082	7.00913	14.829	7.08092	15.996		11.1765	6.28329	6.52648	18.0748	9.48493	14.863			7.54037	7.93618	7.10759		5.51112	9.33811		6.67406	13.2421	8.08243		5.80433	6.42121		13.0911		28.6131		5.99117	9.0519	7.65548	17.7083	24.1688	9.77556					6.62472	5.84262
	8.6777	10.488	5.04134	11.1526	7.74582	18.6795		14.1574	7.01361	10.2261	9.01339	6.18665	17.0715			10.6755	6.00328	5.31575		6.69491	12.9469		4.6737	6.88344	5.42516		6.09139	6.35775		17.0545		13.7468		5.74842	6.56855	7.40718	24.2741	7.6616	16.1502					5.81597	7.93431
	9.42042	11.3855	4.63833	15.3681	5.73216	29.0893		4.54532	6.8403	9.79784	16.2142	10.8871	15.9969			7.18121	9.40442	5.96516		6.67655	13.8446		5.97546	11.9483	4.46441		6.78531	5.55253		18.1602		18.8017		5.83891	10.7384	5.35268	31.9374	19.6504	18.8751					3.79796	5.92856
	5.62983	10.9004		6.60231	7.49947	21.6496		6.41136	7.62622	7.87985	16.1238	6.19292	17.7395			4.86137	8.60069	4.43554		10.3644	9.73121		7.89428	13.3644	9.1063		6.89359	5.96992		12.3611		14.8999		5.32914	4.96856	7.72743	19.5432	14.4254	21.2079					4.83609	5.08807
	8.22681	10.3729		14.4884	7.10522	22.3362		5.4083	6.93542	7.23423	23.7062	6.16497	18.9756			15.7014	8.25946	12.1372		5.80704	13.4955		6.19896	7.23226	5.29712		9.77116	9.52165		18.8984		21.9122		5.72199	7.75412	8.39981	24.0604	13.561	21.52					5.36382	4.44596
	4.60151	10.8537		15.3616	7.95547	16.5335		4.12616	7.69967	7.63379	14.1044	7.79219	17.6296			7.28245	12.2011	12.0131		6.5775	15.18		4.73865	14.7553	6.13828		5.937	8.48277		17.4711		12.7311		7.5251	6.51086	9.07583	21.9253	10.367	18.6039					5.52123	5.31633
	11.4851	10.2324		15.6962	7.65473	26.5841		7.18425	8.79108	11.0523	11.375	6.53461	19.6106				9.21472	6.84638		5.92548	7.44378		5.6992	7.08879	5.03204		5.6802	7.49266		17.6446		21.2304		6.15036	7.33988	8.61339	32.304	11.3138	10.88					4.12214	9.13154
	7.9328	7.97368		11.8355	7.55756	10.8398		12.4673	6.6382	9.93036	12.6301	6.96548	21.4856				6.05311	5.50018		5.27624	14.7309		6.98516	13.5241	4.54312		7.67253	6.30635		12.7943		19.8904		5.94179	8.93321	9.96399	25.4574	8.94933	8.91346					5.15577	5.52626
	8.25469	8.44271		13.0717	13.1946	13.7833		5.94751	7.09974	10.6059	15.6573	15.7035	22.9753				7.50163	7.46021		5.0587	22.575		5.4091	7.73227	5.06587		10.0123	6.02356		16.8909		25.4789		8.45551	8.36903	5.19788	14.8745	14.1484	18.7378					7.56409	3.9077
	5.13091	7.94142		12.4208	7.03738	29.1949		8.65327	10.0994	8.17337	25.4336	10.9769	22.2116				8.45447	15.9057		5.7416	13.7758		5.06738	9.0602	6.82443		5.74572	6.04142		28.5767		22.0312		9.11778	7.07625	7.39374	35.3278	10.9285	11.3413					4.14123	5.44038
	6.34645	6.30687		31.2456	4.96061	11.4746		7.08749	13.2215	5.30948	15.7138	10.6259	26.5511				10.8264	7.97561		5.03092	17.61		4.89038	13.1606	4.0388		5.46071	6.9792		31.4799		21.3189		4.92667	6.03754	7.45363	23.8322	14.282	10.2646					6.38358	6.62796
	7.05075	7.74625		25.5359	5.16097	18.6899		6.2088	11.3615	8.21889	12.9978	7.98555	30.8212				11.9036	6.11426		8.04993	9.20693		7.96626	9.22058	11.247		5.08942	7.11527		11.1027		22.8838		5.51757	6.86105	5.41856	38.2721	10.6496	16.4413					4.08234	9.48438
	6.19031	8.35562		17.1461	5.88448	20.3576		5.03344	7.73648	6.60397	10.9657	10.5366	12.9654				17.9014	6.90066		5.39773	15.4039		6.26264	10.5083	4.8925		5.58528	7.65103		19.9666		16.4635		9.38386	5.28954	7.41515	12.6306	27.925	11.8429					5.79935	8.87616
[truncated: 708 more rows]

## Sheet: PO area
									E3											E4											E5
[truncated: 3,040 more rows]

[truncated: 8 more sheets: Timecourse, PI staining and survival assay , survival assay_human fibroblast, PO density_human fibroblasts, inp1∆,inp2∆_zero POs, Western Blots, deletion strain construction , Primer list ]
