# Supplementary material for: TOR and heat shock response pathways regulate peroxisome biogenesis during proteotoxic stress
Source: Nat Commun. 2025 Nov 28;16:10743. doi: 10.1038/s41467-025-65776-y (PMC12663454; doi:10.1038/s41467-025-65776-y)
Supplement: Supplementary file 7 — Source Data [file 41467_2025_65776_MOESM7_ESM.xlsx]

## Sheet: Figure 1
	1b					1e				1f			1g				1i
	WT_25ºC	WT_37ºC	kar2-159_25ºC	kar2-159_37ºC		DMSO	0.5µg/ml Tm	2µg/ml Tm		DMSO	0.5µg/ml Tm		Untreated	1mM DTT	5mM DTT		DMSO	0.5µg/ml Tm	2µg/ml Tm
	4	1	3	5		2	9	7		1	3		5	7	6		20.3748	22.8056	33.623
	2	2	3	10		1	7	12		4	6		2	14	8		19.8829	23.0792	30.3639
	4	1	2	2		1	3	9		4	4		3	5	10		20.4798	23.7282	38.89
	2	1	3	8		5	6	13		2	5		3	5	7		26.4652	23.1619	31.6992
	4	6	2	6		4	6	9		0	11		5	4	6		22.9723	23.7395	29.5836
	3	2	2	10		3	7	6		3	6		4	3	13		23.9866	32.5606	36.2564
	2	2	1	4		4	3	17		2	4		5	7	12		22.9512	22.8651	26.1769
	4	2	2	6		4	5	6		1	9		3	3	7		23.378	29.3786	32.7261
	3	4	2	10		4	4	7		4	7		3	6	3		20.6646	23.0175	29.0873
	4	1	1	4		5	0	11		1	12		3	3	8		24.4045	27.8591	28.0366
	2	7	2	4		5	6	8		2	5		2	2	7		21.9544	24.6306	30.9235
	1	3	5	9		1	5	5		2	5		3	4	7		22.8149	27.9418	41.5323
	2	0	4	5		2	7	10		4	7		1	3	2		24.3094	28.9707	31.8616
	6	1	1	7		3	7	10		3	10		2	6	10		21.268	24.3735	26.1672
	2	2	4	8		3	5	13		4	8		4	6	17		21.6061	22.8305	29.8653
	3	4	3	7		3	8	9		1	3		3	1	7		22.1865	24.5276	35.5594
	3	1	4	3		6	8	10		3	5		3	6	16		22.0238	28.6851	38.5449
	3	3	2	6		2	1	15		2	9		6	7	8		25.8611	25.2712	24.0024
	2	4	4	6		3	7	9		3	7		2	8	4		21.5932	26.4845	29.6359
	2	1	4	7		5	8	7		2	4		2	9	14		21.876	34.9019	31.7754
	2	3	5	4		4	3	9		1	6		3	4	4		24.3486	23.2143	37.2205
	2	0	2	3		5	10	10		3	5		1	4	8		21.0209	25.1648	29.8987
	2	2	1	10		1	3	8		2	9		3	6	6		23.2254	25.7405	38.3041
	5	1	2	5		3	1	14		3	7		4	3	9		20.2516	26.2933	22.2786
	1	1	6	5		6	8	7		2	7		2	4	3		22.5805	25.8804	32.0967
	0	4	1	4		2	5	5		2	6		2	4	5		20.9304	25.727	37.6114
	2	2	2	5		5	12	6		1	10		6	5	8		23.5412	26.5095	31.1967
	2	4	6	8		5	3	8		0	5		4	6	8		24.6949	22.4158	28.2355
	2	3	4	5		1	5	7		3	6		5	3	3		23.171	25.7613	39.7141
	6	2	3	5		5	8	10		2	6		4	11	7		23.0878	31.4389	35.2775
	2	1	5	3		4	3	6		6	7		2	5	3		21.2494	22.8702	39.0395
	1	1	2	5		6	6	16		4	8		5	3	16		19.8987	31.2158	27.6449
	3	2	2	6		5	4	12		2	5		1	2	7		22.2949	28.7942	33.1135
	1	1	7	6		6	7	9		2	5		3	4	9		23.6183	30.8357	32.1739
	4	2	1	5		3	12	6		3	6		4	8	6		20.6545	23.5322	26.7565
	3	4	1	5		5	4	7		2	3		3	5	1		20.6893	32.0771	34.0002
	4	2	3	8		7	5	7		4	3		2	2	12		20.7448	26.525	34.9733
	3	3	3	8		1	4	8		1	7		4	4	8		23.7598	31.0002	35.0353
	4	3	4	6		3	4	3		1	7		2	3	10		21.2921	28.7705	36.5506
	1	1	1	5		4	1	13		5	6		1	5	6		20.3557	26.6285	26.0838
	6	3	2	2		4	4	10		4	5		1	7	9		23.3173	29.1069	28.8337
	5	1	1	5		2	6	11		0	4		5	6	3		23.9315	23.2157	34.625
	4	1	4	9		2	5	13		3	7		6	2	20		21.8076	24.701	33.0755
	2	2	3	4		3	3	8		5	4		0	2	1		22.8408	29.6756	35.3391
	6	7	1	12		5	2	10		0	10		3	4	3		21.3459	28.101	27.008
	2	4	1	7		2	3	8		2	5		4	9	3		24.691	28.476	32.3639
	5	1	2	6		7	8	7		3	6		1	3	6		22.4255	32.5371	31.435
	6	4	2	3		3	2	10		0	6		1	7	4		24.6654	24.8628	29.9001
	4	4	2	9		2	4	6		1	5		5	10	14		20.8658	29.9333	30.323
	4	1	3	3		2	6	11		2	6		6	8	4		21.5983	24.3374	31.4612
	4	2	2	5		5	7	13		1	3		4	6	8		24.0125	28.7214	39.5276
	5	1	2	8		3	4	4		4	6		5	6	5		22.6539	26.1069	29.4422
	3	3	1	6		4	4	8		1	1		6	3	13		22.6482	29.4186	32.2992
	3	1	1	8		3	3	5		1	5		8	5	3		22.2031	25.7416	32.3837
	2	4	5	10		3	6	8		1	8		4	2	3		21.9156	25.2822	29.2438
	6	3	5	13		2	1	6		1	7		1	4	0		23.07	24.9864	38.9264
	1	2	1	8		4	2	8		3	6		4	6	3		22.2336	28.5909	33.3127
	3	1	2	4		4	9	8		3	3		1	3	1		19.8213	24.81	32.6764
	2	4	3	4		6	7	15		1	5		6	3	7		23.2142	27.3513	38.0322
	4	3	1	0		1	7	1		0	7		5	1	11		22.1943	26.004	33.6263
	3	1	2	5		3	8	3		1	6		4	3	8		22.8853	29.9643	34.3826
	2	2	5	6		2	4	4		0	4		5	9	4		22.3496	24.962	38.552
	3	3	3	10		1	5	10		1	1		3	3	15		22.226	22.6281	36.1325
	3	3	4	3		5	1	3		3	9		3	5	5		22.0435	24.363	31.4774
	2	2	4	2		5	3	11		2	5		4	4	5		23.9977	23.091	29.0467
	4	6	1	10		2	7	10		5	8		4	5	9		19.7787	31.8089	26.3411
	3	3	0	8		3	7	12		2	6		8	6	10		22.91	24.2561	33.3208
	2	5	4	5		2	8	14		3	4		4	1	7		23.3781	28.9921	36.5513
	5	4	4	4		5	3	6		4	2		3	7	12		24.1704	26.0448	35.5233
	4	8	5	5		2	4	11		2	1		4	4	6		23.1255	30.1541	32.5185
	2	4	3	5		2	2	0		1	10		3	1	13		22.6395	25.5895	29.3749
	1	2	3	1		4	6	0		2	8		2	4	4		26.5618	25.6375	31.2923
	2	3	4	5		5	4	8		0	5		4	8	11		20.4513	28.0907	32.8643
	4	6	5	3		5	8	12		1	5		4	5	9		21.3002	27.7104	32.9253
	1	1	4	8		6	3	13		2	11		1	4	6		20.6641	23.7371	29.588
	5	2	1	4		4	1	9		3	4		1	3	3		24.0419	23.7439	27.7387
	3	3	2	9		3	6	4		3	3		3	8	9		23.8623	25.0549	27.5313
	4	2	2	1		5	4	12		5	7		1	4	2		20.8774	25.1014	28.2951
	2	3	2	6		3	8	10		2	2		4	9	14		23.061	26.6181	28.5443
	1	1	5	6		5	4	11		1	11		1	6	9		22.1246	24.8921	23.3535
	2	2	2	3		4	9	12		2	6		2	5	12		20.8143	24.1863	26.1702
	3	1	3	14		4	6	7		3	9		5	9	6		20.7297	27.0736	26.9551
	2	1	3	5		2	4	9		3	5		4	7	4		22.6162	27.3451	29.9478
	2	3	3	2		2	7	9		5	8		4	8	7		23.2276	35.4139	46.6693
	0	1	3	12		4	5	9		1	4		4	9	6		21.2547	25.2612	33.1038
	1	2	3	5		2	7	5		3	8		2	6	11		22.6439	26.356	26.8023
	1	3	3	6		3	5	10		3	10		3	1	4		22.2876	30.0077	34.7543
	1	2	1	3		3	4	6		2	7		1	6	7		23.6714	23.422	32.2849
	2	1	3	6		4	6	12		3	11		3	4	8		19.3986	33.6839	35.8079
	3	6	2	4		4	7	6		2	7		4	4	17		20.38	23.8451	32.1417
	2	2	0	2		6	4	12		0	2		7	8	4		20.9329	23.3229	25.5617
	3	1	4	4		4	2	8		4	7		3	12	9		22.0739	26.3508	25.9568
	4	2	3	4		2	3	12		0	2		3	5	13		20.0253	24.2909	33.9175
	2	1	3	3		2	2	9		2	3		4	3	15		23.9307	32.0924	29.3093
	3	3	2	5		2	4	13		2	6		3	3	12		23.5166	30.8061	29.1226
	1	2	2	7		1	3	8		2	5		2	5	14		28.4126	32.0966	30.7328
	2	2	2	2		4	2	10		2	8		5	3	3		22.7436	25.9219	34.2016
	5	3	5	9		2	10	7		2	0		3	7	10		23.02	27.7833	31.172
	4	2	2	2		0	5	9		5	11		3	11	2		21.5697	29.3143	30.1879
	3	3	2	3		4	1	7		7	8		4	6	9		22.5694	30.521	28.6075
	2	2	3	2		4	3	9		4	7		1	3	1		21.8209	27.5366	31.0653
	2	1	1	9		4	5	6		4	3		4	12	1		24.6348	24.1336	37.0172
	1	5	3	4		6	5	14		1	2		3	4	2		22.8357	29.1349	26.4231
	1	4	3	3		1	8	10		1	8		3	12	1		20.8201	24.3205	31.958
	3	1	1	8		3	3	6		1	1		3	4	2		25.4141	26.2054	31.6111
	2	1	2	1		5	6	7		4	3		3	8	13		21.7805	24.228	27.5342
	1	4	2	7		3	2	8		3	7		1	11	8		25.6965	27.3734	28.2612
	3	2	4	3		5	2	3		2	5		1	2	8		24.3761	25.459	35.516
	3	2	3	4		3	4	8		1	8		3	4	5		23.1916	28.7857	29.1626
	2	3	5	6		4	3	10		2	6		1	9	19		21.8093	39.421	29.6783
	2	2	5	4		2	7	7		2	9		3	5	7		20.9974	31.2286	32.5087
	4	1	2	1		2	2	9		1	6		3	6	11		23.7171	27.0169	29.6335
	3	2	3	4		2	2	6		2	5		1	3	12		22.1488	30.6925	26.1058
	1	2	6	11		3	2	9		5	4		4	5	6		24.3352	28.8963	42.1325
	1	2	2	5		4	4	4		1	6		1	2	9		25.9616	24.4107	26.5107
	2	2	1	2		2	5	9		1	5		5	6	8		23.5276	23.7168	34.2242
	1	3	1	2		2	9	12		4	3		2	2	6		22.5318	24.471	30.4276
	1	3	2	4		1	2	5		3	6		1	13	7		22.9987	21.918	35.1874
	3	2	6	2		1	6	8		5	6		2	7	10		20.8518	27.0325	30.8857
	1	3	1	0		1	4	13		1	4		6	3	9		23.8211	32.8226	32.0789
	4	1	2	0		4	5	6		1	4		1	8	17		23.0211	25.5906	28.0072
	2	1	1	2		3	6	6		1	5		2	2	5		23.5859	28.2454	29.2307
	4	1	2	5		2	4	11		1	2		1	8	11		24.7908	30.0458	30.791
	2	1	7	7		1	2	10		0	8		2	5	6		22.0352	30.9357	31.6004
	3	1	2	10		3	3	11		2	2		5	3	9		23.0581	36.5692	36.9938
	2	2	2	6		3	0	6		1	1		7	4	3		21.6818	29.6422	31.1797
	2	3	1	6		6	8	3		2	1		2	7	12		23.0019	26.127	30.4275
	4	2	2	7		4	0	3		2	4		3	5	6		24.5039	34.1851	33.9957
	4	0	1	9		1	4	6		2	2		5	3	9		23.4886	29.5998	29.5709
	3	4	1	8		1	2	2		3	2		3	0	3		24.1169	30.7214	29.6394
	3	3	1	7		4	0	12		1	2		3	2	7		23.7051	27.2014	27.1051
	4	3	3	5		2	2	8		1	3		2	3	4		24.5568	24.9126	33.5025
	1	2	1	5		2	6	12		1	2		3	19	8		25.3293	26.3916	36.5035
	1	2	2	4		3	8	15		2	2		3	9	10		22.4491	29.4928	35.8061
	2	1	1	16		2	5	2		3	2		2	5	8		22.3417	25.0199	26.5444
	5	8	3	6		3	0	10		0	1		5	6	4		26.5572	24.1794	34.5791
	3	1	1	8		3	1	1		1	2		2	5	8		22.7826	25.1031	33.5367
	3	2	0	5		2	4	0		4	7		2	4	7		22.0392	25.6876	26.5742
	1	6	2	8		3	0	0		3	1		1	5	13		24.7631	25.5451	27.0019
	1	2	4	11		2	12	0		2	1		2	11	16		23.0604	23.6068	31.1538
	1	2	0	4		1	4	2		1	1		3	4	8		24.5239	25.6714	26.5017
	4	2	4	7		5	10	10		3	11		1	5	6		21.7966	30.5006	25.4975
	2	1	4	2		1	8	17		2	6		4	5	2		21.709	36.9874	33.2023
	4	1	5	7		1	5	13		1	9		2	10	8		24.3159	28.4211	30.5874
	3	3	3	10		2	2	11		2	5		2	3	8		20.4692	27.1505	25.0124
	3	1	6	4		4	5	14		1	9		2	10	5		22.0816	25.8201	27.519
	2	7	1	5		1	8	13		1	4		1	4	7		25.7409	25.9809	45.4287
	2	2	2	8		1	9	13		2	4		1	5	4		22.0708	28.6842	33.4044
	2	3	2	3		0	4	11		1	5		2	6	5		29.7746	31.4043	27.3828
	5	1	2	3		4	9	8		0	5		5	3	2		21.5964	28.8376	40.1805
	2	1	3	1		2	8	9		2	6		3	2	3		24.502	32.784	26.0384
	2	2	3	6		3	5	6		2	7		4	3	2		24.5057	30.8188	35.4835
	2	1	2	1		4	3	7		0	9		2	4	6		24.8431	25.3508	30.7941
	3	1	3	5		2	4	9		1	12		1	5	10		24.7166	23.1786	34.9953
	2	2	3	4		2	5	8		3	9		2	5	7		22.2675	24.2669	29.3886
	4	2	5	7		4	4	11		3	4		4	5	2		21.843	28.4064	49.4227
	2	2	4	3		4	9	8		3	8		1	3	6		23.3006	22.164	37.2143
	4	0	3	5		2	4	10		1	5		2	7	2		22.8817	25.4524	31.6331
	2	1	4	4		3	3	12		0	4		7	3	1		23.532	25.1103	28.9812
	7	2	3	3		4	6	10		1	5		4	16	1		27.47	26.3672	32.3045
	1	1	8	4		4	8	8		4	4		6	19	2		22.7697	24.6245	31.7814
	2	5	3	9		1	7	8		2	6		3	6	2		21.1691	25.7233	33.5331
	1	7	3	6		7	4	11		2	4		7	4	1		23.0962	23.9231	29.686
	2	1	1	3		0	4	14		2	7		2	2	1		25.666	36.0365	28.7193
	4	1	3	5		1	7	8		4	6		4	4	2		25.7047	32.9691	28.5841
	3	5	4	7		2	3	8		2	2		6	7	0		21.526	24.0677	34.4054
	4	1	4	6		1	5	7		3	6		2	6			24.6193	23.9655	29.3883
	1	5	2	6		3	4	11		4	2		2	7			25.9205	23.3641	26.8633
	3	1	2	5		7	9	9		2	5		6	8			24.4232	24.3189	29.2641
	2	3	4	3		3	7	13		1	9		3	3			20.6205	22.3636	27.2927
	2	4	2	9		2	6	4		3	4		2	4			20.2097	28.5033	34.3719
	5	5	4	7		2	3	10		2	3		4	5			24.4105	22.6844	32.1379
	2	2	1	7		4	4	12		1	10		3	1			24.2428	30.2654	29.7503
	1	3	2	2		3	5	10		5	5		3	7			23.142	31.1508	24.4711
	2	2	2	4		3	11	7		4	4		2	7			23.9034	23.6664	30.2844
	2	5	4	3		5	6	8		3	8		5	9			23.6614	25.9032	34.0568
	4	4	3	5		2	4	17		5	7		3	3			22.5279	33.1128	29.6569
	5	2	2	6		1	7	15		1	5		2	8			27.1037	26.6406	24.8663
	5	2	5	5		3	7	8		2	8		4	5			24.4324	30.7769	29.3058
	2	0	2	1		1	7	12		1	10		1	1			23.6225	29.7657	26.8092
	2	1	4	8		1	9	6		0	6		2	5			22.5441	35.2421	32.8785
	4	4	3	9		5	6	14		1	7		3	5			21.0337	32.0976	37.5604
	1	3	3	6		2	10	9		1	3		4	4			22.6262	24.4446	30.7905
	2	3	4	8		4	6	5		2	4		2	2			20.7393	31.0528	30.9704
	2	3	1	2		3	6	8		2	6		4	4			23.3442	26.7832	33.96
	4	1	2	13		4	2	11		4	2		0	5			21.2117	25.3611	28.2294
	1	4	6	5		4	8	7		2	5		1	5			22.9654	26.8736	34.4421
	1	4	1	5		5	5	10		1	4		1	5			23.6737	23.8574	30.9677
	1	1	1	4		2	3	7		1	9		6	3			24.1617	30.6151	27.9012
	1	0	1	5		6	6	5		3	3		6	0			20.6179	40.7789	45.8141
	2	4	4	8		2	7	4		1	3		2	2			23.2986	26.6808	31.6276
	1	2	3	5		1	3	8		0	6		1	6			29.2247	26.0873	25.4211
	2	2	3	5		2	10	8		2	4		6	1			22.5135	23.9743	35.8786
	2	2	3	6		4	5	12		3	5		1	6			21.8176	23.4748	25.6699
	1	2	2	4		1	6	6		2	1		2	6			23.4036	22.5367	35.6739
	3	2	4	5		2	5	7		1	2		1	11			25.4347	25.8089	28.3849
	4	3	4	9		2	4	9		1	8		1	11			29.2752	33.0093	34.4721
	2	2	2	10		4	2	8		3	4		5	8			20.783	23.883	34.3353
	3	1	3	9		1	4	7		1	3		2	3			19.7169	27.4693	34.0592
	3	1	5	7		2	6	7		2	6		2	4			24.6207	29.5357	30.0372
	2	2	4	1		2	9	7		4	4		5	11			25.3595	25.8624	31.0089
	5	1	2	8		4	6	4		0	3		3	5			24.0609	30.9626	37.9646
	4	1	3	2		7	6	9		3	2		3	3			21.5413	27.0415	32.5587
	0	1	4	7		4	3	6		6	3		2	1			24.0048	27.1858	31.0006
	1	1	4	2		5	8	8		1	7		1	5			24.658	26.6123	32.9933
	1	2	9	4		3	5	8		1	6		2	4			24.2938	27.7829	39.335
	2	2	3	3		1	5	10		2	12		2	3			22.9312	34.4616	26.2326
	1	2	2	4		2	8	6		1	5		7	7			24.8876	26.2398	27.9353
	2	4	2	7		5	11	11		3	5		3	3			23.8546	28.9361	26.8906
	5	2	1	7		5	10	13		2	6		3	7			20.9986	28.94	32.4011
	2	0	1	5		3	3	3		2	8		2	3			24.2968	30.4954	31.0904
	3	1	5	3		1	3	5		1	6		4	1			22.8844	38.5541	30.2245
	1	3	2	3		2	11	0		5	1		5	7			21.8874	24.4076	31.3793
	1	5	2	5		5	2	10		3	2		1	4			21.8647	26.8387	35.2665
	1	1	4	3		6	4	0		1	4		2	3			20.8775	27.0627	28.8525
	2	2	2	6		3	7	0		1	7		3	6			23.5022	25.6657	34.1119
	2	4	2	3		1	6	2		3	3		2	0			19.8422	28.4398	28.8084
	3	1	3	1		3	7	6		0	8		2	6			22.1352	27.2522	26.8498
	1	1	2	4		2	9	11		2	4		2	4			22.4328	33.7043	33.0493
	3	2	5	1		1	3	3		1	7		2	3			23.7422	27.5872	33.8545
	3	3	3	9		1	6	12		4	3		5	2			22.1618	28.7113	30.876
	1	2	2	5		5	7	13		9	6		4	4			22.4646	26.2856	32.9421
	3	1	1	6		2	6	9		0	3		2	3			21.2647	24.0408	37.3295
	1	2	2	3		2	9	12		2	1		2	5			19.729	22.6006	33.4214
	1	1	2	4		5	4	11		0	2		1	5			21.1105	26.4657	26.1537
	4	2	2	2		4	6	6		2	3		5	6			22.169	24.3998	31.5606
	2	2	1	5		2	5	9		0	2		3	6			22.2743	30.0149	28.069
	0	2	6	8		3	2	10		1	8		2	3			19.9634	30.7615	22.6666
	8	4	2	3		1	8	11		0	5		3	3			25.2296	26.8951	35.5568
	2	4	4	6		1	3	8		2	7		2	9			21.6048	30.0252	34.8391
	1	0	2	6		4	6	7		1	7		3	3			20.0633	29.5056	25.9127
	1	1	3	5		5	1	12		2	8		3	0			23.2555	28.2033	35.5881
	1	1	4	3		3	6	5		0	4		2	5			22.6672	31.8797	30.1799
	2	1	6	3		4	11	9		2	11		5				21.3657	44.037	27.7952
	2	1	2	3		3	0	10		3	9		3				23.5297	28.6634	32.2978
	2	2	4	3		1	3	9		1	8		1				23.826	24.4244	31.722
	2	1	5	4		3	6	8		2	5		6				24.0893	23.2343	25.3486
	2	0	4	4		4	8	9		1	5		1				22.9786	27.0208	40.3626
	0	1	3	4		1	1	10		4	4		4				22.8697	33.3829	34.6729
	3	2	3	3		8	5	8		0	3		1				21.0494	32.8771	31.8235
	2	6	3	8		2	5	11		2	8		3				25.6605	38.1974	30.4129
	6	2	3	5		1	1	10		0	8		5				25.369	23.1179	25.347
	1	1	2	7		3	2	7		4	3		1				21.1821	32.1727	21.4751
	2	6	1	5		3	1	7		3	6		2				20.2885	26.382	27.3937
	3	3	3	6		1	2	9		3	4		2				22.5341	24.8951	55.9226
	4	4	2	1		2	3	13		1	2		6				26.6888	26.7903	63.2793
	2	1	2	7		3	3	5		1	1		2				23.3388	24.5339	26.4569
	2	2	2	7		4	1	11		0	8		2				22.2375	28.2961	32.2344
	5	2	6	2		1	2	6		2	5		3				23.5744	24.8588	28.1313
	3	4	2	14		0	9	8		1	6		2				20.1909	26.439	29.846
	1	5	4	7		3	7	11		5	1		2				23.0928	23.7828	37.7564
	2	1	2	5		1	7	10		2	9		3				22.6289	27.3262	26.5169
	3	4	1	4		1	12	7		2	11		2				22.0815	26.8404	34.9289
	4	2	2	5		4	5	9		1	4		4				25.1884	26.8437	25.0571
	1	4	3	6		2	11	6		1	10		3				24.4714	21.528	32.2878
	3	4	1	2		1	6	11		3	4		2				23.8739	22.7945	30.1149
	1	2	6	7		0	7	5		1	6		2				24.0827	26.3571	39.0895
	3	2	4	4		2	11	7		1	6		1				20.8424	24.4509	33.7411
	2	6	3	6		4	5	6		1	4		2				25.5927	24.7418	29.6015
	1	0	1	5		4	9	7		1	8		1				22.6802	23.0794	27.7948
	2	2	4	4		3	4	5		2	7		1				20.7625	24.9499	29.4842
	1	3	3	3		1	10	8		3	2		5				23.4325	24.9367	35.2806
	1	2	2	4		7	6	4		7	2		2				24.4591	26.8519	25.2147
	1	2	3	4		6	6	12		1	5		4				23.3595	26.008	29.8798
	1	4	1	4		3	4	3		5	8		0				21.2815	30.7743	36.3845
	1	1	1	5		2	6	9		1	5		2				19.5673	25.7457	38.2745
	2	3	4	4		4	11	9		0	4		3				23.6131	32.2241	32.5018
	2	2	2	8		2	4	7		4	5		2				26.1068	25.2335	33.5211
	0	2	3	1		3	7	6		1	6		2				20.3576	27.894	30.3358
	2	1	1	3		2	6	4		4	5		1				21.8255	27.5477	33.3439
	3	3	3	5		3	3	4		0	2		2				23.0764	28.3331	34.5415
	2	4	1	2		3	9	3		2	2		7				21.5064	27.6103	35.5014
	5	2	7	6		4	5	5		4	4		2				22.411	26.4039	35.4407
	5	4	1	1		4	7	8		4	6		3				24.9992	25.0771	28.7429
	3	1	1	4		3	6	6		2	2		3				23.511	24.1823	29.5912
	2	3	1	10		4	11	4		3	5		3				23.6208	30.3006	31.9192
	6	1	0	10		3	7	1		4	1		3				22.1929	23.7125	37.374
	1	1	2	6		2	9	0		5	2		4				23.2314	31.8387	29.9101
	1	4	3	2		6	5	12		2	6		1				22.8368	26.5509	24.6268
	5	2	1	6		1	8	1		1	0		7				22.6538	25.1057	28.772
	2	2	1	2		3	3	4		2	8		2				22.6892	23.4521	32.5877
	3	5	1	4		1	7	3		1	6		1				22.9108	27.5941	35.5703
	2	5	1	7		2	9	3		5	6		5				19.7762	34.1519	32.2379
	2	2	2	3		6	6	0		6	5		1				23.1786	28.3735	36.4073
	3	0	4	3		0	10	4		2	4		1				22.4548	23.0427	28.9956
	2	2	2	2		2	6	0		1	6		2				20.13	25.2684	31.7019
	4	3	2	5		3	5	0		2	4		2				20.9802	21.5665	26.4202
	1	4	0	1		1	8	0		4	2		4				21.5604	23.3524	30.6925
	7	2	1	4		3	11	10		2	5		2				23.4024	27.3588	25.0163
	2	4	2	5		4	2	14		2	6		3				21.3979	29.3228	37.4037
	2	4	1	6		3	6	15		3	6		3				22.3548	23.2733	31.0471
	1	3	1	4		1	6	9		4	5		5				20.3721	26.5919	40.1212
	3	2	3	4		2	6	16		5	1		1				23.2356	26.5585	32.1767
	2	3	1	4		2	5	12		1	5		2				24.3067	23.6099	29.6148
	3	3	0	1		1	7	9		2	2		4				23.1466	22.4226	31.2806
	4	2	6	10		2	6	12		2	3		2				21.4388	26.7783	28.983
	2	1	2	6		0	2	15		1	8		2				24.5205	28.0334	24.6287
	1	3	1	4		2	9	11		1	3		1				23.3169	26.2672	29.7857
	5	2	2	6		3	7	15		1	5		0				19.0775	24.4048	38.2656
	1	1	1	6		5	5	9		0	2		1				27.4714	32.5227	34.7257
	2	3	0	6		1	4	10		1	3		1				22.6274	30.4585	27.6648
	2	1	1	3		1	8	11		0	3		4				27.1909	24.1579	33.1518
	3	1		1		1	8	14		1	1		0				23.5202	30.4459	27.0272
	3	1		6		5	7	6		8	4		1				25.8493	27.1631	27.7616
	2	1		7		3	2	8		4	1		3				20.7833	23.4914	29.4943
	5	1		9		1	7	15		4	2		0				22.3787	25.0967	39.1551
	2	5		3		2	5	10		5	1		1				21.1464	25.6044	29.7044
	2	3		1		2	2	9		1	2		6				20.9189	28.5337	27.8715
	10	0		7		3	11	10		2	1		2				24.0028	27.9652	27.5534
	1	3		6		3	4	8		2	2		1				24.5986	29.4391	26.4289
	2	3		0		1	8	9		2	2		1				21.08	23.2312	30.9136
	2	4		2		0	10	14		2	1		7				21.9855	22.51	25.9853
	8	1		2		3	9	11		6	1		2				25.3268	21.1649	32.4664
	2	2		7		1	5	10		1	3		2				22.2739	26.3802	31.8927
	4	3		3		2	4	9		2	1		5				24.7212	26.5458	37.9786
	2	4		4		4	8	8		3	2		5				21.6754	26.5624	32.8587
	1	1		5		0	9	5		4	0		3				24.3935	31.9127	36.6074
	4	0		1		2	6	10		1	2		4				22.999	24.3622	31.458
	4	0		1		2	6	2		0	1		3				22.3708	21.3339	28.1686
	5	1		2		5	7	10		2	6		1				25.3173	24.9559	35.1559
	2	1		8		2	1	17		1	4		1				21.5493	32.8848	30.3319
	1	3		6		3	7	8		2	7		2				24.1011	25.5704	31.672
	1	1		11		2	9	8		3	7		6				26.3468	25.1049	34.9258
	3	2		5		1	9	9		5	7		2				21.7413	25.7547	29.4758
	5	3		5		2	10	7		4	2		3				21.9476	25.6189	34.205
	1	4		7		3	3	4		1	10		2				26.9794	24.6847	26.2903
	4	1		8		2	4	6		2	6		0				21.066	25.8579	31.0064
	3	1		9		2	5	8		1	9		2				23.0845	24.0204	25.7882
	2	3		8		1	11	9		1	5		4				21.9075	23.3315	27.7551
	2	3		5		0	5	9		3	9		4				26.5062	23.2443	31.0088
	1	5		3		1	2	14		2	5		3				22.766	27.3416	40.4163
	4	3		5		2	8	11		1	7		3				25.902	24.6114	23.614
	4	2		6		2	14	8		2	6		3				27.599	25.3661	29.8857
	1	2		8		3	6	11		1	1		1				22.659	27.9374	28.6294
	4	2		8		0	7	10		2	6		1				25.1109	25.5852	26.7611
	4	3		7		2	3	9		4	9		5				22.0118	25.0069	24.4981
	1	2		3		6	7	9		7	6		2				20.833	24.3763	22.883
	3	1		7		3	5	9		3	16		4				23.3681	21.5949	87.5996
	6	1		8		2	10	14		4	12		3				21.5479	29.9316	41.0537
	3	0		2		1	2	4		2	9		1				22.5903	27.6045	29.4233
	2	1		3		3	4	20		2	6		2				24.1728	24.3249
	2	4		7		2	9	12		3	4		5				25.9008	34.9868
	1	1		8		3	6	7		3	5		4				23.5657	22.0334
	6	1		9		2	2	13		4	4		3				21.894	24.8837
	2	3		3		0	4	6		2	2		3				23.7087	22.068
	2	2		6		3	5	9		1	6		3				23.122	28.7451
	3	2		2		4	5	6		0	10		4				23.7301	30.7784
	1	4		7		0	4	8		2	8		2				23.7588	26.0583
	6	1		14		2	3	8		1	5		3				24.9884	30.5299
	1	6		5		3	2	7		4	3		4				23.5894	26.7595
	4	1		9		2	8	6		0	7		4				22.8389	29.175
	4	2		6		2	2	9		2	5		2				22.7532	26.7148
	6	4		11		2	4	9		3	7		3				22.0808	32.4822
	4	5		9		1	6	9		1	2		7				22.1867	30.2236
	6	3		6		1	5	9		2	5		5				25.6081	29.9444
	2	5		3		1	3	9		1	6		1				21.7421	28.9888
	4	6		3		3	7	7		3	5		2				22.3625	24.347
	3	1		5		2	5	6		1	3		7				22.404	29.5139
	4	3		5		3	5	5		1	6		5				22.4121	26.7077
	4	1		7		4	2	0		2	3		4				21.6463	23.6965
	2	1		8		5	5	9		5	6		4				26.0105	31.5428
	2	3		4		1	2	4		2	2		3				23.7028	28.2097
	1	1		2		6	6	6		5	4		4				22.6966	28.5535
	2	3		3		3	9	6		0	5		2				23.8496	25.5173
	2	4		8		1	2	0		6	4		5				22.9903	29.1856
	3	0		2		3	3	3		3	7		3				22.3566	24.2531
	4	3		6		5	2	0		1	4		5				21.5576	29.9817
	3	2		4		1	5	0		0	2		4				22.5138	24.0532
	2	2		7		2	7	0		2	1		1				23.8392	31.1314
	3	4		5		3	1			7	2		2				25.2175	23.6009
	3	1		7		3	1			3	4		3				22.5729	22.1223
	4	6		6		1	2			1	10		2				22.4205	31.0251
	1	3		6		1	3			2	7		0				22.4195	26.4196
	4	3		8		1	4			2	2		3				22.9086	32.3498
	1	1		3		2	1			1	3		5				22.5759	24.3964
	3	2		4		3	4			2	6		2				21.8165	25.12
	1	4		5		5	8			2	7		4				24.378	29.6308
	4	4		6		2	5			1	7		1				23.4271	27.1462
	4	2		6		2	5			2	6		3				22.0295	28.4452
	2	5		5		1	8			6	5		3				21.9603	39.2053
	6	3		5		1	5			1	2		4				22.3199	28.8887
	3	3		6		4	3			0	2		6				23.9268	24.2256
	3	4		2		2	7			4	7		3				23.2358	25.2756
	2	4		8		1	5			1	5		5				24.1144	28.0323
	6	2		5		3	14			1	3		4				23.9935	29.8848
	3	1		3		4	7			3	4		1				23.2451	26.8971
	3	3		5		5	4			2	4		4				22.9974	28.09
	2	2		1		2	5			1	0		4				20.5749	27.8749
	2	1		4		1	4			4	4		1				23.7083	28.6002
	2	2		7		2	5			2	4		3				19.847	29.1248
	2	1		11		1	8			2	0		1				23.9797	24.1191
	3	4		4		3	5			3	6		4				22.9861	29.1268
	2	3		4		4	6			4	1		1				22.797	25.6012
	3	2		1		2	8			1	7		2				22.7041	29.3494
	2	1		4		4	6			2	5		5				25.2058	32.2515
	1	4		10		1	6			6	1		4				23.0183	25.8628
	2	8		5		1	7			2	6		4				22.95	31.1244
	1	3		2		3	12			1	3		3				21.7858	27.9696
	2	2		2		3	11			1	6		6				26.5066	33.0158
	2	5		9		2	5			4	10		3				21.8686	29.2838
	1	1		7		2	10			3	4		2				22.7403	26.3795
	5	3		3		1	3			2	2		0				23.3135	24.8143
	1	4		6		0	6			5	3		4				23.8876	27.5522
	2	2		4		1	4			1	2		4				24.2622	26.8301
	2	2		4		5	7			2	4		2				23.0885	25.2524
	3	2		2		3	10			1	1		1				22.7098	28.2407
	4	1		4		1	4			3	2		4				21.8379	26.4242
	3	3		6		5	4			2	1		4				23.0899	24.043
	2	1		3		5	9			6	0		2				21.7077	28.2046
	4	4		4		3	7			3	10		5				23.6101	25.0422
	3	3		6		5	8			0	11		2				22.8483	25.6395
	4	2		1		2	5			3	6		1				21.9986	33.5104
	2	2		2		0	8			1	3		2				22.5163	30.2821
	4	5		4		2	7			1	10		1				21.533	26.8657
	3	2		4		1	2			3	7		3				23.4071	27.8547
	4	0		4		3	9			2	9		4				22.7376	30.6456
	2	2		13		2	3			1	9		3				23.5027	23.7642
	6	2		8		4	6			3	3		2				23.4253	27.6984
	4	1		4		1	8			1	6		2				21.3875	28.9471
	2	2		1		2	7			4	3		5				25.3038	26.177
	4	1		10		5	3			2	10		5				23.2465	26.026
	4	1		5		3	6			1	8		4				21.6608	26.8659
	1	3		5		4	8			1	5		0				22.8437	23.451
	5	2		2		1	9			2	8		3				23.1568	29.0059
	2	2		4		1	10			5	8		3				22.7286	38.4208
	3	3		6		3	8			6	7		1				21.0334	26.806
	3	4		2		0	5			2	7		1				22.026	28.3577
	2	1		2		1	8			2	5		2				23.9346	29.4193
	1	1		10		2	4			1	3		2				23.5572	25.1348
	2	1		6		2	1			2	8		4				23.871	23.9316
	3	1		2		6	10			6	0		0				20.5605	22.8659
	2	1		1		3	4			1	2		3				23.1043	28.5151
	4	1		6		1	3			1	4		5				22.7231	28.3534
	3	1		9		2	8			2	4		3				21.0855	24.6437
	1	1		6		1	5			1	6		1				22.282	26.0349
	1	1		7		2	3			0	4		1				23.0152	24.7749
	2	4		2		3	8			1	3		0				22.1044	23.2008
	2	2		7		5	1			5	8		2				24.0311	27.9415
	8	3		2		1	0			1	5		4				21.6435	24.9779
	4	1		7		2	5			1	2		2				23.5611	25.8074
	1	4		0		0	6			7	3		4				22.6832	27.733
	3	1		6		3	8			1	8		3				21.3295	27.8224
	1	3		4		0	7			1	5		1				22.7335	21.7613
	1	1		5		1	7			0	2		1				23.3951	30.2298
	4	3		2		2	9			0	5		2				21.2183	24.0874
	3	2		3		1	5			1	8		4				21.5518	33.0533
	2	1		5		3	7			2	3		5				25.3033	25.1357
	5	3		2		2	2			1	5		6				21.9926	26.3592
	1	2		2		1	2			3	5		1				23.5711	24.879
	1	3		3		2	8			1	5		2				25.5085	24.8882
	2	1		2		0	2			2	4		1				23.3498	23.4386
	4	1		0		3	5			1	6		2				24.8152	36.1088
	3	2		1		2	4			4	7		6				23.244	31.5603
	2	1		2		1	8			1	3		5				23.54	23.3759
	3	3				2	6			2	3		3				24.6846
	5	1				2	3			4	12		1				21.0656
	2	1				2	3			1	8		6				22.5777
	2	3				2	7			0	8		4				21.149
	3	1				2	3			1	5		3				24.6913
	2	3				3	5			4	3		1				20.612
	1	2				1	7			1	7		2				24.4466
	1	1					5			3	6		2				24.9845
	4	3					1			1	3		4				21.7616
	1	3					0			0	2		2				22.6955
	3	4					1			6	5		3				21.5225
	1	1					2			1	14		0				22.5611
	3	3					7			2	7		4				21.8016
	2	2					1			2	3		5				21.7249
	3	3					1			1	4		3				22.7067
	2	3					1			4	3		1				23.6921
	3	3								3	8		3				25.0222
	2	2								2	4		4				23.9826
	4	2								3	5		2				23.3468
	2	3								0	0		1				23.7306
	1	1								2	3		3				22.9058
	1	1								6	7		3				22.2633
	3	1								2	7		4				23.2231
	3	1								1	4		1				20.4029
	1	1								1	6		2				22.0428
	2	3								1	7		1				21.9428
	2	0								2	11		2				23.0024
	2	5								3	5		3				22.5951
	8	1								7	6		4				22.7281
	1	2								1	6		2				23.9366
	3	1								2	6		4				25.0482
	1	3								6	2		5				22.2124
	1	3								3	2		2				22.419
	2	2								2	7		2				21.4085
	4	1								1	2		2				24.0641
	3	2								3	3		2				22.3086
	1	1								0	9		5				23.6023
	3	2								0	10		3				21.521
	3	2								7	7		6				23.3654
	2	3								5	13		1				21.7776
	2	1								3	3		0				21.2054
	5	3								2	3		2				20.5817
	4	2								1	4		2				22.2933
	4	0								3	3		1				21.9224
	2	3								5	3		1				27.0497
	4	1								3	3		3				19.4498
	1	0								1	4		1				23.2737
	3	3								1	2		5				22.4797
	2	2								1	5		4				21.5466
	2	0								3	4		2				21.1969
	4	0								3	1		1				21.6772
	1	2								2	2		4				19.2898
	2	4								6	7		1				21.9339
	4	2								4	3		1				20.6869
	2	1								1	1		1				22.2263
	2	1								2	4		1				20.1008
	3	3								2	8		1
	2	2								2	11		4
	0									2	8		2
	4									5	4		2
	2									2	8		4
	4									2	1		1
	4									1	0		1
	1									1	9		1
	2									3	9		1
	2									2	8		2
	3									1	4		3
	5									3	8		1
	2									1	14		2
	3									3	1		1
	1									2	1		1
	3									0	4		1
	2									2	1		1
	1									3	1		1
	3									0	4		2
	2									3	8		0
	2									1	3		2
	2									3	5		1
	3									0	3		0
	2									4	1
	5									2	2
	1									2	2
	3									1	2
	3									3	1
	4									4	0
	2									1	3
	4									2	1
	2									2
	3									2
	5									2
	5									2
	2									0
	1									3
	2									2
	1									1
	8									0
	5									1
	4									3
	6									2
	2									3
	2									3
	3									1
	1									2
	2									3
	2									1
	3									2
	6									2
	3									0
	4									3
	4									3
	2									0
	3									5
	2									6
	2									3
	3									2
	1									5
	2									2
	1									1
	2									1
	1									1
	2									3
	4									3
	6									0
	2									1
	1									1
	4									3
	1									2
	1									5
	1									1
	2									3
	2									1
	3									3
	4									5
	2									2
	1									2
	2									3
	3									2
	4									2
	2									1
	3									7
	1									0
	1									1
	3									3
	1									3
	0									0
	2									3
	1									1
	2									2
	3									3
	1									0
	2									2
	1									3
	1									0
	3									1
										2
										3
										2
										4
										3
										0
										1
										1
										4
										0
										3
										2
										3
										1
										4
										1
										0
										2
										2
										2
										2
										0
										1
										4
										2
										0
										1
										2
										2
										6
										3
										2
										3
										3
										2
										1
										1
										1
										0
										3
										2
										2
										3
										4
										0
										2
										3
										1
										2
										1
										2
										3
										1
										2
										3
										2
										2
										1
										1
										1
										3
										1
										3
										6
										3
										4
										2
										1
										1
										2
										1
										1
										3
										2
										1
										1
										1
										3
										1
										1
										1
										5
										2
										1
										1
										2

## Sheet: Figure 2
	2a					2b					2c					2d			2e
	WT_DMSO	WT_Tm	ire1∆_DMSO	ire1∆_Tm		WT_DMSO	WT_Tm	hac1∆_DMSO	hac1∆_Tm		WT_DMSO	WT_Tm	gcn4∆_DMSO	gcn4∆_Tm		DMSO	20µM PHS		DMSO	0.5µg/ml Tm	2µg/ml Tm	20µM PHS
	3	9	3	7		1	10	2	13		2	4	1	10		2	2		20.6446	28.7141	30.46	23.7636
	5	5	3	7		3	7	3	4		4	7	4	6		1	1		22.0767	28.1222	29.424	23.6261
	3	2	1	5		3	6	2	5		2	9	2	4		1	2		21.0327	30.1674	30.4323	22.3659
	1	4	2	5		2	8	2	6		3	6	4	7		5	5		21.8989	25.7099	28.6827	26.1954
	2	7	4	7		1	6	2	6		5	7	3	11		4	1		22.7035	26.2211	34.7551	22.5729
	2	5	9	13		3	8	3	8		4	12	3	4		3	7		22.4232	26.0608	31.0382	23.4962
	4	7	2	8		3	6	3	5		2	4	2	3		4	5		23.0279	25.1541	37.7169	25.3125
	1	1	5	8		4	5	2	5		2	4	4	7		4	6		22.4454	27.8924	29.3207	21.0493
	3	10	1	13		4	5	2	8		5	7	2	8		4	5		20.9746	28.9288	35.1359	22.1515
	5	2	3	9		2	8	3	3		4	5	3	12		5	4		20.8106	26.9444	28.2265	21.9447
	1	2	3	7		2	5	4	10		6	2	4	4		5	6		24.0306	27.8972	30.9741	25.6561
	5	5	4	5		3	7	5	5		4	4	3	9		1	3		21.3397	28.1327	32.152	23.6921
	1	4	3	5		6	9	3	8		4	6	4	6		2	5		20.8146	28.6975	36.8146	22.5181
	3	3	1	7		1	3	1	3		2	6	1	10		3	2		20.9032	23.0111	38.5965	23.0149
	3	5	3	12		2	7	2	14		1	5	4	14		3	4		21.924	26.4432	37.2758	20.9356
	5	6	4	8		2	8	2	13		3	12	4	8		3	3		20.7098	28.4751	33.5497	24.1451
	4	4	4	4		9	7	3	10		2	4	4	11		6	3		22.3216	23.7957	29.9318	22.537
	5	8	2	11		3	5	4	4		4	7	1	7		2	3		23.7183	33.0492	29.7645	25.3786
	6	2	4	4		2	4	1	5		3	7	6	11		3	4		21.2966	23.8483	29.4363	21.7225
	2	6	6	3		7	5	5	5		7	6	4	9		5	2		24.9208	31.0311	31.1286	22.7022
	1	6	4	4		8	7	2	4		1	3	8	6		4	7		22.1475	24.5982	31.011	21.4119
	2	1	2	4		5	6	3	6		2	4	5	6		5	3		23.7458	23.3671	25.7743	22.8937
	2	6	3	14		3	7	6	8		5	6	11	9		1	6		21.3625	26.632	35.0462	22.1691
	1	7	5	2		6	3	3	3		2	5	2	3		3	1		23.54	22.4373	37.6904	20.176
	0	5	3	6		4	12	2	7		3	3	3	7		6	4		21.3199	24.0026	38.6383	22.0077
	4	2	2	8		2	2	4	6		2	5	5	8		2	5		22.8098	24.2089	28.6103	21.515
	3	2	2	5		4	3	1	3		3	7	2	4		5	5		23.0557	27.5727	26.6071	24.7383
	4	14	1	12		5	6	3	10		5	8	3	6		5	8		24.5092	32.5767	34.3518	22.6774
	3	9	2	6		2	4	1	7		2	7	4	9		1	5		21.8421	26.4479	39.8622	25.0155
	2	3	4	7		1	1	5	5		3	5	3	3		5	4		21.5758	28.6824	34.3771	25.0135
	2	6	1	7		1	4	3	6		7	6	5	4		4	1		22.7885	26.2642	28.3978	24.3114
	2	7	1	21		2	7	4	10		1	8	2	8		6	6		21.6465	24.5477	36.2953	25.12
	2	4	1	7		3	4	1	8		4	2	2	9		5	3		21.2209	22.4445	32.7809	22.5602
	3	3	5	11		6	7	2	8		4	6	2	3		6	14		23.7073	26.3725	32.416	24.6096
	3	4	3	7		4	7	0	8		5	5	6	9		3	4		20.8585	37.0713	37.2078	21.5647
	2	3	5	6		4	7	2	8		4	6	1	10		5	3		22.2452	31.7082	28.2672	22.9286
	3	6	4	7		1	12	3	5		3	10	4	10		7	4		22.5432	24.4693	30.0721	23.9851
	3	6	3	9		3	6	3	3		6	4	1	2		1	4		24.5968	28.046	29.2719	24.1552
	2	6	2	10		1	9	1	3		5	11	1	9		3	1		22.4667	32.078	31.9192	24.1579
	3	3	5	10		4	11	3	12		2	5	9	8		4	3		20.0364	24.0159	31.9322	21.8776
	3	5	6	8		2	5	1	7		5	9	3	7		4	5		21.689	27.8919	33.8563	25.0949
	3	7	4	7		2	5	1	8		2	11	1	4		2	3		20.9467	26.2508	44.0067	22.1591
	4	8	2	5		1	8	2	9		5	6	2	3		2	5		20.1685	27.4806	31.7911	21.6836
	1	3	3	7		2	9	6	1		2	4	4	2		3	7		22.2115	33.8565	35.8445	25.694
	9	3	6	5		3	3	2	4		1	13	7	4		5	0		23.975	30.1683	35.2604	25.7762
	2	2	3	10		5	3	3	7		1	6	6	8		2	3		23.8823	29.8196	34.8186	26.1725
	2	7	1	4		3	5	4	5		3	6	1	7		7	5		21.6314	29.168	33.9579	24.489
	1	9	1	6		3	9	1	7		5	5	2	10		3	1		20.5565	26.8392	24.4816	23.0988
	1	6	3	7		1	2	1	3		3	7	4	7		2	5		20.9806	26.7088	34.9265	24.5439
	1	4	2	8		1	10	2	4		8	6	1	7		2	4		22.1087	25.9078	35.8633	19.3341
	4	1	4	1		2	6	3	9		2	4	4	7		5	3		20.4702	25.6568	30.3514	21.2772
	2	5	6	3		3	5	2	5		3	3	3	3		3	6		24.2297	29.0178	32.1989	23.4089
	4	6	2	8		3	5	1	11		3	5	5	7		4	4		23.176	25.0404	25.0501	24.2979
	3	2	2	4		5	11	2	4		7	4	3	3		3	3		19.3502	26.0392	30.0774	21.4906
	2	6	3	8		3	7	3	11		4	8	4	9		3	1		20.6076	28.0614	26.4179	23.6943
	4	9	4	3		3	3	2	6		7	2	3	12		2	2		23.4689	26.5226	36.6405	21.0324
	2	4	4	4		4	3	3	9		4	12	2	5		4	5		23.7701	26.9014	29.5811	22.5338
	2	6	2	7		1	2	4	17		5	5	3	7		4	2		21.9766	24.9304	38.5762	23.7501
	6	5	2	5		8	8	2	11		2	6	3	4		6	3		20.8456	22.1105	37.8285	22.7112
	2	7	5	9		3	7	3	4		8	4	2	5		1	4		22.089	29.1752	34.8293	23.776
	1	3	3	1		6	8	2	5		4	1	5	7		3	6		19.8998	30.6081	34.4346	20.3046
	2	4	5	3		1	4	3	1		4	9	4	9		2	10		22.1423	37.4469	25.9399	26.2476
	4	7	0	5		2	3	2	5		4	8	3	10		1	4		23.5241	27.5144	28.3185	24.5296
	1	6	3	9		2	6	3	2		2	12	3	1		5	1		22.3261	30.71	28.7979	25.0555
	1	3	3	7		1	1	1	5		4	4	5	6		5	4		20.8347	36.0965	31.1529	21.1313
	3	5	2	3		1	4	6	3		6	2	4	9		2	5		20.853	24.7888	36.4186	23.8703
	0	6	1	7		4	10	2	2		4	4	3	6		3	3		21.7351	33.4364	28.3318	24.9708
	1	4	1	3		4	5	2	0		0	8	3	8		2	2		23.2647	29.6166	27.7386	22.6816
	2	2	5	9		2	4	3	3		3	3	3	8		5	10		22.4292	24.9894	30.048	24.7112
	4	7	2	10		6	11	1	1		6	4	2	4		2	3		24.0149	34.2279	32.9462	22.5452
	1	7	1	5		1	2	5	7		6	10	1	2		2	7		23.1991	27.2463	42.4179	21.1854
	4	3	5	5		2	4	1	14		7	6	4	1		4	2		20.8612	28.4017	29.1082	22.0536
	2	8	4	6		8	2	3	7		2	7	3	6		5	3		23.94	28.4295	26.6936	21.9414
	2	3	1	7		1	6	1	8		5	7	4	2		5	3		21.109	27.4944	27.0735	22.9877
	6	4	4	8		2	5	1	14		3	6	5	5		6	1		21.3686	25.9922	34.3435	21.6194
	4	5	4	11		1	3	2	13		3	3	3	1		4	4		19.8868	26.0029	31.5214	22.2762
	3	3	7	10		1	1	3	6		2	3	12	6		3	2		21.5574	26.0278	31.5113	22.9699
	2	5	3	14		2	6	4	8		4	7	3	5		5	1		20.6314	33.968	28.6467	24.3498
	2	6	6	6		2	3	2	3		3	8	2	9		3	4		23.4778	28.1018	26.538	23.6166
	2	6	3	6		2	5	6	9		3	4	2	9		5	2		21.3158	24.0579	39.9704	27.0489
	2	5	2	6		1	4	3	3		4	3	6	6		4	3		24.9829	29.8805	41.4736	21.8349
	4	4	3	4		4	10	1	8		3	5	3	6		4	3		22.7061	27.6112	34.6559	24.569
	4	4	1	6		2	2	3	8		3	5	8	2		2	1		21.9655	25.5548	32.1256	22.7885
	2	5	2	4		1	2	1	5		2	2	3	1		2	5		23.3218	23.1841	30.4244	22.8349
	3	3	4	3		6	3	2	7		3	3	2	4		4	4		23.2545	30.2964	36.6142	24.0314
	1	3	4	7		3	7	1	9		2	3	3	2		2	5		22.6802	31.2305	25.3914	21.2951
	4	4	4	8		3	5	3	6		2	0	2	5		3	2		22.4308	29.344	42.9861	23.9026
	3	3	1	4		5	4	2	2		3	5	5	5		3	2		22.5032	29.8384	30.1156	23.7802
	4	4	3	5		2	4	1	8		4	2	4	1		4	3		24.0695	30.3006	31.3291	22.512
	3	6	3	6		1	5	4	6		2	4	6	0		4	6		22.0051	36.2726	47.4385	24.3104
	5	4	1	6		1	5	3	3		2	1	1	5		6	1		20.7353	32.3967	35.5182	22.7669
	3	5	4	13		2	3	3	6		2	5	3	0		4	4		20.2168	36.7551	29.275	22.7649
	2	7	2	7		3	2	2	1		4	9	4	6		2	1		20.781	50.064	29.6311	23.9071
	2	0	1	12		3	5	1	9		1	4	1	0		2	9		21.1504	53.1631	30.3788	27.1723
	4	4	5	11		1	3	6	8		1	4	2	0		2	4		23.7405	43.2123	26.4333	21.6566
	3	5	2	10		3	5	2	4		4	6	1	1		1	6		19.7896	34.693	33.4252	23.3553
	5	2	2	11		1	2	5	7		6	2	2	0		4	5		23.0952	32.1428	31.0493	22.8952
	3	3	2	8		1	2	5	4		4	0	5	0		2	3		20.2324	23.7823	33.914	27.0055
	1	5	3	7		5	4	2	6		2	1	3	4		0	6		22.1843	22.0051	35.0438	23.4795
	1	5	4	6		2	6	3	2		4	1	2	3		4	0		21.3246	32.7564	37.1328	25.2243
	2	3	1	8		2	2	4	8		5	0	2	4		4	3		22.5521	23.691	27.9761	21.7146
	1	4	5	7		2	6	3	5		5	2	1	2		4	4		21.0965	24.4333	45.3566	22.8598
	6	5	5	10		3	9	5	13		1	12	3	0		6	5		20.3624	29.431	33.6394	22.0905
	3	5	5	9		3	2	3	10		2	6	3	6		1	1		22.3837	33.2929	27.3166	21.2517
	1	3	2	1		3	3	3	5		3	6	2	3		3	0		20.8564	26.7787	28.4514	22.7627
	3	3	3	7		2	10	1	4		2	6	3	8		5	3		20.9021	25.5382	32.382	25.0434
	1	8	6	8		3	1	3	6		4	6	4	8		3	3		18.9612	27.4142	34.743	24.2052
	2	6	5	1		4	3	2	7		0	5	7	7		5	3		24.3081	22.3022	25.3824	23.1031
	2	7	5	3		6	7	2	4		4	8	3	5		3	2		21.5685	26.8672	32.5636	22.2674
	2	5	3	5		1	3	1	8		4	10	2	10		4	0		20.4645	32.5102	31.8585	20.835
	1	1	2	12		4	4	4	2		1	11	1	7		2	4		24.2811	31.3982	27.6451	24.0966
	2	4	4	2		3	5	5	9		4	6	2	10		2	0		22.9356	22.101	35.3283	25.4928
	2	4	4	5		2	3	3	3		2	6	1	5		2	0		21.5955	26.8166	31.856	25.1545
	3	4	5	8		2	6	2	7		5	9	5	5		3	2		23.3789	30.8768	35.5025	22.0517
	2	2	2	3		4	3	1	5		4	7	2	8		4	3		24.0599	30.4107	30.783	22.4901
	1	9	6	3		1	4	1	6		2	12	3	1		2	0		21.2053	25.0955	32.3631	24.2217
	4	2	6	1		4	8	4	4		2	7	2	11		2	0		23.649	26.3618	34.0644	23.989
	1	2	4	7		3	7	1	7		3	5	3	5		1	3		23.0383	25.0816	31.555	22.0419
	2	4	2	3		5	4	1	8		2	10	1	13		1	0		22.3913	30.0361	35.9326	22.0648
	2	5	8	10		3	6	3	4		1	5	2	9		1	0		20.5068	25.5884	29.0361	24.0825
	4	3	4	4		5	7	5	3		4	10	3	7		4	7		21.3685	24.7246	34.4119	24.8246
	1	4	2	6		1	9	2	8		3	4	1	9		3	8		23.7926	24.4686	28.8136	22.8338
	2	4	3	1		2	6	1	4		4	5	3	2		2	6		23.3942	33.7146	31.8688	21.3268
	2	5	6	3		2	12	2	3		4	7	3	9		1	4		23.4172	27.7162	32.2712	23.1702
	1	2	1	7		1	6	2	4		3	5	6	10		3	5		22.8369	23.3832	32.7341	23.6083
	3	3	3	10		2	8	3	7		3	8	3	10		3	3		22.8308	28.2528	38.3578	23.7728
	3	9	4	3		3	5	1	0		4	13	6	9		6	6		22.7957	29.7846	32.4067	27.6056
	3	6	4	5		3	2	4	1		2	4	2	5		4	2		23.0638	26.1138	36.2835	25.0753
	4	3	3	6		5	8	2	6		1	7	1	5		1	3		22.952	24.7823	37.2505	22.7053
	2	3	2	7		1	10	3	10		4	7	3	13		1	1		21.5139	32.2144	27.8699	23.3676
	1	4	4	0		2	10	3	13		3	3	3	6		4	2		20.3946	28.9504	31.2827	23.8047
	4	7	2	1		2	6	1	2		3	11	3	6		2	5		22.8348	23.1854	31.8508	25.9336
	5	0	6	0		1	12	4	3		3	13	3	6		2	10		22.146	29.0155	34.3005	21.273
	1	2	3	7		2	5	2	1		1	5	2	11		3	1		20.9798	25.8293	27.7956	25.1843
	2	6	1	5		1	5	2	2		3	8	3	10		2	5		21.2774	28.6125	27.5665	21.4379
	1	1	1	8		2	4	4	2		3	6	1	13		3	2		21.7109	24.994	32.0965	67.2724
	1	10	6	5		2	6	2	2		2	8	6	6		3	4		21.5878	30.991	27.9281	23.7599
	2	3	2	0		4	2	3	1		2	8	3	6		2	6		23.7566	26.33	31.139	23.4988
	1	2	4	4		4	8	4	0		2	3	3	6		3	6		23.7462	29.7322	25.3019	21.4322
	1	3	6	3		1	2	2	9		2	6	1	6		2	2		22.4187	23.6941	29.758	23.8888
	3	3	5	1		5	5	1	9		3	8	1	9		1	2		24.3064	25.9317	36.0921	22.6138
	1	6	4	1		1	7	2	5		1	10	5	3		5	4		23.7452	36.5782	34.9489	21.8223
	4	4	3	0		5	7	2	6		4	7	3	5		1	4		23.8951	30.4731	27.2453	21.5845
	4	5	5	0		2	5	3	10		1	5	3	14		1	7		23.2501	31.5799	26.9197	21.3736
	3	4	3	1		3	4	3	6		4	5	3	3		2	3		22.9108	26.4783	28.7953	22.271
	1	3	6	9		1	6	1	4		1	6	4	4		4	5		21.986	30.565	28.5783	31.725
	1	8	2	13		4	11	3	4		4	6	2	9		1	8		22.1818	30.1799	35.1956	20.348
	1	3	2	10		4	6	2	10		3	2	6	6		1	2		21.5598	24.1435	27.4827	21.4376
	3	5	5	8		2	10	5	10		4	11	5	9		0	6		21.8313	24.1397	23.4555	24.923
	2	7	3	6		3	5	1	9		5	5	2	7		4	5		21.1651	27.7994	25.2584	23.2318
	1	6	5	5		2	4	3	4		2	5	1	8		2	8		21.8769	25.9468	32.9635	24.8648
	3	3	1	10		4	8	2	10		4	5	2	2		3	2		20.2674	23.9688	25.9011	23.2663
	3	4	3	10		2	7	1	7		0	3	6	8		4	5		22.4776	29.0476	28.1422	20.5639
	1	3	2	3		2	4	2	7		3	6	2	6		2	4		20.1209	25.0701	32.83	21.6583
	5	4	5	7		6	6	1	3		4	3	4	9		2	3		22.6858	24.9717	39.7486	21.8911
	4	3	5	3		5	10	3	7		4	7	6	11		4	5		22.2248	24.7165	34.6434	24.7888
	1	7	2	12		4	11	1	6		2	11	0	10		4	6		22.6791	25.5563	33.0485	22.6182
	1	3	4	8		2	4	1	4		1	6	6	6		2	3		22.7238	38.0846	37.2593	21.8861
	2	6	3	11		3	6	1	3		0	1	5	4		3	4		21.5573	39.7337	29.5394	21.4228
	4	4	3	9		3	6	2	10		2	2	3	4		4	1		20.6049	30.1636	41.823	20.9446
	3	6	5	6		2	11	5	5		4	8	8	7		4	8		22.8275	34.8746	34.618	23.441
	2	6	4	11		3	3	2	6		3	6	1	8		1	6		23.1833	25.567	30.5226	24.0729
	5	4	4	7		1	2	1	3		2	5	3	8		7	10		22.5315	38.8547	29.3074	20.6546
	6	5	2	6		1	8	2	12		4	4	4	11		0	3		22.0788	20.9087	29.4291	23.1092
	2	3	1	6		3	8	3	7		1	7	5	8		1	1		21.7832	22.8358	27.3542	23.8288
	3	4	4	8		6	3	1	9		3	8	3	5		2	1		21.2448	24.5528	29.5784	24.6241
	2	6	1	10		2	5	5	11		2	10	5	6		1	3		21.5539	26.8694	39.288	22.9206
	2	3	3	7		4	9	5	9		1	6	1	8		3	5		21.8633	25.9153	30.1706	21.952
	1	3	7	7		5	9	5	4		1	7	3	3		7	2		21.432	25.7927	36.4808	22.5405
	2	4	2	8		4	7	4	7		3	7	4	6		3	3		20.2919	27.0597	31.4063	22.3997
	3	6	2	6		2	8	4	2		4	4	1	2		2	0		22.2109	26.0526	37.3105	21.9389
	2	3	1	7		2	4	2	7		3	12	3	7		2	4		22.5166	29.1377	30.0382	24.9832
	3	5	2	9		2	5	2	8		1	10	2	11		4	3		22.6302	24.5384	37.6882	22.266
	1	6	2	4		5	6	8	12		8	5	1	9		3	2		21.0234	29.5925	37.1961	23.4019
	3	5	2	4		5	8	4	7		3	5	2	6		3	7		21.9225	27.2783	31.37	20.6077
	7	6	5	9		2	2	5	6		5	3	3	11		5	4		23.1474	28.0653	40.7742	25.1435
	2	3	3	7		4	8	7	9		2	4	4	7		2	2		22.1168	29.5944	23.8728	25.7143
	3	3	1	11		1	2	7	5		2	7	6	2		1	3		23.2766	24.4287	28.4833	23.8581
	5	4	9	5		3	5	2	10		8	9	3	5		3	5		22.1191	35.4823	41.2947	26.118
	1	6	2	7		2	6	5	10		5	4	2	6		1	5		21.6425	25.4555	27.2822	22.5164
	3	4	8	4		2	6	1	4		3	6	4	5		1	2		22.6313	23.5857	31.0491	24.118
	3	2	2	6		3	4	4	8		3	5	2	9		5	4		21.5851	27.4835	34.7491	21.8695
	2	5	3	10		4	2	4	4		0	1	2	5		2	1		21.4646	26.0326	36.4748	23.0027
	2	4	5	5		4	8	2	8		1	5	3	2		4	3		21.52	28.1688	31.9268	22.3227
	3	2	3	3		0	5	1	2		2	0	5	6		3	3		22.7016	22.4216	32.9468	22.5364
	3	5	3	6		2	10	3	2		4	4	7	8		4	5		23.3911	25.9685	31.4576	22.7498
	2	2	2	5		3	3	3	4		4	3	8	6		4	3		21.0588	28.2253	29.4661	22.662
	4	5	1	6		3	7	5	8		3	8	3	6		5	5		22.9897	25.1477	32.0381	23.4044
	2	4	2	3		2	7	2	8		4	14	3	4		2	4		23.6226	25.5158	31.4084	23.7092
	1	7	4	11		3	5	4	6		4	6	6	3		6	6		21.3876	24.5163	25.7378	22.4234
	2	5	1	8		5	6	6	7		2	2	2	2		2	6		21.1104	26.2908	29.8159	22.9771
	3	3	1	5		4	8	1	4		2	8	3	3		1	2		21.1561	25.5438	27.0556	23.0344
	2	1	3	7		1	2	3	10		2	9	5	9		2	4		22.2108	33.8992	34.2281	21.0607
	4	3	1	9		4	8	3	5		1	2	2	5		4	6		22.9569	26.0298	28.4122	23.0226
	5	6	2	10		1	3	7	13		0	4	0	2		1	3		21.3732	25.6681	26.6975	21.2249
	1	4	2	2		5	7	7	7		4	6	1	6		2	3		22.6184	25.8199	30.3282	24.6166
	2	5	3	6		2	3	5	6		7	6	2	6		2	5		22.5521	27.4313	33.4662	24.414
	2	4	3	3		2	11	2	4		2	2	3	11		4	5		19.9513	26.9383	33.2604	23.2104
	2	5	5	8		2	6	3	8		1	1	3	4		1	2		22.4735	23.9986	27.8451	22.8742
	3	4	3	9		5	9	4	3		2	0	3	8		2	1		22.2909	28.7097	29.5181	22.7518
	4	1	3	7		1	7	3	10		3	3	2	3		2	1		19.9418	25.5566	34.0195	23.9002
	4	5	2	3		2	5	2	5		2	2	3	7		4	5		20.0642	25.7374	34.382	22.367
	3	6	3	7		3	4	1	5		2	4	3	6		7	2		19.6403	22.4293	33.4875	22.7985
	3	4	4	2		0	3	2	2		0	4	2	8		4	1		20.6255	28.1164	33.7843	23.8502
	5	5	3	3		3	6	2	6		2	3	5	9		5	4		22.0092	24.7043	32.4602	22.3301
	1	1	1	6		2	4	8	3		3	4	2	5		3	3		21.21	25.5727	26.6557	20.4767
	2	2	2	5		1	5	4	0		8	3	2	4		1	4		22.1773	26.7938	32.9421	23.4138
	1	7	3	7		1	6	1	4		4	2	3	7		2	2		21.4213	24.6808	34.4647	23.8703
	2	6	2	5		2	6	2	3		4	4	2	8		5	3		21.0998	26.1496	36.1084	22.4777
	1	4	4	4		1	5	6	1		3	0	4	6		5	3		20.0902	25.7021	26.6679	22.5676
	4	2	2	14		5	7	3	1		5	1	1	4		3	4		20.8566	26.4971	33.2521	23.4375
	3	2	4	1		3	4	1	10		1	5	5	11		1	0		22.6645	23.3626	29.9555	24.2868
	2	7	3	11		5	6	1	7		2	2	3	6		2	2		21.0418	26.038	30.0349	23.883
	0	4	4	7		1	2	3	6		2	0	1	7		5	6		22.1987	26.4648	35.1937	22.8906
	4	4	4	7		2	5	2	5		2	2	2	7		6	5		21.6487	27.3331	29.4938	22.0813
	1	5	3	9		3	9	1	5		5	1	4	2		3	2		22.0244	28.1019	24.9953	23.8868
	0	4	2	6		2	5	4	5		2	0	4	4		1	2		24.2414	22.9855	27.2708	23.6423
	4	2	5	1		7	10	2	5		4	3	3	3		3	3		22.0383	24.3691	35.2412	24.7347
	1	2	2	8		2	11	2	10		1	14	5	6		2	5		22.9813	26.1154	31.0189	24.4523
	3	2	1	8		2	2	2	7		3	5	4	7		1	2		21.7652	27.426	26.7891	21.8078
	0	5	1	6		4	2	3	11		2	3	1	8		1	4		25.08	28.3063	36.2525	23.7834
	2	4	5	4		3	6	1	8		4	11	0	3		5	5		23.929	27.3923	65.7809	25.4182
	2	3	3	4		3	6	2	8		5	5	4	4		2	1		23.2431	25.3304	32.2717	21.6543
	2	1	1	5		4	9	1	9		6	8	2	12		2	2		21.5797	24.18	25.5078	22.9459
	0	3	4	10		1	9	1	9		2	4	1	0		5	4		22.9142	26.2147	24.7392	23.2678
	1	7	1	4		2	11	2	9		3	6	4	9		4	1		23.5305	45.2239	23.908	22.1221
	3	6	2	8		5	7	1	8		7	4	3	6		2	3		22.1985	29.5605	33.0736	23.3717
	4	1	3	2		3	8	3	9		2	9	1	5		3	8		21.2019	25.0089		20.7368
	1	3	3	11		3	7	1	7		4	7	3	1		1	9		22.4641	28.0081
	1	5	1	7		2	6	2	6		1	9	3	7		1	2		22.1323	27.9866
	2	1	7	3		2	8	2	13		2	3	4	6		4	5		21.4237	25.7914
	1	5	1	6		1	7	2	3		3	8	2	8		5	2		25.1299	27.1271
	1	3	0	10		5	4	1	13		3	5	5	0		3	1		22.5401	38.5495
	1	8	7	1		1	7	2	5		2	5	3	3		4	3		22.8565	30.5342
	0	4	3	9		2	6	2	8		9	6	2	7		3	5		21.0985	31.3723
	1	6	4	7		3	7	1	6		4	6	2	5		1	2		19.7864	27.1302
	2	4	2	4		3	4	3	8		3	5	1	1		3	0		26.4071	28.3508
	1	3	1	5		1	4	0	5		4	7	2	0		4	0		25.5382	24.6429
	1	7	2	13		2	5	4	2		1	12	2	1		1	0		22.6438	28.5003
	4	5	5	7		2	8	4	10		5	8	2	2		8	1		22.367	24.8423
	0	3	4	3		3	5	9	8		5	8	5	2		2	3		21.3967	29.5769
	3	7	2	5		1	4	4	4		4	4	2	0		1	4		23.7783	31.7463
	3	0	1	9		4	12	2	5		3	10	3	1		3	0		24.7016	26.7556
	3	6	1	7		1	10	4	8		3	7	2	0		3	5		20.7171	56.3735
	1	1	2	5		4	6	6	4		1	5	1	4		1	0		24.1541	28.8212
	2	3	3	3		2	7	2	7		2	10	1	5		2	0		22.433	26.245
	1	0	4	7		1	7	3	13		6	7	2	7		3	0		23.8923	29.713
	1	2	4	5		2	3	4	7		1	10	3	10		4	2		26.4249	34.7499
	0	5	7	5		1	3	3	6		2	9	3	5		1	1		24.7383	27.7167
	0	2	2	2		2	6	6	9		8	2	2	6		0	0		26.9729	34.2686
	4	2	6	9		4	3	2	5		4	5	6	7		3	0		24.4501	25.8259
	1	6	5	6		3	9	4	8		2	5	3	5		1	0		23.9548	24.4496
	1	3	1	4		1	3	2	2		3	2	0	11		1	5		24.0634	34.1928
	2	2	5	7		1	3	2	6		3	9	4	4		4	0		24.4028	24.9243
	3	3	3	9		0	8	4	11		1	6	1	10		2	0		25.3359	53.8734
	1	2	2	2		2	5	2	10		3	2	1	7		1	4		26.6228	31.9963
	6	2	2	10		2	5	3	7		3	4	3	11		0	6		22.9238	29.2256
	1	7	1	9		0	2	3	3		1	8	2	4		2	4		22.2763	24.586
	2	7	2	3		3	6	3	0		4	3	2	7		4	3		24.8151	50.1569
	1	3	2	4		1	8	2	1		5	6	2	6		4	5		24.7007	30.5016
	3	4	2	11		1	4	2	5		5	8	3	10		3	3		22.8714	33.7538
	2	0	2	3		2	4	1	13		2	8	1	6		1	4		24.064	21.0853
	1	4	5	4		1	5	5	10		1	11	1	8		7	5		23.5332	25.8144
	2	4	2	2		2	9	1	2		3	6	0	13		6	5		23.8061	27.7771
	3	2	4	3		1	4	2	5		7	6	1	4		3	3		25.1069
	3	2	3	9		5	8	3	1		7	3	3	7		2	4		24.8667
	1	6	2	5		1	10	3	4		4	4	1	7		4	6		22.6879
	2	3	3	4		2	5	2	1		5	6	4	13		2	1		24.3243
	1	1	2	7		11	10	1	2		2	7	3	4		3	4		23.531
	1	0	2	0		5	6	4	7		2	12	3	8		2	4		24.0947
	1	6	5	2		7	5	2	1		3	6	5	9		3	2		22.9618
	1	3	2	3		3	5	2	0		6	6	5	7		3	5		23.9599
	4	1	1	0		1	6	1	6		2	8	1	11		4	4		22.4928
	3	4	5	13		3	6	1	2		1	2	1	11		4	4		23.2987
	1	3	3	2		1	8	3	1		2	5	4	4		3	2		26.2834
	1	6	3	7		3	4	1	1		2	12	2	10		4	3		23.3724
	0	4	4	5		4	5	2	0		3	10	4	5		3	5		21.9342
	1	2	5	3		5	6	3			3	13	3	5		2	5		24.3013
	4	1	6	3		2	8	6			4	6	5	8		6	3		24.8189
	4	3	1	6		2	9	6			1	5	1	8		1	1		23.3317
	1	4	3	2		1	3	2			7	4	6	6		3	2		20.9045
	2	2	1	5		3	6	3			3	6	4	12		1	2		23.3937
	2	4	2	1		2	7	2			5	5	7	3		2	3		24.4879
	2	0	3	0		4	6	1			3	4	2	8		6	6		23.9633
	2	0	2	4		2	4	3			3	4	7	1		0	4		24.7083
	9	4	2	2		6	5	3			2	7	4	7		2	6		26.7172
	3	2	3	2		2	6	2			3	4	6	6		3	2		23.033
	1	9	1	0		1	4	2			3	8	3	6		1	2		22.1544
	3	0	3	0		2	11	3			5	4	4	5		3	3		28.7873
	1	2	3	0		1	4	3			4	15	2	9		4	3		25.2346
	0	4	3	1		2	11	3			4	14	7	10		3	5		25.1823
	2	0	2			5	3	2			5	6	4	3		1	2		25.2067
	2	2	4			3	10	2			3	5	7	9		2	4		25.0362
	4	1	3			1	6	3			3	4	4	6		2	3		21.2348
	4	0	1			3	5	2			4	7	2	6		1	3		26.4809
	3	2	3			4	8	2			2	2	6	7		2	4		24.6724
	1	0	1			1	3	2			2	10	3	3		0	2		24.217
	1	2	3			0	3	4			1	11	5	5		2	3		23.6534
	2	0	3			5	5	3			5	13	7	4		3	0		26.1925
	3	2	2			3	9	3			3	5	6	10		5	6		25.1193
	2	4	2			2	6	3			2	13	2	4		1	3		22.3509
	1	3	2			4	4	2			3	5	0	6		1	4		25.1613
	2	4	2			3	5	4			2	8	4	12		1	3		22.6757
	1	8	3			3	4	2			4	7	5	6		5	6		21.7515
	6	9	4			3	4	6			3	2	5	5		3	2		21.4303
	3	3	4			2	7	2			3	4	4	4		1	1		23.3383
	1	5	4			4	4	5			2	10	2	8		2	5		22.9943
	1	7	2			3	7	2			5	7	5	7		2	4		22.5584
	1	3	2			1	11	3			2	7	1	4		3	3		22.9023
	1	5	5			6	6	1			3	3	2	5		3	2		27.109
	2	2	2			1	4	1			3	4	2	3		1	9		23.5973
	5	5	3			3	9	3			2	6	4	12		0	5		23.2873
	1	5	7			2	2	2			2	13	3	6		3	3		23.2225
	3	3	2			1	7	3			2	3	7	11		1	2		24.7269
	3	5	1			3	2	2			4	10	4	7		2	6		21.7995
	2	3	1			3	6	1			2	5	4	2		4	1		22.9556
	4	7	2			2	3	1			9	2	4	9		0	10		23.9141
	4	4	3			4	4	2			2	8	3	8		2	1		23.4981
	2	4	2			4	2				1	4	5	6		2	7		25.1579
	3	4	2			4	5				2	7	1	7		5	3		19.8818
	5	9	2			3	5				2	4	2	4		2	3		21.526
	1	5	4			3	10				3	4	4	10		3	3		22.9596
	3	4	2			2	10				1	2	1	5		2	1		23.8012
	3	5	3			1	8				4	10	1	5		1	5		23.2001
	3	6	3			4	9				2	5	4	6		2	4		23.1215
	2	4	3			6	5				3	8	3	6		3	3		24.4623
	2	7	2			3	5				3	8	4	3		2	2		21.9033
	1	6	2			5	5				3	13	1	3		2	3
	4	3	2			4	11				2	4	2	5		1	2
	4	2	2			2	2				4	6	4	10		0	1
	8	3	3			2	1				5	5	1	5		1	2
	0	3	3			8	6				1	3	3	1		2	2
	3	5	6			3	6				3	6	1	9		2	14
	1	6	1			2	5				4	1	6	6		3	5
	1	9	1			3	6				2	7	2	3		0	2
	1	3	0			5	4				2	3	3	6		2	3
	2	4	6			3	4				5	7	2	4		6	4
	2	6	2			3	6				3	5	5	4		3	3
	6	4	2			2	7				3	3	2	6		2	1
	1	5	5			2	5				3	12	2	1		1	5
	2	9	6			2	5				1	5	4	5		3	2
	0	4	2			2	2				3	6	6	1		2	1
	1	10	2			4	2				2	8	2	4		3	3
	2	5	3			4	1				3	5	1	5		2	4
	3	6	5			5	4				3	3	2	3		0	3
	1	4	5			6	3				2	7	1	6		3	1
	1	5	1			2	9				4	4	4	5		4	3
	3	8	1			1	1				1	8	2	3		0	1
	1	2	3			1	5				2	7	4	7		2	0
	2	5	3			7	4				5	6	7	4		3	3
	2	3	3			3	3				1	7	4	0		2	0
	1	10	2			2	4				4	5	4	0		2	0
	1	7	1			2	2				4	8	4	0		2	1
	0	4	1			6	4				2	4	5	6		1	0
	5	4	1			3	4				7	3	5	6		1	1
	2	5	1			4	7				4	6	1	2		1	0
	1	7	2			6	4				3	11	6	0		3	2
	4	7	4			1	6				3	11	2	2		2	3
	1	9	6			3	4				1	4	1	4		3	3
	2	2	3			3	3				2	4	2	3		4	4
	4	2	2			2	3				1	3	5	1		5	3
	2	5	4			5	3				2	2	5	0		1	9
	3	5	1			3	5				2	2	3	0		6	7
	6	7	5			3	7				2	6	1	7		3	3
	2	6	6			6	2				6	4	3	2		1	4
	6	5	1			2	10				3	11	3	2		3	3
	4	4	4			3	5				1	7	2	0		5	3
	3	9	1			2	5				2	5	5	0		1	3
	1	10	2			3	6				2	5	7			2	1
	4	3	2			2	3				1	2	2			3	4
	3	7	3			1	9				3	1	8			3	5
	5	5	1			3	4				3	8	3			1	3
	3	5	4			1	4				3	7	4			1	4
	9	6	4			2	5				6	5	3			1	7
	1	2	2			5	4				3	6	4			2	1
	3	3	3			4	7				3	2	2			3	7
	3	6	3			2	5				1	3	4			5	2
	1	7	3			2	4				4	6	2			2	3
	3	5	2			2	4				4	3	4			2	6
	4	4	3			5	1				5	3	3			1	4
	1	4	5			4	3				2	3	5			1	3
	3	8	3			0	7				2	7	4			4	5
	0	2	2			4	5				3	3	5			2	7
	1	3	2			5	3				2	7	6			1	4
	4	2	4			4	4				2	4	3			3	5
	2	7	1			3	7				1	4	3			4	1
	1	4	2			2	3				6	4	6			5	6
	2	6	3			2	2				5	6	5			2	4
	4	3	1			2	4				1	8	3			1	5
	4	5	2			1	1				4	6	2			2	3
	2	4	3			5	5				2	8	3			1	2
	4	0	2			3	2				1	6	3			3	8
	4	7	1			1	6				3	3	3			4	4
	3	8	3			4	4				3	5	2			2	4
	2	4	2			3	2				2	6	3			4	6
	3	3	5			1	9				4	5	4			1	2
	1	2	1			1	7				4	3	5			1	6
	2	5	2			2	6				3	4	2			3	5
	4	3	2			1	4				6	2	2			3	2
	7	5	2			1	3				2	9	3			2	3
	1	4	4			3	5				6	0	7			2	7
	2	2	2			3	6				2	0	0			1	2
	2	3	4			2	2				1	3	2			0	7
	2	4	1			4	1				2	2	3			1	4
	1	1	5			3	3				4	3	2			5	6
	2	1	2			1	5				2	3	2			3	3
	1	4	2			3	6				2	0	1			1	2
	1	4	10			2	2				2	1	5			5	2
	2	10	1			4	0				2	2	2			5	2
	1	5	1			3	2				3		2			3	3
	1	4	2			4	2				2		1			5	6
	1	4	4			4	1				1		3			2	3
	3	5	2			4	6				1		4			0	5
	5	1	4			3	3						2			2	2
	1	6	4			4	8						2			1	3
	7	4	2			5	2						1			3	2
	2	7	2			3	1						3			2	4
	3	8	3			2	2						3			4	1
	1	3	3			2	1						2			1	5
	3	4	2			2							4			2	5
	2	3	2			6							2			5	8
	4	4	1			3							3			3	1
	1	5	2			1							3			4	3
	3	7	1			2							2			1	5
	5	2	2			1							3			1	4
	3	6	3			3							1			3	3
	3	5	5			1							3			0	2
	1	5	5			4							6			1	3
	3	3	2			5							1			2	5
	2	2	3			4							5			2	1
	3	10	4			2							3			6	3
	3	3	2			4							8			3	4
	6	6	5			4							4			1	2
	3	4	3			4							4			2	5
	4	6	3			3							1			1	2
	4	5	2			2							6			2	3
	1	2	4			2							4			3	3
	1	9	2			6							3			5	4
	1	5	3			1							4			1	0
	2	4	5			2							4			2	7
	4	3	4			1							3			0	2
	5	5	1			6							4			3	0
	3	5	5			1							4			0	3
	1	8	2			3							6			1	2
	3	1	3			1							3			2	0
	3	2	4			0							4			1	0
	4	4	4			5							2			3	1
	1	3	4			0							2			2	0
	2	5	3			3							2			1	1
	2	5	4			1							5			2	0
	5	3	2			4							3			0	0
	3	10	2			3							2			3	4
	1	5	1			1							3			2	5
	3	5	3			3							5			1	0
	3	2	7			4							6			2	4
	3	3	1			3							3			2	5
	1	0	2			3							4			2	0
	2	2	6			4							2			2	0
	3	3	4			3							2			2	2
	4	4	3			4							4			3	2
	2	4	5			2							4			1	1
	1	11	2			3							2
	3	3	1			4							2
	1	5	0			3							3
	3	6	2			4							7
	2	2	3			1							5
	3	4	2			3							4
	2	4	5			4							9
	2	6	1			4							1
	3	3	3			4							6
	1	4	2			5							3
	4	3	1			2							4
	2	1	4			3							6
	2	3	2			2							3
	2	2	3			2							3
	4	2	1			1							4
	2	3	3			3							3
	1	5	1			1							4
	2	3	0			2							3
	3	6	2			2							2
	2	6	1			1							2
	1	1	2			2							5
	1	8	4			4							5
	4	2	5			4							4
	1	3	1			3							1
	1	3	4			2							0
	3	9	3			2							3
	3	4	2			2							1
	5	4	5			3							6
	2	1	2			2							2
	4	6	2			3							5
	3	0	4			4							5
	6	4	1			2							2
	3	4	5			6							3
	1	6	2			1							3
	3	3	4			2							1
	3	3	3			2							2
	1	9	1			1							2
	1	4	1			2							1
	4	3	2			1							4
	1	7	2			1							1
	4	3	2			4							4
	1	6	2			1							4
	1	10	2			2							5
	6	1	8			3							3
	6	0	3			1							8
	6	0	6			4							2
	2	5	5			5							2
	6	0	1			5							5
	3	1	4			3							6
	3	2	1			3							2
	1	0	5			2							6
	1	0	3			1							1
	1	1	3			4							3
	2	2	3			6							2
	2	0	4			1							3
	3	1	1			3							1
	2	2	3			2							1
	0	3	2			4							3
	1	4	3			4							3
	3	1	3			2							3
	2	1	3			2							2
	2	3	2			3							3
	3	8	0			2							1
	5	3	7			3							2
	1	4	3			2							4
	2	7	2			4							4
	1	5	1			1							1
	4	6	1			6							0
	3	6	3			2							2
	1	5	2			2							1
	4	3	2			2							1
	2	10	4			4							2
	2	8	2			4							1
	1	5	6			2							1
	2	10	5			2							3
	2	5	4			1							1
	3	5	1			4							1
	2	4	1			9							1
	5	8	4			3							2
	2	5	4			1							2
	1	6	1			2							2
	2	3	2			3							3
	7	5	3			2							2
	1	6	4			3							1
	1	5	3			1							1
	4	2	2			2							3
	2	5	6			5							1
	2	2	1			3							2
	2	5	3			2							2
	2	5	5			2							2
	3	0	3			3
	2	6	3			4
	3	6	4			3
	1	7	1			4
	3	4	4			5
	1	6	2			1
	3	6	5			2
	3	7	1			4
	2	4	2			3
	4	3	3			5
	1	8	2			2
	1	3	2			5
	1	1	2			4
	3	7	5			2
	3	7	2			6
	4	2	4			2
	1	6	3			6
	2	2	3			6
	2	6	3			2
	3	3	5			2
	2	3	7			4
	2	1	2			5
	4	6	2			2
	2	3	1			2
	1	1	1			3
	4	3	2			2
	5	6	1			2
	2	5	4			3
	1	10	4			1
	1	4	1			5
	1	7	1			4
	3	5	3			2
	2	8	2			3
	1	3	4			3
	4	2	2			1
	5	7	1			4
	3	10	2			6
	2	9	2			5
	2	2	4			4
	2	5	4			2
	1	6	3			1
	3	2	1			1
	2	4	1			8
	1	4	0			1
	2	5	3			3
	2	4	3			3
	1	5	4			4
	2	4	8			4
	2	7	2			3
	2	8	1			3
	2	3	3			1
	5	3	1			4
	4	4	2			3
	3	3	2			1
	1	1	1			3
	5	3	3			4
	1	2	4			2
	1	2	2			3
	3	7	6			2
	2	4	2			7
	1	9	7			2
	3	2	1			1
	2	4	4			2
	4	1	3			1
	4	7	2			1
	1	2	3			2
	1	8	2			5
	3	8	3			4
	0	0	1			2
	0	6	1			1
	5	2	3			3
	2	6	1			4
	2	4	4			3
	3	4	1			2
	0	4	2			3
	3	6	1			2
	2	2	4			4
	3	2	1			2
	2	2	3			2
	1	3	6			1
	0	4	1			4
	5	10	1			3
	4	5	3			2
	4	7	4			2
	1	3	4			3
	3	6	4			2
	4	2	6			1
	2	5	2			6
	1	3	5			3
	2	6	4			1
	3	4	4			2
	2	3	1			3
	1	4	3			7
	1	2	2			3
	2	8	3			2
	6	2	4			1
	4	3	3			4
	4	3	0			2
	2	3	3			2
	5	2	3			2
	1	2	1			5
	1	8	1			4
	2	3	5			1
	6	4	4			3
	2	4	2			3
	1	1	1			1
	2	2	2			5
	1	1	1			1
	2	4	3			2
	3	1	8			1
	4	4	3			1
	3	4	2			1
	2	2	4			2
	3	6	2			1
	1	2	3			2
	2	2	2			1
	4	5	5			3
	2	3	2			5
	2	9	3			3
	3	7	5			1
	1	4	4			1
	3	1	1			6
	1	1	4			2
	2	2	3			1
	2	5	3			2
	2	4	3			2
	2	3	2			5
	2	2	1			2
	2	3	2			6
	5	4	4			3
	1	3	4			6
	3	8	2			3
	7	2	1			2
	4	9	0			2
	1	3	6			4
	3	4	2			3
	4	7	1			4
	2	6	5			1
	2	1	4			3
	2	10	3			4
	2	7	1			1
	2	8	1			3
	2	4	3			2
	3	6	3			2
	2	4	2			1
	5	1	1			3
	5	3	3			1
	3	4	2			4
	5	5	4			1
	1	3	1			2
	4	4	3			3
	1	9	4			4
	2	5	3			2
	3	8	8			4
	1	6	6			3
	1	5	2			0
	3	4	1			7
	1	3	1			2
	2	7	2			2
	2	8	2			6
	2	2	1			1
	2	6	3			1
	1	3	4			0
	3	2	3			0
	3	1	2			1
	1	3	1
	3	4	1
	1	5	1
	1	3	3
	1	2	4
	3	8	2
	3	1	1
	2	2	2
	3	2	3
	3	3	2
	4	4	1
	2	2	2
	3	2	3
	4	5	1
	2	3	1
	2	2	5
	1	3	2
	3	3	2
	3	6	4
	2	7	4
	3	1	3
	3	5	1
	1	2	1
	3	2	6
	1	1	3
	3	3	3
	1	3	4
	4	6	4
	6	5	3
	2	1	1
	3	3	1
	3	7	1
	1	8	2
	3	6	2
	2	6	2
	6	2	1
	5	2	2
	2	2	3
	4	9	6
	2	7	1
	2	3	3
	2	0	5
	2	3	4
	5	12	4
	2	2	1
	5	2	1
	1	4	1
	1	3	3
	3	1	1
	3	5	4
	2	1	2
	4	5	5
	2	0	1
	3	4	2
	2	2	2
	3	2	2
	2	4	2
	5		1
	6		1
	2		2
	2		1
	3		2
	3		3
	3		1
	1		4
	2		2
	1		3
	1		1
	2		4
	4		2
	0		3
	3		1
	1		3
	1		3
	2		2
	2		1
	1		1
	3		1
	3		1
	2		1
	5		5
	6		3
	1		2
	4		2
	6		2
	1		5
	7		0
	3		2
	1		4
	1		2
	6		2
	1		0
	1		2
	2		5
	1		2
	3		3
	2		1
	4		3
	5		3
	4		6
	3		2
	1		3
	2		0
	1		0
	4		1
	2		2
	0		5
	1		1
	2		8
	4		3
	3		2
	5		2
	5		1
	2		3
	0		2
	2		3
	4		4
	3		1
	2		2
	0		3
	2		2
	1		2
	2		4
	2		0
	1		4
	2		3
	2		2
	1		2
	2		3
	4		3
	2		2
	7		4
	1		2
	0		1
	3		0
	2		2
	3		3
	3		3
	2		5
	2		1
	1		4
	2		1
	0		4
	1		3
	1		1
	1		1
	2		4
	2		0
	1		3
	2		3
	3		3
	0		2
	5		2
	2		2
	0		4
	1		4
	1		1
	5		1
	2		2
	6		2
	1		5
	1		2
	2		5
	3		3
	0		2
	1		3
	1		1
			5
			3
			1
			5
			2
			2
			2
			1
			2
			3
			1
			5
			3
			1
			2
			4
			1
			2
			3
			1
			2
			1
			2
			2
			2
			2
			1
			3
			1
			3
			0
			0
			2
			6
			0
			1
			5
			3
			1
			2
			1
			1
			4
			2
			1
			0
			1
			1
			3
			2
			4
			0
			1
			3
			1
			1
			1
			2
			0
			0
			2
			3
			3
			3
			2
			1
			4
			2
			4
			2
			3
			3
			3
			1
			2
			1
			8
			8
			1
			8
			3
			3
			4
			1
			6
			1
			3
			3
			2
			1
			2
			2
			5
			2
			2
			4
			5
			6
			3
			2
			3
			5
			3
			4
			2
			2
			2
			3
			1
			5
			4
			8
			2
			1
			4
			1
			1
			3
			2
			1
			7
			3
			1
			1
			2
			1
			1
			3
			3
			2
			5
			2
			3
			7
			3
			4
			1
			5
			1
			2
			3
			3
			1
			3
			5
			4
			4
			1
			1
			5
			2
			3
			2
			3
			3
			2
			3
			1
			3
			2
			6
			1
			4
			1
			2
			4
			8
			1
			2
			3
			3
			2
			6
			2
			3
			4
			4
			9
			1
			9
			3
			5
			2
			1
			1
			2
			2
			3
			2
			1
			2
			3
			2
			1
			1
			2
			5
			3
			3
			1
			3
			1
			2
			6
			2
			4
			1
			1
			1
			6
			1
			6
			4
			2
			3
			3
			1
			5
			7
			4
			3
			2
			2
			4
			3
			3
			5
			5
			2
			3
			1
			4
			2
			2
			5
			1
			3
			3
			5
			2
			5
			3
			2
			3
			5
			3
			0
			2
			3
			2
			2
			1
			3
			2
			1
			2
			3
			1
			3
			4
			3
			2
			4
			4
			1
			1
			2
			1
			2
			3
			1
			2
			6
			3
			2
			3
			3
			1
			2
			4
			2
			2
			4
			1
			1
			2
			3
			1
			3
			3
			1
			3
			3
			4
			5
			1
			3
			1
			4
			1
			7
			2
			4
			4
			6
			6
			6
			1
			1
			1
			3
			3
			1
			2
			1
			4
			6
			1
			1
			2
			4
			3
			2
			3
			1
			4
			4
			3
			4
			1
			4
			1
			3
			3
			3
			1
			3
			3
			1
			2
			6
			5
			1
			4
			0
			3
			1
			2
			3
			1
			2
			2
			3
			2
			1
			1
			4
			4
			3
			3
			5
			1
			3
			1
			3
			4
			6
			1
			2
			4
			2
			4
			2
			2
			1
			1
			4
			2
			1
			1
			3
			4
			2
			2
			2
			1
			2
			1
			0
			4
			0
			2
			4
			0
			1
			5
			1
			5
			2
			2
			4
			3
			7
			3
			6
			2
			3
			3
			3
			3
			2
			2
			4
			3
			4
			2
			2
			2
			2
			3
			1
			4
			1
			2
			2
			2
			2
			1
			3
			2
			5
			2
			1
			3
			2
			5
			4
			2
			2
			0
			2
			3
			3
			4
			1
			1
			1
			3
			3
			2
			3
			1
			0
			0
			1
			1
			4
			1
			0
			1
			1
			1
			1
			2
			1
			1
			2
			2
			5
			2
			2
			1
			4
			5
			3
			2
			2
			1
			2
			2
			2
			0
			2
			3
			2
			4
			2
			1
			2
			2
			2
			1
			1
			0
			1
			4
			3
			5
			1
			4
			0
			1
			3
			1

## Sheet: Figure 3
	3c				3d							3e					3g
	WT	get3∆	ssa1∆		WT_25°C	WT_30°C	WT_37°C	get3∆_25°C	get3∆_30°C	get3∆_37°C		WT_25°C	WT_37°C	ssa1∆_25°C	ssa1∆_37°C		WT_DMSO	WT_Tm	ssa1∆_DMSO	ssa1∆_Tm
	5	3	12		6.17972	6.13311	5.459	20.6827	13.2903	11.3225		7.67219	6.81424	9.85176	9.37867		4	7	9	17
	1	6	10		6.36938	5.3385	7.83554	13.6767	16.3546	21.3107		8.7326	8.64981	10.1658	15.171		5	6	5	12
	4	6	10		7.70868	4.27333	6.43069	20.1841	23.6403	16.4086		4.99727	9.67645	10.6306	17.4831		6	7	11	17
	5	4	12		8.8506	5.34113	8.24455	12.0175	17.0082	11.8416		7.19247	8.15702	7.57613	22.4315		5	9	9	14
	1	3	5		7.56155	5.82996	7.67351	21.7247	14.9576	18.8606		4.74072	9.77908	6.40309	11.7942		4	5	14	9
	2	2	9		6.76129	6.6372	9.56986	23.8056	30.9233	24.9452		6.96922	10.4629	7.88206	8.94205		4	9	8	19
	3	4	8		7.79928	6.86376	7.46191	23.6747	24.8168	22.1713		9.66443	6.74888	5.4054	6.46132		4	6	10	12
	4	9	6		6.68904	6.87524	7.28663	24.1308	14.6571	21.5262		7.26916	5.79139	16.8759	18.5499		8	9	7	9
	2	4	8		6.27275	7.44352	6.54904	25.7722	10.6878	32.9441		8.14227	6.42076	6.6222	21.5241		5	5	10	7
	2	4	14		8.07256	6.80217	8.61225	17.6756	17.0278	13.9731		6.85835	11.4004	7.35477	12.6396		4	4	10	18
	3	5	4		7.35966	7.52841	10.2157	11.4735	9.467	13.8441		6.28359	10.3722	9.97321	23.3568		5	6	15	10
	3	3	7		5.28185	10.1362	8.23966	19.5758	11.6781	12.2485		9.91538	8.88416	7.65099	24.0234		6	4	6	8
	1	7	10		7.1345	6.8937	9.61037	37.3937	33.5649	18.5812		6.89406	11.7036	6.80787	13.9355		5	7	5	9
	2	2	7		4.74606	6.9992	7.31333	12.0724	11.4125	24.9132		6.57436	6.63135	9.61318	11.1481		3	7	11	13
	4	7	4		13.224	8.38776	6.68818	30.9284	25.5793	19.7082		5.44093	6.66061	8.20721	9.91338		4	10	9	18
	1	9	3		5.45521	6.34875	9.60664	17.7374	29.5763	24.0169		9.92408	7.05302	14.113	19.9221		3	4	4	10
	3	4	7		8.52561	9.38093	6.93857	13.9096	25.6088	21.6545		5.58576	8.26765	8.74933	11.7665		1	7	9	5
	3	5	11		6.66767	8.03491	8.28094	11.8764	16.8175	12.9319		7.27667	7.48892	12.0503	11.76		6	14	2	15
	2	3	11		6.94661	6.76506	10.0126	14.9666	12.2495	17.9893		4.4263	6.64654	6.89461	22.4077		2	6	3	14
	4	4	8		4.85446	6.46528	11.6793	26.403	19.5117	19.4515		8.89634	10.4316	8.67254	11.3099		2	12	6	18
	4	6	9		5.84756	6.28157	9.24721	24.6296	16.1893	28.6831		6.97323	7.26872	8.74838	9.35665		2	4	7	15
	3	4	7		7.60494	6.3887	6.56016	14.9262	14.4144	19.3551		5.4502	7.02477	6.29991	12.6027		3	8	7	12
	2	4	9		7.08379	9.25158	7.1384	13.1332	18.1954	16.8353		7.77559	10.8398	6.13192	17.7978		5	1	6	8
	3	7	11		5.49343	15.6104	6.67117	24.5957	9.44336	12.6351		7.88957	16.0892	8.40507	14.6237		2	9	8	17
	1	3	10		7.29329	6.15572	6.29321	28.9335	15.4061	23.1915		6.84448	5.49091	7.99417	14.0545		2	10	7	13
	6	3	10		5.21081	7.09125	6.65247	17.6301	12.683	16.0441		5.86438	6.55796	6.87884	18.0964		4	6	8	10
	3	3	11		6.10854	6.41629	8.77425	13.6331	14.2291	15.006		6.13797	8.70235	6.18429	14.2711		4	7	6	10
	4	6	15		10.7356	7.8459	9.04075	18.0521	13.2871	24.5551		6.25559	7.15112	7.43289	5.05856		4	9	6	9
	3	10	4		6.79292	6.62779	10.9406	19.216	16.1562	15.9296		5.64716	7.69347	7.08082	17.2387		3	4	7	10
	5	4	7		5.15105	8.04364	7.09872	17.3973	26.3209	13.5989		9.24698	7.89329	7.40812	10.0051		4	6	8	10
	1	5	6		6.39195	6.81094	14.6535	20.9888	24.609	14.9593		7.43495	6.48856	7.93508	18.5153		2	6	6	12
	2	8	3		5.22299	6.61117	6.21507	15.7263	9.87731	18.0612		6.35244	10.247	11.6862	16.995		2	8	13	11
	4	3	6		5.5536	6.29814	6.85451	16.1789	11.699	31.8172		5.4956	8.54358	7.48872	22.148		2	5	8	10
	4	4	10		4.81595	6.0952	6.66179	18.1353	13.4268	22.0195		6.10037	12.6514	6.73003	14.473		3	16	11	7
	3	2	4		8.38704	6.29059	14.5809	15.0332	17.3305	14.7089		5.29586	9.35963	7.80797	21.0597		2	7	3	9
	5	5	11		6.56726	6.5307	6.04332	20.275	16.7834	26.9921		6.49488	10.0616	7.98726	16.0182		4	6	9	9
	1	1	5		8.05299	7.08104	8.5334	22.0207	16.3804	13.5866		7.98627	9.59324	7.39218	19.5082		5	9	11	7
	2	4	7		6.02803	7.54105	7.24129	6.78072	18.2307	21.907		7.87366	6.95876	7.31774	29.3389		1	5	6	10
	5	3	7		6.47795	6.09458	9.26477	16.9298	26.6679	16.7097		6.4459	10.1028	5.77856	17.0742		4	9	4	9
	4	2	6		7.92157	7.96697	7.44417	20.6359	19.5112	11.2083		9.18507	9.07961	5.03738	10.4217		6	10	13	11
	5	2	4		7.78132	6.9989	8.58511	15.6513	15.1129	14.4277		6.76768	7.2201	12.0768	14.491		3	6	5	10
	4	2	3		10.9707	5.64015	15.0875	13.3925	18.8129	21.7986		6.87669	9.30044	7.05891	18.8721		4	2	6	9
	3	5	7		5.68036	5.75019	9.15249	17.2978	12.6042	16.1251		6.95923	8.35634	7.95335	19.9832		1	6	16	10
	4	2	4		4.85945	5.43748	11.4214	14.7589	12.8459	13.8072		6.06806	7.91639	9.16895	13.672		2	12	6	8
	1	2	4		5.40808	8.43765	12.6578	17.3391	9.17909	14.1929		7.29477	7.24179	9.12543	18.5784		2	6	8	7
	2	4	7		5.03803	5.95345	11.1194	17.2723	11.4871	14.581		7.74211	9.39849	15.1155	16.5198		4	8	5	12
	3	5	6		5.71701	9.21856	7.55066	17.5143	15.5622	16.9981		5.0951	7.81092	8.18093	39.6681		6	11	7	6
	4	5	8		7.0165	7.79915	10.8566	13.6091	21.6711	21.6464		6.14813	9.20468	7.19574	15.256		6	9	5	18
	3	5	3		10.5331	6.54102	7.96689	14.7115	10.2193	15.1408		6.74008	14.7579	5.08435	12.3376		3	14	3	14
	3	7	8		5.76494	7.76667	7.118	11.6095	18.3333	14.3473		7.18963	8.21495	5.17622	11.4697		4	5	3	8
	2	4	7		9.57991	6.60951	6.19524	16.4646	9.88956	13.6609		7.97666	12.1682	4.85682	19.8359		4	8	4	9
	1	9	4		6.31398	7.28298	9.15191	20.3727	17.8358	16.7861		5.88015	10.0074	8.6644	21.8161		1	11	12	12
	2	3	7		4.7886	6.9402	6.48752	17.9646	24.022	11.137		5.07845	11.4562	9.46583	13.6188		3	7	13	9
	2	6	6		6.7869	5.88467	7.80956	12.3494	14.0236	12.9849		7.63182	5.90215	13.0836	11.8769		3	5	4	12
	1	6	10		6.30011	8.76253	6.51673	15.7776	10.6658	23.6841		9.81358	10.4161	10.0219	14.4003		5	8	5	4
	2	3	6		8.38977	8.71031	6.13721	21.6468	9.67434	31.234		13.0511	7.0924	7.86041	16.5575		3	5	6	5
	3	5	7		8.39314	8.115	7.13623	18.4824	16.095	16.7959		8.78798	7.43625	7.78924	13.0544		8	5	7	12
	1	7	3		6.86946	7.34936	7.29753	28.5085	23.5044	16.7994		5.20783	7.62545	11.4746	20.7085		4	5	4	14
	2	4	8		8.55441	4.52081	9.04471	15.0476	20.4412	18.5565		6.3488	6.22432	11.0712	30.6104		1	2	1	8
	2	4	6		7.68508	5.19327	9.81444	16.8169	8.94266	14.2657		7.44943	12.3925	4.49303	21.0001		2	6	10	17
	3	7	3		8.43272	5.65695	9.39027	16.7418	23.2394	17.4079		6.87833	10.9957	11.0958	32.4924		4	10	4	11
	2	3	4		6.82023	6.44825	10.5253	16.9855	19.0508	16.5617		7.29012	16.3882	17.6007	18.9158		4	7	5	6
	5	7	3		7.06231	7.48363	10.6931	23.9869	13.0302	19.6041		6.30566	11.9683	11.0275	8.5102		3	10	4	7
	2	5	6		5.36247	6.707	7.93002	25.6993	13.6375	13.5823		7.09818	8.78788	7.83896	10.0391		2	2	3	7
	4	3	8		6.29395	6.96561	6.14025	17.8247	17.9388	31.3107		7.99373	10.4193	11.5879	17.0636		2	5	11	10
	2	4	3		5.53309	7.43275	6.39079	16.0365	9.68483	14.3648		6.45056	9.99202	7.89581	32.6429		2	11	4	7
	2	2	6		6.3881	7.21003	11.3857	21.3149	28.578	15.516		4.85371	8.47484	14.4314	33.9947		2	2	2	9
	6	10	6		6.4799	6.20505	9.88742	13.6451	16.6983	14.541		7.38612	4.98941	8.25317	22.7377		3	2	3	10
	5	6	4		14.7681	10.1999	8.32921	19.8632	11.4044	20.656		7.05495	10.9638	8.00501	12.6535		2	2	5	14
	2	5	2		6.80859	5.68396	7.72468	14.6177	17.8698	18.197		7.82674	6.00642	8.33161	19.0835		3	4	16	6
	2	2	10		11.1462	10.456	11.4798	33.399	14.4394	25.379		5.94434	5.61195	7.05	23.6881		1	6	11	5
	8	2	4		6.98571	6.50392	8.60375	37.8321	14.3029	23.6597		5.78193	6.28989	11.8056	11.0344		7	3	7	14
	1	5	2		6.40142	13.2782	6.59775	26.5243	9.31077	16.7266		6.08642	12.0613	6.26826	24.7205		1	12	5	11
	3	4	4		6.14812	6.06291	7.8889	10.3503	30.128	13.9123		6.6954	8.85246	7.4853	42.3303		1	5	11	4
	1	5	6		5.70029	7.18121	6.07312	21.2199	9.5786	29.3521		7.13218	7.66203	6.81909	13.0275		1	7	13	3
	3	5	10		10.3255	8.22688	6.13282	13.1743	16.0465	19.4653		10.7898	7.54939	5.64307	9.63782		1	5	8	7
	2	5	5		7.86403	5.76697	7.30303	19.2252	10.4027	13.1946		7.32438	10.469	7.36733	19.5111		3	4	8	5
	3	3	3		12.9276	8.12654	8.86507	17.9314	13.0126	15.9244		8.0391	8.72136	7.29483	21.7682		5	4	3	5
	5	1	3		9.69843	6.56098	12.7333	15.3188	11.0983	11.2909		4.75248	6.95076	8.55741	13.8011		4	3	6	4
	2	5	3		11.7218	6.55727	8.06576	23.0582	11.4668	20.9415		6.97071	6.65136	9.17777	16.533		4	8	5	5
	3	2	10		10.7296	8.29917	6.2492	19.2879	13.1609	13.2825		8.87334	9.11603	10.3708	18.8429		3	0	5	4
	1	1	4		5.72319	7.68619	8.61768	28.0008	12.4729	22.9293		5.24504	7.8191	10.3362	18.2574		4	0	6	2
	6	5	3		6.45104	8.73627	8.2023	13.3264	13.4655	15.2796		7.03087	7.25612	10.7357	16.8662		3	2	2	5
	4	7	4		11.8299	9.56476	6.96361	11.5202	14.7159	18.7228		6.70983	7.68631	9.07985	15.1899		3	3	3	1
	4	3	2		9.66602	6.56201	5.78414	26.5161	16.4811	13.8644		5.19159	7.10584	8.85002	24.105		4	4	5	3
	4	1	3		6.15754	5.84888	6.13597	15.5626	14.3839	23.6639		5.50536	10.6304	6.64691	17.4118		4	0	5	12
	2	3	4		8.20764	7.72151	6.9533	15.3598	14.9734	23.2644		6.39489	6.12095	7.38243	10.1089		5	0	6	14
	4	2	5		7.65251	7.60904	6.33181	19.8266	20.2215	16.6188		4.34026	5.57641	7.97304	31.4381		2	4	16	6
	1	5	5		6.49877	6.42723	8.16819	13.6563	7.46825	14.1935		8.26266	11.4006	4.2196	26.1179		2	7	8	11
	2	6	7		7.60368	8.00815	8.88379	24.2469	13.7456	11.3234		5.08226	10.4149	5.25667	15.912		5	1	5	7
	1	2	8		10.0846	7.3918	8.07804	21.6304	9.84681	20.8662		5.80943	10.9123	9.77102	28.9743		1	1	4	6
	1	2	6		9.9305	8.24576	10.4062	14.1017	10.716	17.9083		5.68896	7.69091	4.82517	11.6518		2	0	6	13
	3	2	4		6.49239	7.28594	5.7253	11.9692	12.8654	29.4843		5.06731	7.56476	6.44257	27.8649		2	0	5	15
	3	3	6		6.5641	8.83345	6.79546	11.1694	16.0955	15.5414		7.53049	7.72093	5.67306	24.7279		6	0	8	7
	2	4	3		7.05951	11.2711	8.23846	16.9818	9.54268	12.9357		7.80113	7.78708	6.10717	29.1055		2	6	6	27
	4	4	5		8.27965	6.15113	7.33103	19.344	16.8786	16.7346		7.81898	8.20108	7.99159	29.1821		4	5	8	17
	1	3	4		12.3099	7.11161	8.599	16.5215	22.2552	17.3112		6.2113	7.25131	5.58933	23.7962		3	6	7	9
	2	2	5		7.96495	6.27116	10.2349	9.30208	10.645	11.8335		6.29819	10.1872	8.6546	15.338		2	14	8	17
	5	3	8		8.13255	5.54171	9.40671	19.8347	16.0666	16.1874		6.76502	12.2971	6.16437	14.1547		1	7	8	14
	5	5	3		7.23093	7.7069	7.75607	21.8991	10.9932	24.0874		5.39382	6.76027	10.2309	21.234		2	4	5	8
	1	3	5		8.77636	7.7736	7.09569	33.4353	15.2177	21.2993		5.37589	8.49381	6.62823	17.7746		4	7	4	13
	6	10	10		7.13725	6.40099	15.7483	15.2244	14.3517	14.2779		7.88574	7.60252	7.80755	25.5585		2	5	14	8
	2	1	4		7.49935	8.92479	8.7204	33.0078	8.44164	13.9653		8.08799	5.94132	7.83254	32.114		5	4	4	15
	1	5	3		5.76256	5.80255	13.735	18.5058	12.3031	20.2001		8.53602	10.3777	7.46414	16.3803		5	6	3	7
	3	9	3		7.02223	7.95389	8.70957	23.2116	19.9968	17.6724		7.57798	9.39876	6.46881	19.1909		2	5	6	6
	4	2	0		6.09005	8.72465	7.56211	20.7305	17.729	9.44045		7.51311	9.07418	17.7399	13.4876		3	9	4	10
	4	6	2		7.75256	7.12004	9.465	15.4075	10.3129	18.0689		5.99582	7.34431	13.5067	12.6093		3	6	9	13
	2	3	0		6.73055	8.7737	8.95497	12.0961	10.8927	13.1064		9.49829	8.16022	10.4251	24.3109		1	15	6	10
	5	4	10		9.14977	5.46152	12.6586	17.6343	11.9085	11.7341		6.35345	6.84058	7.85534	24.5236		3	7	4	10
	3	3	7		6.75435	8.93462	14.3973	13.5322	15.8204	15.9614		9.3648	9.02731	4.96756	16.2355		3	13	2	9
	2	0	9		7.05961	5.78062	7.19727	15.6995	9.15094	15.8369		7.576	8.35218	8.24857	26.6776		4	4	6	10
	3	3	7		7.35364	7.42688	8.05809	14.5381	9.20935	29.5357		6.85553	5.93902	6.80277	31.6335		3	5	10	10
	1	5	5		6.27334	6.76781	7.49201	18.7438	17.1265	17.4399		7.94454	7.81814	7.17583	11.2245		2	7	3	12
	1	7	11		6.29241	6.03237	10.0826	12.494	12.1432	22.3946		6.55769	7.12157	7.97911	18.1875		3	5	9	4
	2	4	6		6.84811	8.62095	7.00745	28.262	13.1762	16.0603		6.65646	10.8519	8.62405	13.0136		1	6	7	9
	4	3	1		6.32126	6.19865	8.30478	23.8464	10.1503	20.0614		7.09237	10.4665	8.09158	14.6391		1	8	9	3
	7	4	4		8.46538	6.54576	6.61884	19.3242	6.57974	17.2451		5.8841	10.4041	5.28264	20.1579		1	7	8	12
	4	0	7		8.44825	7.72364	5.55254	11.1551	12.8494	24.845		5.36751	6.49736	8.93536	14.5844		0	2	9	10
	5	8	7		12.0474	6.39578	8.20531	18.0818	14.8577	13.3531		6.33541	9.92113	17.1344	9.83593		2	4	8	6
	8	3	6		6.3139	12.5776	9.28012	32.0828	8.29872	18.6327		9.44875	8.18916	9.17604	16.5502		3	4	8	10
	3	4	8		7.33178	6.33397	10.3408	20.6309	13.2932	27.4648		4.93293	7.5387	8.45935	9.09719		5	11	2	12
	3	2	8		7.6671	11.1811	9.06168	22.6086	12.6903	14.0638		13.7084	7.51077	13.0331	11.4678		2	5	8	14
	1	5	9		10.0377	5.98679	6.31541	24.9575	8.29306	21.888		5.79058	7.25821	6.4745	18.0886		3	5	9	6
	4	7	12		5.30628	6.04007	7.83221	18.9586	11.089	22.7324		7.74908	8.41543	9.65503	8.56441		5	5	7	7
	1	6	7		5.84528	7.40155	5.67833	17.4199	8.81421	29.7912		8.39098	9.00217	12.3803	25.7558		5	6	7	13
	9	2	9		6.94067	6.23024	5.46988	15.3019	8.71991	19.6618		5.63176	8.38256	12.9111	18.9826		3	7	9	8
	6	3	4		6.48118	5.67033	6.44132	19.8034	15.0178	20.4794		5.62845	7.357	9.4491	10.6641		4	5	4	10
	3	3	9		10.3532	7.43341	9.65372	25.4468	9.98772	18.1231		13.6994	8.80853	9.04741	25.7311		4	2	4	8
	4	6	8		6.67611	6.01169	6.52533	22.9766	15.2866	14.2751		5.20433	8.86626	6.79123	41.5634		5	5	9	12
	3	2	8		7.46072	9.49298	7.77998	11.6485	9.60659	11.016		7.33612	13.0233	9.79564	25.8121		2	3	3	9
	2	2	5		5.31598	9.18148	7.79234	18.1415	10.2095	22.138		7.43344	15.2378	12.906	13.639		4	6	2	11
	4	2	4		7.63522	6.54615	6.92454	14.9442	6.73284	16.6317		8.63081	10.6213	8.26041	18.4857		4	5	17	5
	5	8	9		5.35157	4.92176	10.0419	22.0153	6.7841	14.6956		5.62466	10.8004	9.20963	9.86846		4	2	3	6
	1	4	13		6.79666	5.52423	7.42359	18.1119	8.09628	14.6834		7.765	9.43567	7.38691	18.6794		2	7	5	5
	10	7	8		8.22477	8.84754	7.23228	12.0052	19.3671	23.0383		8.07406	6.75861	7.88651	21.2513		4	6	4	7
	2	5	6		5.78203	9.65294	8.93602	21.1788	11.3522	17.5675		9.91938	8.54294	9.1474	17.4376		3	10	10	2
	7	7	4		5.34968	6.81975	8.90023	26.684	16.2918	19.4443		9.31492	8.07746	11.1595	19.152		2	11	6	10
	2	4	10		6.29578	8.46543	8.41465	12.1195	9.86784	14.2613		6.40363	7.46814	5.40957	24.285		3	6	9	7
	3	4	9		4.9333	6.33846	9.63801	12.4825	12.8542	14.4225		3.92294	12.4105	6.56466	15.1374		1	4	2	8
	4	8	8		7.53666	5.26491	7.12424	14.5608	12.0294	20.8988		6.4233	8.21206	7.23019	18.361		2	8	3	16
	3	6	5		6.4315	6.94652	6.74812	10.8876	11.7107	21.1284		9.69652	5.61373	13.785	22.9311		2	4	6	6
	2	9	3		5.89647	10.4158	8.04081	17.4913	17.2092	20.0117		7.85475	7.90637	8.22003	12.5336		4	5	9	9
	3	5	8		5.40277	7.85063	5.99066	15.0023	19.2871	18.0825		6.11314	8.05596	10.7771	14.3774		1	10	4	9
	2	4	3		5.87903	11.0828	6.52448	18.0857	12.4161	12.5875		7.99805	8.04638	12.1737	13.6064		5	5	5	17
	4	5	5		6.0275	8.80435	10.5933	23.8414	24.9933	17.6042		8.60624	7.67318	5.62973	13.693		1	6	3	14
	3	5	3		10.7544	7.67589	7.61667	18.0866	20.7125	20.5319		8.96223	5.63954	8.59517	19.8296		2	5	3	17
	2	4	1		6.5354	9.99597	5.47618	17.7049	8.43256	23.5813		5.70608	10.6465	7.48416	8.47576		9	7	3	15
	3	5	12		6.903	9.304	5.24682	8.33475	17.23	26.4074		12.0982	7.37493	9.74047	17.0807		2	7	4	10
	1	3	3		6.29388	6.13774	5.29416	17.0184	14.6331	15.677		5.41902	10.1475	10.9057	16.038		2	6	2	18
	2	5	7		5.85704	8.93586	6.46407	15.1708	13.615	12.0397		5.7035	7.59979	5.62069	9.6948		2	3	1	16
	4	3	13		9.52224	10.2774	5.91365	23.4977	15.2658	21.0412		5.49418	7.87256	9.35091	12.1925		3	4	10	7
	3	4	7		6.02927	5.93963	11.0286	17.2305	11.6922	15.7097		5.73507	7.51977	6.23012	8.72433		4	3	10	10
	8	9	8		6.45275	6.16395	5.90438	14.0823	12.1364	14.4445		9.82989	8.25362	7.52226	17.9228		2	3	10	13
	3	7	5		6.50624	7.10856	6.31489	16.3522	10.9207	19.1372		7.95022	7.26711	5.59112	16.5367		4	7	12	13
	2	5	5		7.96338	10.0859	5.06797	29.045	15.9052	12.7775		12.0449	8.009	7.62439	25.2016		5	4	9	13
	2	6	5		8.87729	6.19871	6.18881	17.2874	18.3919	12.7968		5.54054	7.4348	9.97723	10.579		3	3	9	16
	3	6	12		5.86728	6.79106	8.63229	10.322	10.2026	27.4905		7.83427	6.56621	6.13954	11.1019		3	5	9	11
	4	6	8		8.78796	13.4226	7.12204	18.841	17.3243	18.1234		5.83799	6.50976	5.98924	11.0654		3	5	17	12
	2	6	4		6.02865	9.08839	11.5556	36.0626	17.8417	23.0684		9.30458	4.77431	9.13918	9.9321		1	5	7	8
	2	4	6		6.32259	6.10283	11.1327	15.5806	33.3806	17.8535		6.53584	7.66165	6.26635	23.6352		4	5	7	17
	4	3	3		8.99362	7.98424	8.85843	22.8893	14.09	21.136		7.79251	7.54356	8.54299	12.6892		6	5	7	13
	2	16	5		7.22248	5.85229	14.498	14.7289	13.6564	13.0103		5.25825	5.76528	9.84624	18.1077		1	3	4	19
	4	2	4		6.42601	8.29309	10.0631	15.9554	17.0157	19.3897		10.0716	7.49112	8.01068	42.1831		4	4	3	10
	4	5	5		6.57686	8.72537	6.24861	13.9719	18.6288	17.435		11.9108	7.60464	7.0212	18.073		4	6	4	6
	1	1	6		5.52162	7.34417	7.30308	23.8449	17.1182	13.7854		8.21742	6.53586	6.03545	17.3671		3	8	14	16
	4	6	5		6.43306	8.68023	8.04127	14.2641	20.9379	13.7574		6.7012	5.70537	15.1126	26.6771		2	9	8	11
	3	4	3		10.5758	6.2471	9.62096	24.81	15.9552	13.3658		7.04773	8.53102	11.7382	15.8202		3	5	5	5
	3	6	5		8.79796	9.26	8.8913	24.2005	16.7212	23.7922		8.31092	12.1635	9.74506	9.70978		5	4	7	11
	3	3	8		6.15937	7.31761	8.34353	16.3847	14.5987	24.8527		7.60479	9.90751	7.69563	13.4945		6	5	7	9
	3	6	6		7.67356	6.94391	5.94899	19.0779	18.1525	20.665		5.6216	9.18919	8.73975	14.7004		4	1	10	11
	4	3	9		5.01785	7.89904	9.44216	19.9314	23.8116	13.574		7.57094	8.80097	11.2127	13.9926		6	4	4	9
	3	4	10		5.8894	13.2608	9.71047	21.8624	28.564	11.8174		13.069	10.2906	9.15252	23.6724		7	5	5	6
	1	6	8		5.94817	6.52477	10.4805	14.73	13.1276	18.9729		9.59143	10.9879	7.84694	10.2185		2	1	8	12
	4	6	10		8.1524	8.12342	9.26118	13.344	11.4368	25.5129		5.88056	8.19864	8.55879	15.5526		3	3	10	19
	4	5	7		7.78142	6.00507	6.4895	26.9492	11.7012	13.8476		12.686	12.187	9.20396	12.1161		1	0	10	12
	3	1	6		8.32853	6.6081	5.92708	19.9887	11.7445	24.6418		7.29846	7.64699	4.78012	20.5157		1	3	6	12
	3	6	8		8.46346	5.77398	6.14284	21.9911	24.6141	16.6346		6.49144	8.76098	10.3006	9.42874		1	2	5	13
	1	6	3		6.98351	6.98748	10.5592	18.2112	13.2702	12.7749		4.14128	6.68801	10.9646	31.3117		5	0	17	7
	3	3	13		7.984	7.33108	5.52803	13.574	20.0081	13.357		6.24561	8.8643	6.3605	49.031		5	2	4	11
	1	4	3		8.19374	8.17868	6.58553	24.8832	18.4816	16.0747		8.61621	8.27841	7.222	18.3687		4	0	3	12
	6	5	7		6.72196	5.07839	9.89032	28.3748	23.945	17.7675		9.80066	7.07676	8.23626	13.8963		3	5	8	11
	2	5	7		6.82382	7.35897	8.46433	21.3353	12.5872	15.6789		9.70824	9.55286	6.69319	8.06317		3	7	7	9
	5	2	1		7.43733	6.95122	6.78863	16.1656	14.157	22.8121		6.23149	13.5272	9.31726	20.7407		2	7	13	11
	2	3	3		6.84419	6.82574	10.7062	32.1328	14.9304	21.0637		5.14836	6.14371	7.62863	7.62713		3	2	10	3
	4	3	5		7.79505	7.48085	7.36253	34.2002	11.8284	13.1343		5.41766	6.31267	7.19624	13.7701		4	9	4	6
	5	3	10		9.13941	6.48004	5.54197	24.5344	24.3015	15.4071		5.82108	5.52451	6.87435	19.0089		4	3	9	10
	6	5	3		6.74304	9.94992	9.91495	19.0556	21.1859	12.4843		7.95555	6.31288	14.3585	30.6563		2	9	5	16
	4	5	5		7.98334	7.22345	8.95673	27.1661	11.3732	10.9717		8.59873	9.78871	7.03518	11.9897		3	4	2	8
	3	7	1		7.26739	6.81216	8.03504	12.0858	11.3818	16.4116		9.36188	8.91355	7.63406	12.517		11	9	5	8
	3	5	3		8.92727	7.52786	8.12971	25.8725	10.9728	21.5683		5.48141	11.4006	23.136	21.3023		4	14	6	9
	2	4	3		8.79303	7.75696	12.1829	18.7864	23.7289	24.4631		4.78026	9.75349	13.8259	12.1979		3	5	8	10
	2	4	10		8.56449	8.83147	9.68953	30.9082	21.4699	15.7792		5.67051	6.43632	11.7645	14.3346		2	5	2	10
	6	5	6		8.15577	7.94334	6.82627	22.568	10.2266	23.8658		8.12504	7.46936	6.92761	13.913		2	7	7	5
	3	7	1		6.05432	8.99071	5.38338	19.2103	12.0718	13.5936		10.5374	10.0392	12.223	17.6882		5	5	5	7
	2	1	3		7.37314	6.43155	10.1844	35.8323	10.1737	11.4091		5.59664	7.02568	6.13554	13.0496		7	5	8	13
	4	4	2		9.18967	10.8057	7.95012	25.5088	9.61388	12.0843		5.36664	7.12328	6.75638	28.1985		2	11	4	7
	1	4	5		5.57188	7.49591	7.96969	19.6486	30.4114	22.0899		5.94388	7.77554	7.49893	14.2842		2	7	5	7
	4	3	3		10.5152	9.97497	7.21462	16.3924	18.619	16.934		5.94868	11.3061	7.84271	13.7363		3	4	3	9
	2	5	1		7.16257	6.59073	7.96465	8.34634	14.0198	34.0457		6.99823	6.94869	6.55653	10.8395		3	7	3	13
	4	2	11		8.02352	6.13804	7.99351	11.2353	15.8233	26.6678		5.32014	10.4793	8.72518	15.9784		4	3	3	6
	3	3	12		8.14933	7.99257	6.28855	6.61456	25.8859	18.3313		8.17831	7.79074	5.37665	10.8646		2	8	2	9
	5	4	7		6.62326	5.629	7.51358	15.9961	15.7663	21.167		8.50566	6.61145	10.6465	12.1443		7	10	3	8
	2	4	10		9.5072	6.67418	8.19199	25.1021	12.879	26.3243		8.74803	6.77858	6.56981	15.9732		5	7	7	7
	1	5	9		6.6055	7.94826	8.61903	31.2406	10.0697	14.1165		5.03888	7.35843	7.4344	20.9583		5	2	2	9
	3	8	8		6.2457	7.41341	8.53744	15.8853	27.851	25.6438		6.3374	6.89985	9.93378	12.5292		4	15	3	10
	5	2	6		6.04556	7.36314	10.1121	17.2764	17.8107	16.4392		9.37661	9.81771	5.70532	11.6873		2	9	0	6
	2	7	5		6.94933	5.67248	6.97636	10.2777	17.4872	20.0986		5.66266	8.11974	8.32819	11.5847		6	7	7	6
	1	7	11		10.1912	6.1065	10.6006	13.9006	11.3904	12.0998		5.00613	7.67191	8.16945	15.3236		2	3	5	6
	5	4	10		7.99615	7.70846	8.31345	10.6305	21.7382	20.0688		5.25635	9.85917	6.20301	10.743		4	4	5	6
	3	3	8		6.08257	6.49015	7.30678	9.56558	23.8103	24.0056		5.82075	10.2633	14.4865	16.3238		2	5	9	14
	3	4	5		5.94946	5.93925	9.3333	17.4967	21.2233	21.2512		5.9105	8.91913	6.39608	19.9126		2	10	8	3
	5	8	2		5.93548	5.29914	7.31245	7.78016	16.5522	15.964		7.19437	8.46641	15.5011	11.9574		2	4	3	9
	6	6	11		6.9658	7.00984	7.98975	17.9092	16.4747	21.0846		6.98641	11.4854	7.62633	15.8107		1	3	3	7
	5	8	10		6.90629	5.67005	8.63592	14.8026	30.2832	12.0265		7.60181	7.14682	6.91877	11.5794		2	4	14	12
	2	4	9		9.15901	5.68363	7.56606	10.014	9.89089	18.3235		6.14238	7.83936	7.24317	22.2037		1	7	9	11
	0	5	6		6.97626	7.39998	10.0543	9.35119	20.0128	18.4948		7.29293	6.28411	6.96519	14.9303		4	7	16	0
	3	6	6		7.49773	7.41274	7.66168	12.2257	8.98945	10.6471		4.80998	11.3804	9.19407	35.7175		1	5	10	7
	3	7	5		6.6718	7.0083	7.30915	10.9049	14.7466	17.8451		4.9229	8.62766	7.05286	33.1654		5	4	13	7
	3	3	3		7.39386	7.04183	8.39892	16.6782	17.0108	10.7927		5.51711	7.46538	8.24957	18.7968		3	6	4	9
	3	4	7		5.7366	6.89456	8.34893	12.2083	36.1142	11.2887		9.24673	8.98026	7.01656	23.4703		4	8	5	13
	4	8	4		6.6844	5.57594	11.6856	10.4996	12.4114	12.158		6.41427	11.1091	7.0887	14.1908		2	10	14	4
	0	4	4		8.35849	7.95134	10.5066	9.09869	10.6005	10.6001		4.89477	7.74083	7.17094	15.2244		1	9	2	6
	3	3	8		7.31635	9.33167	5.86542	13.7478	9.43112	7.86285		5.54866	8.8514	9.62796	14.862		2	9	7	4
	3	7	4		7.44416	7.38344	11.3969	18.2638	21.1099	10.3192		8.21134	8.58046	9.26322	13.036		0	5	7	8
	6	5	3		5.93893	6.57385	6.61675	18.3015	22.9394	19.9146		5.9932	6.98796	10.5179	25.3743		2	8	11	3
	2	2	5		6.62621	8.07708	6.90595	12.5257	14.3175	12.6666		5.10793	7.27356	6.89337	11.8537		2	8	7	0
	4	4	8		5.56998	6.24859	5.85019	17.8809	9.01185	12.5407		6.35119	8.78767	6.13995	10.9676		1	6	6	0
	2	6	5		5.98803	8.35599	5.56785	24.707	24.8852	16.463		4.45625	8.02654	6.92884	11.8931		1	4	10	2
	1	2	3		6.97425	7.66967	8.68044	15.215	16.5684	14.108		8.89262	9.4874	8.37404	19.7868		2	11	8	2
	7	6	13		8.15051	7.76258	9.13828	18.4779	25.9374	18.8533		4.23691	6.51089	9.50753	13.2991		2	3	3	0
	4	4	9		6.68445	6.83692	9.21166	7.20773	25.2237	13.7622		4.45641	5.69974	7.67451	17.0945		5	8	4	0
	2	5	4		7.16378	6.86612	9.68923	11.3045	18.1532	13.8249		6.65131	10.6383	6.03504	28.8522		1	2	5	5
	4	2	3		5.31094	7.2888	7.99072	8.63986	11.7062	15.0811		5.63393	10.854	7.68918	11.2688		3	11	6	20
	4	3	4		6.67493	6.91304	7.50649	12.7151	11.6262	10.2309		4.51886	8.48994	7.78657	38.4454		3	3	17	17
	3	3	7		5.66707	4.66109	6.61211	9.20008	27.6134	16.6862		4.9042	6.1809	11.0725	16.2149		8	3	11	15
	2	5	9		6.33748	5.94177	7.17966	19.4958	11.9162	20.1382		10.7964	7.86339	5.69885	16.1562		2	9	15	12
	3	2	7		7.59928	7.0925	9.70194	10.3075	17.0408	18.7671		6.9857	6.22776	6.65054	18.8938		4	8	10	17
	3	3	8		6.06654	6.15548	7.82007	11.1578	20.0896	20.0066		5.57446	7.0133	8.34384	23.6412		2	5	10	13
	6	2	7		5.51108	6.82609	9.31659	8.73643	16.2041	26.1259		7.84066	6.76274	11.3912	13.4121		3	3	7	9
	2	2	2		7.77955	6.74562	9.85377	18.3489	22.6412	20.1064		5.95623	8.2537	6.6702	9.31935		3	6	4	9
	4	3	5		10.4397	6.72881	9.11326	7.46853	15.1514	14.0768		6.36008	10.1526	6.59937	14.058		5	4	3	15
	2	6	6		5.27919	5.29729	6.68159	7.83786	10.6982	24.6501		6.49158	8.68485	6.54797	17.2368		3	4	2	11
	3	2	11		5.38686	7.25694	8.28798	9.71235	12.7476	27.7268		6.72208	7.9984	11.1899	10.7183		3	9	13	19
	6	3	2		7.68416	6.15858	9.08041	10.7329	8.72108	21.7409		7.57147	6.81372	15.2071	10.7772		2	6	3	13
	4	3	1		6.53086	6.94702	9.63274	9.01866	12.5379	28.3914		10.9548	8.09533	6.81903	8.59043		4	3	5	21
	2	4	5		5.82208	5.91927	6.78746	11.893	20.1252	16.9062		6.66721	8.1042	14.8664	15.062		1	11	15	7
	1	2	3		7.09762	10.592	8.7461	13.0756	21.229	24.9482		5.58354	9.00022	6.75331	14.2828		6	8	9	9
	2	2	4		8.17294	9.76737	11.2847	18.2656	19.5555	19.5687		11.3623	11.8041	7.58469	18.2595		3	4	4	9
	1	2	7		7.41651	5.36292	8.37381	14.267	16.0409	23.7573		6.5157	7.87566	7.35236	19.6459		5	6	2	8
	3	1	7		7.31516	8.20212	7.90641	15.8235	18.524	16.4209		7.37503	9.26069	6.76149	16.8743		2	4	17	14
	2	5	5		6.71486	7.55342	6.51456	11.6483	12.2244	19.8575		10.1666	7.80026	7.62711	39.9982		6	4	3	8
	4	6	7		4.54685	7.24561	6.95089	12.7025	18.1012	20.1906		6.62267	8.64643	10.9055	13.9998		4	6	6	5
	1	3	4		6.63475	7.36339	7.30993	16.7961	12.7964	22.5678		6.76051	9.17289	12.8414	12.3135		7	8	6	15
	3	4	8		6.1049	10.4005	8.96947	10.6155	16.3272	14.4625		9.76502	9.13889	6.40107	18.3165		6	7	2	11
	4	2	7		12.6004	6.64778	8.19754	35.096	13.397	13.494		10.7585	6.90104	12.6481	12.8623		2	3	4	9
	6	2	6		6.38814	7.99112	6.83003	12.7986	28.6228	13.5669		8.20781	8.31235	12.9954	11.1523		5	9	5	8
	3	2	8		7.76628	8.58013	8.07706	13.4775	29.4374	24.0675		8.7466	5.24041	6.22724	10.3677		5	4	8	5
	1	3	6		14.5517	5.62615	6.6083	26.8052	7.37319	25.3012		7.80967	10.02	9.32358	19.4924		1	3	4	8
	3	3	2		6.58351	7.11732	6.50474	36.6788	18.371	13.1904		7.14507	6.96056	16.036	22.555		2	1	6	12
	4	5	9		6.03829	5.28243	7.47581	16.4748	12.7627	15.3304		8.01144	9.642	12.7458	18.4309		3	4	7	9
	2	5	4		6.85938	7.1859	8.5019	13.7118	19.0985	23.1322		6.37171	11.7911	6.14018	12.0328		3	1	8	14
	4	1	8		6.11177	6.87069	8.48154	28.1612	14.6346	25.3521		6.18244	10.7949	7.53332	16.585		6	8	11	11
	9	3	6		8.4754	8.40767	6.31722	15.0047	27.106	27.4693		9.31432	7.69794	11.6295	24.0236		4	2	15	11
	5	5	4		9.03905	10.2019	7.91609	20.7734	11.3587	26.501		6.03211	6.28964	8.57462	11.9248		3	4	8	11
	2	4	7		5.71208	8.01735	4.78199	15.6998	15.3697	17.548		10.128	9.95402	8.4688	10.2714		3	3	3	11
	1	2	3		6.23311	7.57993	5.54581	16.2966	19.0421	17.8989		6.30709	13.0621	10.3435	38.5165		3	6	8	10
	2	1	6		6.24936	6.59057	6.50061	19.3914	19.7993	29.0737		4.60865	7.1272	5.09221	19.2418		3	6	8	8
	1	3	4		4.87716	9.56833	6.24052	16.9076	19.015	24.7179		6.75331	7.14767	6.48351	11.82		3	6	2	9
	3	14	9		4.87738	6.1274	4.68267	22.1983	8.9933	17.1752		8.38693	8.59484	7.52067	6.28734		3	5	5	10
	4	2	7		6.28222	5.92305	5.34082	29.0266	19.3445	24.8471		6.71191	12.9952	5.8863	24.9364		5	4	7	6
	2	6	5		6.92728	9.9626		19.069	11.0782	19.6207		5.00876	9.58359	10.0162	8.8121		2	2	8	5
	1	3	4		8.0792	9.49454		13.4103	18.6664	16.6881		8.79455	7.3282	10.2864	29.5991		3	2	8	14
	2	2	2		5.25524	8.39885		15.6916	9.08998	15.9905		10.0625	10.4217	5.75792	11.6978		2	6	8	9
	3	4	3		5.73533	7.0361		16.0609	23.5195	15.54		7.42309	8.94688	7.24662	20.2986		2	4	5	14
	1	4	1		6.14053	5.08819		26.8464	9.81347	8.10713		9.27707	7.62199	6.87625	24.0205		3	3	2	6
	4	1	0		7.64596	7.23541		15.4348	10.9074	32.0946		8.56554	7.06729	8.48362	17.8694		9	3	10	6
	3	4	3		5.07596	6.44599		20.2287	22.9072	14.4501		7.16987	10.4231	6.59734	17.3588		6	1	3	9
	2	3			7.85217	6.50488		17.0159	26.0454	16.8872		6.9379	7.71665	6.67248	35.9373		2	0	6	4
	6	8			7.85767	5.33081		26.1812	20.5684	10.9823		12.6289	7.96928	6.49585	12.4257		2	0	3	4
	2	2			4.68986	6.62843		24.5188	20.7994	15.4487		9.14251	8.62824	11.3464	27.6927		2	0	4	8
	1	3			5.69801	7.50208		17.5497	9.3486	28.6748		9.63466	7.3078	7.58653	18.6818		2	0	5	7
	3	1			9.58484	6.23897		11.1322	9.2455	18.2724		6.42496	9.48215	6.37337	16.2848		3	0	6	4
	2	3			10.7661	7.01999		22.2095	11.1224	20.5601		7.68852	8.25845	8.89048	10.5113		2	3	3	3
	2	2			5.61776	6.09489		11.942	18.4858	25.3577		7.17418	10.2018	7.83045	18.6957		3	1	11	4
	2	2			7.72923	5.35654		16.7971	18.8018	17.681		6.40077	7.66316	9.66339	12.2226		5	2	9	3
	3	2			5.32438	8.78064		17.1541	19.9114	21.2548		7.37916	6.77911	7.3262	23.3163		6	1	3	8
	4	3			7.08623	9.6438		19.002	8.99737	12.184		16.0627	5.58605	5.03473	19.1256		3		6	14
	3	3			9.0992	6.33975		14.3825	20.0753	22.1616		6.99285	9.96756	6.28405	11.7412		4		5	9
	3	1			13.7915	11.179		20.5055	10.9575	16.8721		10.837	6.80633	5.94123	11.9504		10		7	8
	2	3			5.54575	9.24519		22.4659	7.41467	21.4269		5.99782	6.75994	6.56014	9.95813		2		1	10
	3	1			6.44469	7.88519		22.4005	22.5686	27.1514		9.66927	5.39026	6.61491	23.0591		3		7	11
	2				6.7072	6.52471		16.2607	9.27943	16		5.09914	10.1911	4.93155	25.4433		4		4	14
	2				7.03864	8.44916		27.4622	22.0183	17.1234		7.31155	9.20752	7.9935	17.1614		2		5	7
	5				11.4148	8.50839		19.9055	15.4174	16.0202		15.1015	8.30141	9.17973	12.2038		6		1	15
	6				8.73302	7.06664		14.3103	10.8097	27.6103		10.7906	5.51188	10.9203	12.4845		2		4	9
	3				7.42567	6.44012		18.3015	20.7153	16.124		4.84637	9.15127	6.86226	23.8813		1		2	11
	3				13.5597	8.0701		19.0458	12.496	18.8849		4.8245	7.90436	12.6873	18.4948		3		1	9
	5				7.06517	7.28741		19.0472	11.1985	13.1022		6.82603	6.04632	9.87022	13.9111		3			9
	2				7.79425	6.43236		21.0467	6.23276	29.3479		4.9031	8.319	6.79053	17.4671		1			12
	7				6.40772	6.79707		16.4376	6.96023	12.9495		8.33466	6.65929	5.61979	11.5052		2			11
	2				7.90967	7.56053		14.8187	19.1386	15.1852		6.3758	8.11335	8.02844	13.4576		4			7
	3				6.02119	6.67875		17.7242	16.9016	24.1691		5.45818	8.23595	12.1729	11.5758		3			19
	2				6.16138	8.57157		14.1266	10.5057	15.6161		5.99353	9.80937	9.47679	19.6566		1			7
	1				5.8465	5.1861		11.9989	8.70466	27.9128		5.62467	7.62976	11.82	12.793		3			4
	3				5.69006	4.98189		51.0933	8.95134	19.3514		9.5707	7.47609	6.1422	15.9239		2			8
	5				10.6151	8.36152		12.1345	9.0659	24.9117		6.97581	6.1856	6.27305	33.956		7			15
	1				5.89649	7.64878		23.9755	19.5917	27.8056		6.02777	9.92958	10.6611	27.022		3			0
	2				15.2653	6.04949		16.2868	9.95997	15.5779		7.65682	7.99625	8.34593	15.0764		1			9
	3				5.41683	6.11426		14.0052	11.1394	17.2776		8.04395	10.3845	8.55487	19.7241		3			13
	2				10.3066	7.01154		37.0746	11.4488	15.9964		5.77894	6.70891	14.2657	12.928		2			8
	5				7.50331	5.69497		13.3812	15.472	24.0461		6.53077	7.51722	9.46411	15.3767		4			10
	3				7.30185	6.09985		13.9016	9.548	19.413		6.93102	8.41525	9.38273	12.4298		2			12
	5				7.59839	5.44362		26.5514	13.2516	12.2224		6.64415	5.91265	9.33555	14.3911		6			8
	2				9.45296	5.81363		20.8608	12.2895	22.8603		7.6501	8.35436	6.21316	9.63988		3			6
	3				5.43087	11.2122		17.2532	13.7627	16.5554		6.39002	9.2557	6.49206	44.0256		3			9
	1				6.2747	6.50792		25.4497	8.80574	20.0992		6.02456	7.37208	6.94765	17.1197		5			13
	4				7.00921	8.37522		14.6049		10.8865		6.23004	5.55133	6.02608	9.09411		6			7
	3				6.71231	8.55424		11.2092		18.3264		7.1168	6.40262	9.79314	17.9142		2			17
	4				6.76108	6.4596		13.7925		21.1585		6.58176	5.11861	8.10174	18.815		1			5
	3				7.01863	6.4097		28.1617		22.4646		6.62136	6.15953	8.36964	8.30932		2			3
	2				5.03257	7.02242		25.0845		24.5634		5.40844	5.57403	10.5866	22.5406		1			9
	2				7.99053	6.74629		13.1008		28.7207		5.46863	5.95077	9.51775	19.5286		5			9
	1				8.60797	6.05832		13.2837		16.1222		4.60957	7.86688	16.26	21.4332		6			15
	2				7.22003	8.22542		12.3037		14.6907		6.02017	6.07657	10.7367	15.8435		5			8
	3				5.17988	5.66548		26.3784		29.3261		5.86771	4.90347	9.26006	20.7826		4			9
	2				6.43194	9.05381		26.019		14.6309		6.45403	5.62291	5.5551	18.8155		4			10
	3				6.78365	6.41439		16.6819		34.6518		6.48231	6.28935	5.94749	23.431		3			12
	1				6.31134	5.65765		18.7364		30.5674		9.18876	6.24965	5.60692	10.972		4			8
	1				7.29387	10.0737		21.6248		17.9267		7.3567	6.8654	11.7308	15.6662		0			7
	6				5.10651	6.06718		17.4093		16.7421		7.76443	7.62488	8.31727	15.6326		2			6
	3				6.11265	6.60718		28.336		23.876		6.22165	6.64741	6.97332	14.1919		5			10
	1				6.43471	6.00168		11.6797		13.7636		6.05574	7.38201	7.89884	7.96079		2			7
	3				9.33295	7.25383		25.1521		13.1714		6.5565	5.3791	5.87129	17.7074		6			2
	2				5.57097	7.74254		13.7665		25.7718		5.64801	8.94519	8.63061	20.8214		1			6
	1				9.1956	4.8639		13.171		19.0756		5.53257	6.59764	14.3613	13.9895		4			8
	1				10.6709	5.03703		25.6824		26.899		4.59193	9.46313	9.31216	5.53764		6			10
	3				10.666	7.42757		15.5871		24.3104		5.27738	10.6033	10.2302	15.7768		2			4
	0				6.62487	8.26471		15.0032		19.9864		4.79082	11.4652	5.58746	22.3474		2			2
	3				6.90939	6.56282		12.0604		18.3119		4.24363	6.78286	9.45424	19.1124		2			7
	3				5.58573	5.97783		17.8007		21.223		5.34997	6.1833	8.81009	21.2449		1			4
	2				6.02965	6.15897		24.3985		16.3226		6.79975	9.3529	10.329	14.4168		2			2
	2				5.80433	6.42121		13.0911		28.6131		9.05785	8.35082	7.00913	14.829		1			9
	2				6.09139	6.35775		17.0545		13.7468		8.6777	10.488	5.04134	11.1526		2			0
	2				6.78531	5.55253		18.1602		18.8017		9.42042	11.3855	4.63833	15.3681		1			1
	3				6.89359	5.96992		12.3611		14.8999		5.62983	10.9004		6.60231					2
	3				9.77116	9.52166		18.8984		21.9122		8.22681	10.3729		14.4884
	0				5.937	8.48277		17.4711		12.7311		4.60151	10.8537		15.3616
	2				5.6802	7.49266		17.6446		21.2304		11.4851	10.2324		15.6962
	2				7.67253	6.30635		12.7943		19.8904		7.9328	7.97368		11.8355
	4				10.0123	6.02356		16.8909		25.4789		8.25469	8.44271		13.0717
	1				5.74572	6.04142		28.5767		22.0312		5.13091	7.94142		12.4208
	1				5.4607	6.9792		31.4799		21.3189		6.34645	6.30687		31.2456
	3				5.08942	7.11527		11.1027		22.8838		7.05075	7.74625		25.5359
	0				5.58528	7.65103		19.9666		16.4635		6.19031	8.35562		17.1461
	2				9.00488	9.46593		20.5875		17.3484		5.94649	6.44858		17.8178
	1				8.93628	5.94531		18.0757		23.9911		12.0589	7.78897		11.1831
	4				6.87052	7.7676		13.9767		14.5806		5.19534	7.17695		19.8067
	2				6.73563	6.42521		17.0419		26.1374		5.3974	7.34193		9.16216
	2				6.80148	5.80528		35.3895		15.4843		5.57386	8.3936		17.3942
	2				4.77032	7.44844		12.9364		22.6219		10.3396	7.31564		8.31262
	2				7.30054	5.72348		16.6502		22.267		5.11822	8.26645		27.8558
	6				5.51955	6.94657		15.2461		13.6887		7.77051	11.0675		34.9593
	4				5.12189	6.58875		16.0821		22.7529		6.8887	7.42021		15.2636
	5				6.83825	6.59853		10.4157		13.5927		5.86326	6.02524		25.6719
	2				6.70555	6.02482		11.5027		11.114		5.07967	7.46048		26.7497
	3				7.6158	6.08439		12.7514		23.1783		7.12662	7.85446		21.5415
	3				9.19576	6.64403		17.7945		22.4262		8.3318	9.6401		33.0096
	2				5.54537	4.98241		13.4755		20.4504		8.86315	9.79573		30.2202
	5				7.68773	6.6796		13.7933		23.4766		7.04011	7.80876		18.298
	4				8.47394	6.72624		22.73		13.9158		8.86127	7.83919		24.5172
	2				7.38964	6.02965		21.8352		24.3504		11.554	9.00992		13.1448
	3				6.20185	7.37133		11.4082		26.7416		5.95681	11.0934		14.1923
	3				7.42717	5.96099		18.4097		23.1118		6.61652	10.0815		19.1877
	4				9.56861	5.89366		20.6107		31.7324		15.0349	9.31543		23.2148
	3				7.50153	6.47948		24.6938		17.5512		6.97242	8.28438		17.4607
	1				9.49857	7.55295		16.115		15.9006		6.01865	6.15584		21.3579
	5				4.84454	7.87413		20.3796		15.2563		6.69589	8.59081		16.3515
	5				5.95027	5.79978		25.0788		17.6667		6.75295	7.1734		10.1406
	2				8.70759	10.5882		24.0943		22.2576		8.37289	8.12096		23.2615
	2				5.99058	5.6606		13.5379		24.0227		6.15759	7.18667		30.0711
	1				7.24131	7.67302		14.0465		18.4292		5.80766	8.97486		13.6589
	4				6.9	7.8046		25.3044		23.947		6.04417	6.32983		21.3055
	3				8.54249	5.78423		38.1127		14.3724		8.59949	11.8459		15.5101
	3				12.1731	6.9354		17.9929		12.069		5.59274	9.57218		13.6796
	7				5.79205	6.94581		16.2261		17.0453		11.9131	7.69512		26.1293
	3				5.62303	8.60606		16.9569		12.8296		7.56381	9.82218		17.9326
	3				6.0914	7.1387		15.0061		18.1197		6.51081	9.63201		15.2014
	3				5.45263	5.8775		17.8173		10.8445		6.57986	8.26462		8.1609
	3				6.05713	4.99797		29.7271		21.4823		6.04308	7.11991		13.3429
	1				5.46163	5.25562		17.667		21.688		5.81511	12.9296		14.4282
	2				6.29849	7.07624		23.2595		14.5575		6.33639	8.85279		7.3322
	1				5.92397	7.4489		20.1378		21.9589		5.18645	11.6259		13.4808
	5				5.546	5.45562		16.701		13.6452		5.12013	8.87416		13.3984
	4				6.15326	5.39236		22.0333		15.4802		6.77814	13.3777		10.9338
	8				12.3071	6.5657		14.5397		31.7859		7.94343	7.06581		15.4047
	4				5.62294	10.1658		14.3703		26.7399		5.81158	10.0922		27.6966
	2				6.53913	7.51721		8.64857		16.8623		4.61632	10.0981		16.0859
	3				9.78996	7.20028		14.3605		20.2943		4.85333	8.70127		18.5724
	2				5.1289	6.15399		15.6991		15.4094		5.83096	7.34866		21.4666
	2				5.78364	6.94493		34.2468		20.3377		6.47698	9.71633		11.3952
	2				6.93594	5.32665		16.7733		21.1796		9.47718	7.8917		12.6497
	1				10.1785	5.62376		17.805		11.9389		6.0404	7.70848		9.84323
	1				5.62788	9.16473		16.0718		10.2201		13.0155	10.6131		18.2199
	2				6.02767	7.63602		18.6329		26.5891		6.95527	7.89079		30.9768
	2				7.11994	6.8673		23.7328		29.4727		6.66393	8.07747		14.0076
	2				6.36586	6.20759		32.8454		23.0501		7.78425	6.45564		42.0285
	3				9.9304	6.57138		17.2866		21.5211		6.92869	6.99894		17.2267
	1				6.70251	6.5732		19.6669		21.6913		6.42758	10.4537		9.34311
	1				5.81313	7.05073		21.5295		8.06012		5.6106	12.8229		21.9018
	2				6.64866	7.44064		18.7912		21.918		6.84368	10.5943		33.8068
	5				8.52985	5.34949		20.1598		28.9226		6.19405	7.01369		12.2709
	1				6.14422	6.72984		17.4503		15.017		5.05711	9.46731		21.6395
	3				8.59702	5.57182		24.879		16.4013		5.14888	8.24037		14.7439
	2				9.08043	6.54241		13.6196		13.6162		5.76661	11.068		14.0148
	2				6.42811	7.82542		17.4325		13.9163		6.74611	7.88558		24.9127
	4				9.14658	6.64705		14.32		16.3569		5.99844	10.645		21.8302
	2				7.99096	8.78749		25.8182		13.2239			7.05424		26.2324
	2				6.55959	6.24209		11.8637		16.8022			11.3025		11.8946
	2				6.14552	5.9368		11.4074		11.5219			10.8397		27.4808
	1				7.32219	8.9461		16.9373		27.5437			6.5476		19.5465
	2				6.24159	6.14571		17.7563		15.5444			9.05482		8.12179
	3				5.54831	7.86579		20.5457		17.951			7.29079		14.9952
	2				8.10723	7.7401		22.7391		15.3952			5.66508		18.0324
	3				5.4143	5.5754		13.8342		17.1792			9.39007		23.9673
	3				9.40428	7.5423		20.8992		17.7787			9.34676		12.8333
	3				6.24949	6.95493		11.3887		21.3201			8.05121		16.4052
	1				10.4629	8.02093		28.0723		19.8529			9.19976		16.1209
	4				8.09026	11.9162		9.88791		14.278			12.1696		8.82142
	3				8.44795	6.37451		9.88552		10.1569			7.82879		17.1067
	5				7.02326	7.27738		25.3495		19.7686			7.11188		27.3679
	4				5.61507	5.73228		24.8333		11.733			6.86677		21.1046
	7				7.83236	7.01979		18.7703		18.2028			7.22253		13.5023
	2				9.82851	7.99087		17.5415		13.1815			9.44413		10.2419
	3				6.64445	9.03787		16.9147		19.5618			6.93857		28.2687
	2				6.61785	8.2466		15.7305		23.4791			12.6256		30.2222
	3				7.71548	7.22524		17.4163		26.0266			6.21671		19.3945
	3				6.03871	6.69536		16.5297		14.9871			8.48363		23.7357
	3				5.87982	10.0003		27.0943		15.0421			8.49575		25.4999
	2				9.34349	6.35667		28.8164		25.0368			6.75732		12.4106
	2				7.86321	6.05022		17.106		16.7958			11.3101		15.516
	6				7.2525	6.64373		16.4368		14.237			5.8908		34.8155
	3				4.72241	6.057		20.1793		17.3578			6.33353		18.7635
	1				6.46786	8.48405		16.4137		15.2865			8.59892		17.1387
	3				5.72734	5.11309		29.4324		17.0602			9.62577		13.0579
	3				8.9525	9.2426		17.1407		17.6732			8.87371		23.1474
	2				5.92752	5.39889		11.9029		20.0309			6.71022		14.6025
	2				5.54804	8.16278		18.7577		16.5227			8.52036		11.1613
	6				8.26798	5.69914		28.2186		28.138			10.8143		16.7771
	0				4.88922	8.03211		21.5831		14.9521			11.1622		12.1147
	4				5.7949	5.41057		20.6238		18.3444			8.03613		22.2558
	3				8.44914	6.67159		29.6471		9.63321			6.06715		18.6169
	2				11.3893	7.31459		24.6536		21.6329			5.92594		13.5811
	3				7.30959	6.34348		8.08921		12.6653			6.06156		17.0536
	1				7.03714	5.30642		15.3128		19.2182			6.70905		18.5285
	6				6.47074	8.61017		17.0511		13.3977			11.7964		16.7717
	1				7.84648	9.72008		16.4205		10.8273			6.18089		32.4975
	1				6.6911	6.45641		10.5101		22.8345			8.2425		15.5594
	3				6.70672	6.95403		19.9293		13.7379			5.09693		15.348
	4				6.22915	5.85243		20.4441		31.2589			5.13134		20.9191
	3				5.72401	7.6809		25.9074		14.4971			7.39245		23.8218
	6				7.00077	6.75357		16.5454		21.384			7.14499		26.712
	4				6.94599	6.07898		26.4188		13.1369			6.06829		17.6154
	4				5.61393	6.535		14.6816		18.2803			8.5818		17.6759
	3				5.05275	8.74491		15.8875		22.2215			5.71717		14.0958
	1				11.1813	10.5366		15.1876		18.3925			6.72467		13.9556
	2				9.0965	8.16724		17.6516		13.0445			5.81617		13.2128
	8				6.3603	6.46108		25.1153		30.3796			7.13414		13.6842
	4				6.6338	8.35817		15.8981		12.3293			6.2598		12.583
	2				14.1242	6.63652		19.3105		18.9746			6.78729		30.1984
	5				11.0068	9.5085		19.5542		20.7026			5.61214		16.5116
	2				7.33082	6.71999		19.1554		15.7883			4.49677		39.0343
	1				10.8166	7.54429		9.28457		31.3194			8.64294		24.0652
	3				6.43815	5.01362		17.9884		21.4919			8.83006		14.2565
	2				9.05475	8.16216		17.2073		15.4496			8.03072		19.7554
	2				8.04879	7.27501		18.089		16.9004			8.64052		21.0124
	5				5.11784	7.32065		17.7021		24.0971			8.29906		18.4916
	3				5.81276	6.92132		18.3816		12.1605			7.23796		19.0423
	4				5.45485	6.21489		16.0701		12.1713			7.60264		35.335
	1				7.65264	6.23803		19.2067		12.8261			7.0874		8.22404
	0				5.92646	11.0858		42.8909		14.9209			7.45775		31.3562
	3				8.859	8.09932		34.761		12.9102			7.9904		32.2281
	7				7.51224	5.40567		24.9476		17.3242			12.7012		11.8243
	1				6.9874	7.746		26.0648		29.6085			10.2708		13.3674
	4				7.66482	5.57637		40.3054		13.7672			11.2479		18.3117
	1				8.79452	7.86091		22.1725		23.5467			11.8449		25.621
	1				4.95092	5.05612		15.8497		27.5757			9.52951		17.7333
	2				6.01616	6.58409		15.1564		22.8443			6.17094		17.7505
	2				5.15028	7.78305		10.2013		14.5621			8.99607		17.833
	4				5.02703	7.62502		28.7293		12.8324			11.2448		9.4494
	3				5.3816	7.5476		19.7723		16.4516			10.0281		13.5541
	2				9.03099	5.90196		20.4457		18.1492			7.9372		13.1223
	7				5.09259	5.44398		15.7449		16.5171			8.54564
	3				7.25197	5.89163		16.0717		20.4064			6.91141
	1				5.2362	9.1461		27.3224		12.511			5.99698
	1				5.68766	9.4837		30.2078		27.5314			9.2404
	2				5.87854	7.76074		24.9876		19.153			9.90741
	1				4.95011	13.886		27.4418		17.6914			7.03563
	2				9.43146	6.75055		19.8224		17.4152			7.57747
	1				5.97913	6.02677		29.5627		17.2571			7.87377
	6				6.39399	10.7429		30.3117		18.3813			7.20694
	3				6.04341	5.60991		8.13607		22.9697			6.69429
	2				5.46899	5.86565		7.8148		22.0479			6.56161
	1				6.09562	7.47752		17.5932		14.2679			10.9691
	2				4.43	6.5825		14.4146		19.8295			8.07261
	1					6.71288		13.6472		22.8797			7.78922
	3					8.66015		13.5938		14.6982			9.43092
	3					4.9817		14.4171		11.2743			7.93201
	4					6.38922		16.7021		21.356			7.83075
	1					7.53943		20.7367		18.6546			9.15131
	2					6.95357		9.00574		16.5605			8.4966
	5					5.40277		8.48603		9.36524			6.83596
	4					6.24102		15.577		15.7902			9.92752
	6					5.52531		23.1148		17.6055			8.09558
	2					11.0652		17.3699		19.4289			7.68192
	2					6.92884		8.79982		21.0362			7.88922
	1					7.34808		15.9092		11.2927			7.87766
	2					7.6272		16.1133		12.7202			6.82773
	3					4.92021		16.4138		22.2952			10.4068
	2					7.83811		9.29865		13.7043			10.994
	3					12.9431		15.8438		27.3877			11.7941
	4					9.06005		17.1184		22.1485			11.8324
	6					6.04507		10.5963		11.9243			8.10798
	1					4.89631		19.2897		8.41624			6.39693
	1					7.83805		27.7596		15.0823			10.9252
	1					5.79823		13.2813		12.932			7.68291
	6					8.91029		34.8402		15.0876			6.44583
	3					8.19728		25.5098		12.4998			6.36889
	4					6.32313		16.2386		13.2996			7.01688
	2					6.46098		10.0396		12.8671			12.4032
	3					9.07121		12.9747		21.1095			10.3399
	2					6.32512		17.4162		17.8193			7.02083
	2					6.38913		26.1971		12.9385			8.31182
	4					5.17545		9.26774		12.8386			8.1509
	1					4.81882		16.0052		17.4461			8.74238
	3					4.75704		13.0364		15.9578			8.20435
	3					5.30715		22.8306		10.8476			6.92522
	2					6.54834		14.2725		25.4763			6.9183
	2					5.07375		8.43352					9.47267
	1					5.80994		27.2699					7.62814
	6					6.6101		9.39143					7.91784
	4							13.4878					8.30616
	4							14.6257					8.33474
	3							22.3789					6.66736
	3							28.5123					10.5502
	7							18.8668					7.47804
	1							16.1041					7.94137
	4							29.9669					9.95835
	4							23.965					6.70571
	5							17.5444					9.22375
	1							22.6348					9.59222
	1							27.1243					8.9953
	1							11.365					11.5072
	4							15.5129					8.85285
	2							25.2504					8.04584
	2							20.4561					7.44897
	4							21.2009					6.04086
	1							14.3577					12.4437
	6							18.6641					8.17274
	4							12.9925					7.35289
	1							7.79497					7.25271
	3							17.5974					7.48146
	1							9.70192					8.07769
	6							12.2814					6.08922
	1							13.192					8.11284
	3							14.0281					7.61918
	3							19.1006					8.84242
	4							19.73					6.36364
	6							12.7389					6.54895
	8							8.17398					8.26455
	2							14.2248					8.97835
	2							12.6362					7.03405
	3							12.7314					8.59873
	2							19.4946					8.18832
	6							12.7078					8.31371
	3							12.4227					10.5809
	3							13.7146					8.02541
	4							10.7562					8.07324
	3							9.61134					7.01548
	4							14.2333					10.3566
	3												8.84291
	4												7.78947
	1												7.19006
	1												7.77027
	1												6.65709
	1												7.61659
	7												8.49571
	1												7.58012
	5												7.09162
	5												7.4096
	2												11.5561
	3												8.56182
	2												13.9008
	1												10.7993
	1												7.33449
	4												7.8032
	4												7.42163
	2												7.17417
	2												8.05373
	1												6.93531
	2												11.2002
	3												7.05365
	2												9.52093
	2												5.586
	4												10.3336
	1												8.26132
	0												11.3687
	1												6.45668
	1												10.7846
	3												7.00577
	5												6.7011
	1												10.4948
	4												7.22438
	1												5.52607
	3												9.11408
	2												7.88168
	2												5.41714
	2												7.01868
	2												5.51352
	2												6.46858
	6												6.93238
	3
	2
	0
	0
	1
	1
	5

## Sheet: Figure 4
	4b									4c							4d					4e							4f					4g
	WT_DMSO	WT_Tm	rtg1∆_DMSO	rtg1∆_Tm	rtg2∆_DMSO	rtg2∆_Tm	rtg3∆_DMSO	rtg3∆_Tm		WT_DMSO	WT_Tm	snf1∆_DMSO	snf1∆_Tm	hog1∆_DMSO	hog1∆_Tm		WT_DMSO	WT_Tm	msn2∆msn4∆_DMSO	msn2∆msn4∆_Tm		WT_DMSO	WT_Tm	mig1∆_DMSO	mig1∆_Tm	mig2∆_DMSO	mig2∆_Tm		EV_DMSO	EV_Tm	TPK1 OE_DMSO	TPK1 OE_Tm		Testname	NegBinInteractTermCoefficientFull	ZeroInteractTermCoefficientFull	PvalLRTdiffResponseFDR
	5	4	2	3	3	5	2	5		1	5	4	12	3	7		3	9	2	6		4	7	5	11	1	6		3	7	5	4		hog1∆	-0.140381	1.89551	1.8772e-33
	5	3	3	8	2	9	4	5		1	5	10	15	2	8		5	5	5	16		5	6	3	11	2	8		7	8	7	16		hac1∆	-0.241499	1.83667	9.83771e-27
	6	6	3	4	4	4	4	6		9	4	4	4	5	7		3	2	3	10		4	8	5	11	4	6		5	9	9	0		ssa1∆	0.234171	0.979678	2.96785e-16
	1	5	2	3	2	2	3	3		3	3	3	6	6	9		1	4	7	7		1	2	3	8	5	11		4	5	9	9		TPK1oe	0.138403	1.60352	7.43808e-14
	1	3	3	6	2	4	3	3		1	3	3	10	3	11		2	7	3	11		4	10	3	7	2	9		8	7	16	4		ire1∆	-0.163432	1.01514	7.9789e-13
	3	3	3	7	4	4	2	9		3	6	3	16	3	9		2	5	2	5		8	5	5	14	10	9		3	12	13	6		rtg3∆	-0.181813	0.0163312	4.91996e-09
	4	8	2	8	7	3	1	4		2	5	2	4	3	4		4	7	3	7		1	5	4	15	4	9		2	12	4	11		rtg1∆	-0.145603	0.0493499	3.46781e-06
	3	2	2	3	6	7	3	1		4	6	3	8	4	10		1	1	5	6		2	6	9	8	2	3		3	20	8	8		mig1∆	-0.141035	0.444588	4.68254e-06
	5	2	2	7	3	2	1	2		3	5	3	4	8	3		3	10	6	5		0	13	5	8	2	12		5	3	3	12		gcn4∆	0.00924116	0.947903	1.60235e-05
	4	6	4	5	4	6	0	6		1	7	4	10	2	14		5	2	2	9		3	7	5	9	2	3		4	5	1	7		snf1∆	-0.0945904	-0.779802	6.83224e-05
	2	3	3	2	0	1	4	5		8	2	5	17	4	5		1	2	4	5		5	5	6	11	5	9		1	16	6	0		mig2∆	-0.030215	-0.461535	0.157697
	1	6	5	2	4	10	2	4		2	9	3	6	2	6		5	5	2	9		2	4	3	13	3	10		3	7	15	12		msn2∆msn4∆	-0.0060707	0.46437	0.280586
	3	4	3	8	3	6	2	2		3	2	6	5	1	13		1	4	2	8		1	5	3	8	4	9		2	5	3	6		rtg2∆	0.0198837	0.349632	0.458848
	1	3	4	6	1	9	1	6		5	11	4	14	4	9		3	3	5	8		4	3	4	7	4	4		8	13	3	3
	3	8	5	7	2	7	4	5		1	7	1	9	1	6		3	5	4	9		2	7	4	13	4	5		3	21	2	6
	3	5	2	5	1	6	3	3		2	12	2	5	3	15		5	6	3	4		5	10	3	10	8	6		3	4	4	9
	4	4	3	5	2	3	3	4		1	8	1	5	4	6		4	4	4	7		5	5	2	11	6	8		4	2	8	5
	2	8	3	5	2	3	4	4		6	5	2	5	4	5		5	8	4	5		5	5	5	7	4	5		1	5	9	5
	1	6	4	4	3	3	1	4		4	4	5	6	4	11		6	2	6	6		3	10	2	9	1	4		6	7	5	15
	2	6	5	8	2	6	1	5		3	7	4	10	4	8		2	6	5	4		5	7	5	6	3	5		1	6	3	7
	3	7	1	5	4	4	1	2		2	3	4	5	5	10		1	6	3	9		4	5	5	9	3	15		0	11	3	5
	6	3	1	9	2	6	1	4		3	10	3	6	3	5		2	1	4	9		3	3	5	10	6	7		6	5	7	7
	2	7	3	7	1	12	4	5		3	9	1	4	5	9		2	6	6	7		3	8	3	7	4	7		1	7	2	16
	2	3	3	6	1	3	4	3		4	5	6	12	1	9		1	7	2	4		6	5	7	11	2	4		1	6	3	7
	2	4	3	6	1	3	2	3		4	6	2	6	1	9		0	5	1	3		3	6	4	14	2	9		2	5	6	6
	3	7	2	6	2	2	2	14		6	2	3	7	5	12		4	2	2	10		2	6	7	8	2	8		2	6	6	19
	1	4	3	9	2	11	3	4		3	4	2	6	2	11		3	2	3	5		4	6	3	10	4	10		3	2	5	11
	2	6	5	10	2	6	8	5		4	3	2	7	4	6		4	14	3	6		3	6	4	12	3	7		3	10	3	6
	2	7	1	7	2	6	1	7		4	13	4	13	3	7		3	9	1	7		4	7	8	10	4	6		5	7	11	3
	1	8	1	5	2	3	2	4		2	3	4	10	2	10		2	3	4	5		4	11	3	9	4	9		5	7	4	2
	1	3	6	5	3	5	0	5		5	4	2	14	4	6		2	6	1	8		2	5	5	3	4	5		3	5	6	0
	1	4	1	2	2	5	3	5		4	6	4	14	1	10		2	7	2	4		5	5	4	12	3	5		1	3	3	11
	2	2	2	7	2	3	3	8		1	5	2	8	3	6		2	4	3	10		2	7	4	7	4	7		6	4	11	4
	2	4	4	4	2	9	4	8		2	8	5	5	3	5		3	3	8	2		1	5	5	11	5	2		3	14	0	11
	2	1	4	3	1	5	4	1		4	4	2	7	2	2		3	4	2	8		2	6	11	7	1	3		2	5	3	12
	3	3	4	3	3	6	0	4		5	2	4	5	4	5		2	3	2	7		1	7	1	10	2	8		3	7	1	9
	5	4	1	9	2	8	3	5		4	6	3	5	4	7		3	6	2	9		3	6	8	17	2	5		1	5	2	14
	2	5	5	9	1	4	1	5		4	2	2	5	8	4		3	6	2	7		4	9	2	10	5	9		3	6	4	5
	3	2	6	7	2	4	3	6		9	3	0	7	1	14		2	6	1	9		2	6	2	9	3	10		1	4	7	10
	1	7	1	8	2	9	4	3		1	6	4	3	5	5		3	3	4	6		2	8	3	14	6	7		3	11	10	3
	1	2	5	4	4	8	5	7		3	9	1	6	4	2		3	5	2	4		1	4	5	13	6	6		13	1	3	9
	1	7	3	5	2	6	2	3		3	4	3	9	5	14		3	7	4	6		6	4	5	4	6	6		6	8	5	12
	1	2	4	4	2	2	1	2		0	5	1	12	4	4		4	8	2	9		2	4	6	6	3	7		4	9	4	4
	2	3	1	7	4	5	2	5		2	11	5	2	5	5		1	3	4	3		2	9	1	8	7	5		1	11	6	13
	2	5	0	4	2	5	1	5		2	5	6	4	3	6		9	3	3	6		4	7	4	9	1	4		4	4	1	5
	2	6	5	5	4	1	1	5		1	2	1	5	3	10		2	2	1	6		2	8	5	14	4	10		4	10	11	10
	1	5	1	4	3	6	2	3		2	8	1	6	3	7		2	7	6	5		3	12	6	8	4	9		4	10	0	6
	1	8	1	7	2	4	4	5		2	5	1	3	3	5		1	9	3	7		6	9	5	7	3	5		8	4	23	2
	1	3	2	6	3	5	1	5		4	2	2	9	1	8		1	6	3	6		3	4	1	11	2	5		4	6	1	4
	4	7	1	7	2	9	1	6		2	12	1	5	1	13		1	4	1	5		3	9	3	12	2	9		2	2	7	5
	3	2	2	4	5	4	2	3		7	1	2	6	2	9		4	1	5	7		4	5	7	6	0	11		6	7	5	6
	3	4	4	9	3	3	2	5		4	6	5	8	1	7		2	5	3	8		5	6	0	4	6	5		4	9	2	3
	1	3	1	6	2	4	1	4		4	6	3	4	3	4		4	6	2	2		4	7	2	9	6	8		3	6	8	8
	1	2	3	5	5	2	6	5		3	8	3	5	4	9		3	2	0	8		3	11	4	11	4	4		5	12	2	12
	1	2	2	9	3	4	2	3		4	8	2	2	1	5		2	6	5	8		2	4	4	9	5	3		5	6	6	7
	1	3	3	4	1	2	1	8		4	7	10	4	2	5		4	9	4	2		4	6	2	14	0	6		3	6	7	7
	4	2	2	5	1	3	3	2		1	9	3	2	2	7		2	4	4	5		3	8	4	8	6	7		1	2	9	9
	3	4	1	4	1	8	1	6		1	5	2	6	3	9		2	6	1	6		5	5	5	9	5	9		2	6	3	3
	2	6	5	5	3	6	2	4		6	7	3	8	2	3		6	5	3	11		5	10	3	10	2	6		6	4	3	13
	3	5	1	8	2	8	1	5		7	3	4	4	4	5		2	7	2	4		2	2	4	15	3	8		5	12	7	5
	3	1	2	1	2	2	1	3		3	12	3	4	2	6		1	3	5	10		3	11	1	3	1	5		2	9	7	4
	1	6	1	5	1	9	3	5		3	5	4	6	4	6		2	4	2	5		3	4	2	8	2	9		5	8	10	0
	3	2	0	6	1	3	2	5		6	7	1	4	3	1		4	7	3	2		3	6	3	13	4	7		2	3	2	2
	3	4	0	0	0	7	5	8		2	6	4	6	5	4		1	6	4	5		7	4	5	2	2	4		3	3	2	0
	3	7	2	3	2	7	1	5		2	3	4	3	5	5		1	3	1	10		2	10	3	13	6	4		5	7	7	8
	3	6	2	5	3	5	5	7		4	2	1	7	2	7		3	5	4	3		3	4	2	12	2	3		3	5	7	2
	5	3	0	9	3	3	4	6		2	2	7	6	1	5		0	6	4	6		1	3	5	5	1	9		4	7	3	2
	3	2	0	6	3	2	3	4		1	9	3	4	5	3		1	4	4	4		5	12	6	5	4	10		2	5	7	4
	2	2	1	9	3	7	1	3		3	4	7	8	3	7		2	2	1	2		5	2	3	10	5	7		2	10	5	39
	3	2	0	6	3	6	6	5		5	2	4	6	5	5		4	7	2	9		2	6	7	10	3	8		6	12	5	3
	3	2	1	4	5	5	2	4		4	4	2	0	8	3		1	7	2	3		4	2	1	2	3	5		2	2	3	19
	5	3	1	7	9	7	4	3		2	2	5	4	5	5		4	3	2	7		4	7	5	9	2	10		3	7	3	10
	1	2	5	11	2	6	1	5		3	6	1	5	3	2		2	8	3	7		1	9	1	8	4	6		3	3	1	6
	2	4	4	7	2	4	4	9		5	8	2	0	6	7		2	3	1	6		6	8	3	15	2	7		3	2	2	6
	3	2	6	6	1	5	2	7		9	7	2	4	5	4		6	4	4	5		3	6	1	12	4	9		5	6	2	13
	1	7	3	3	4	6	1	3		5	4	4	5	3	4		4	5	1	8		3	7	2	12	1	8		3	5	2	11
	1	5	2	9	3	4	1	4		2	3	4	9	4	6		3	3	3	4		3	4	4	8	2	8		3	3	7	14
	2	10	2	2	2	6	2	2		6	4	3	1	1	3		2	5	2	8		2	3	10	8	4	4		4	1	3	14
	4	4	3	2	1	6	3	6		1	4	4	2	3	9		2	6	3	3		2	4	5	0	1	8		8	5	11	14
	1	2	2	5	6	6	5	5		5	5	1	2	2	5		2	6	2	3		4	7	9	4	4	6		9	5	4	3
	3	8	1	4	5	1	1	11		2	4	2	2	4	7		2	5	5	2		1	2	2	8	6	9		4	5	10	5
	1	4	6	4	4	7	1	4		4	2	2	2	1	7		4	4	1	4		3	5	4	9	3	2		3	6	2	28
	4	6	9	4	2	1	3	9		2	3	2	0	3	2		4	4	4	4		3	14	6	14	1	3		2	3	4	9
	1	2	1	2	3	3	3	4		5	4	5	11	1	2		2	5	2	4		2	7	4	9	1	4		6	7	4	5
	3	1	1	2	4	6	0	3		1	4	4	7	4	10		3	3	3	4		3	3	5	2	3	6		2	4	2	7
	3	1	3	0	7	5	6	5		7	4	5	10	4	0		1	3	4	5		4	5	5	2	3	8		3	14	7	15
	1	4	3	6	2	3	4	10		6	6	5	6	6	4		4	4	2	3		2	4	4	8	3	5		1	6	5	9
	1	7	2	0	1	4	5	6		7	7	5	5	3	4		3	3	1	9		6	3	4	4	5	4		4	3	5	5
	2	2	3	2	2	7	4	5		3	5	1	10	1	1		4	4	4	6		2	5	3	8	1	1		4	9	7	4
	2	3	1	3	1	5	1	6		4	6	8	9	3	8		3	6	4	7		4	5	4	4	2	13		2	8	3	6
	4	2	1	2	3	9	1	2		2	2	3	5	4	11		5	4	3	2		5	4	3	12	5	8		4	1	2	8
	2	3	2	5	1	4	2	8		1	10	2	10	3	14		3	5	2	3		5	7	1	8	8	7		0	6	3	3
	3	5	4	7	3	4	1	2		1	6	2	6	3	1		2	7	9	4		2	10	6	9	2	4		2	5	7	7
	1	4	7	3	1	5	2	2		5	4	2	3	1	3		2	0	3	9		4	2	6	2	2	8		3	8	5	4
	2	2	4	5	3	11	2	5		1	4	2	8	3	5		4	4	2	6		5	3	4	7	4	9		4	5	5	12
	2	5	6	7	2	5	5	3		2	9	1	7	3	6		3	5	2	9		2	9	8	6	2	7		2	11	5	5
	6	4	5	4	2	10	2	2		7	4	3	6	1	1		5	2	2	7		6	9	5	8	2	6		1	3	3	10
	1	4	4	1	3	1	2	2		2	5	2	4	6	4		3	3	2	7		2	4	4	4	2	4		3	5	9	7
	1	6	2	9	1	6	1	3		5	7	5	8	2	0		1	5	3	5		5	7	3	5	2	12		2	8	3	4
	2	7	5	1	2	5	2	3		4	8	3	9	1	0		1	5	3	4		3	3	6	6	2	5		3	5	5	3
	2	1	3	2	1	6	1	2		2	3	5	10	3	0		2	3	1	8		2	4	3	4	2	3		1	5	3	6
	2	3	3	2	1	2	0	3		2	8	3	6	3	0		1	4	3	1		7	2	2	12	1	6		2	5	4	6
	1	3	4	9	1	2	5	2		3	4	5	8	4	0		6	5	2	4		3	7	1	0	4	3		2	16	9	8
	2	2	3	5	1	9	1	5		4	3	2	6	5	5		3	5	2	4		3	5	7	8	4	2		5	4	1	5
	0	2	2	2	2	7	2	0		2	5	3	8	6	6		1	3	2	7		5	5	5	8	5	7		5	6	5	5
	0	2	3	1	4	4	1	0		6	3	3	9	1	0		3	3	3	9		2	3	6	10	0	8		4	6	4	3
	0	5	3	10	5	3	1	1		1	7	1	6	1	0		1	8	4	8		2	4	7	8	9	9		7	3	2	6
	1	2	1	4	1	6	6	0		4	5	5	10	1	3		2	6	2	10		2	2	4	12	1	6		5	8	4	4
	6	4	1	14	1	1	4	6		2	6	4	7	1	5		2	7	6	9		1	4	1	12	2	3		2	4	5	6
	1	1	2	4	2	4	4	9		4	7	3	3	3	0		2	5	4	6		1	4	3	7	2	7		5	5	1	9
	2	7	2	5	3	8	5	5		4	5	3	9	3	3		1	1	6	6		1	2	4	2	0	5		3	6	3	27
	2	1	4	4	4	5	1	5		2	4	3	9	4	0		2	4	2	2		4	5	3	8	4	15		7	2	6	8
	5	9	2	11	6	6	1	2		6	4	2	4	4	0		2	4	3	5		4	8	0	8	8	13		3	5	2	10
	3	4	4	4	1	7	1	5		5	5	3	5	6	0		3	4	0	6		8	7	2	12	4	3		4	8	2	11
	4	3	2	2	2	3	6	7		7	2	6	8	5	1		2	2	4	9		2	7	3	7	0	3		2	5	6	11
	7	8	2	6	4	12	3	3		2	6	3	10	5	0		1	9	2	4		2	1	4	0	1	3		2	4	3	9
	3	5	3	4	1	4	2	8		3	7	3	8	2	0		4	2	1	8		2	5	5	0	3	3		1	8	3	3
	1	4	3	8	1	6	3	4		1	2	4	5	2	3		1	2	4	3		6	8	4	7	0	5		3	4	2	13
	3	2	2	1	4	5	2	8		2	4	6	5	7	1		2	4	3	4		2	7	1	9	4	10		3	7	1	9
	1	5	1	1	1	3	1	5		3	9	6	6	1	0		2	5	4	8		5	8	2	6	5	7		7	5	8	11
	1	7	3	4	3	2	3	7		5	4	2	10	2	11		4	3	4	4		2	4	7	6	1	5		8	6	4	5
	2	3	4	2	2	7	7	8		9	8	2	7	4	11		1	4	3	1		2	9	3	8	1	3		1	1	16	7
	0	5	6	5	4	4	5	4		5	4	4	11	2	7		2	4	1	3		4	7	4	17	8	4		5	2	3	2
	1	4	1	3	1	4	1	4		4	3	5	8	3	7		2	5	4	5		4	11	1	5	8	5		1	1	10	10
	1	2	2	2	1	2	2	6		2	4	5	8	5	5		1	2	2	6		7	8	3	8	3	1		11	1	3	8
	4	2	3	2	2	4	4	2		2	4	6	4	4	12		3	3	2	9		1	9	5	5	2	12		7	4	3	5
	5	9	1	2	4	5	4	5		4	7	1	7	2	14		3	9	1	6		2	7	5	11	4	11		4	1	4	5
	2	3	2	8	1	3	1	4		5	1	0	6	2	7		3	6	1	7		2	4	2	0	5	2		1	6	2	10
	1	5	2	6	2	4	5	7		2	6	6	5	2	9		4	3	1	6		3	5	3	1	3	7		3	6	3	9
	4	3	1	2	1	5	2	3		4	1	3	9	2	6		2	3	6	8		2	5	5	0	5	6		3	0	4	13
	2	1	0	7	2	2	2	6		6	7	3	10	2	3		1	4	2	3		2	8	4	2	3	3		3	0	0	6
	3	1	2	4	2	10	1	3		3	3	6	6	2	7		4	7	1	1		2	6	7	6	4	7		3	3	1	10
	4	3	2	4	2	8	4	3		2	4	1	5	0	3		5	0	2	6		2	9	3	6	5	3		5	3	4	7
	5	2	3	8	2	0	1	6		3	1	2	9	3	5		1	2	4	2		3	8	7	4	5	3		3	4	1	18
	3	5	1	1	1	2	3	4		3	17	3	8	5	7		2	6	4	4		5	11	5	3	4	6		4	0	3	5
	2	1	2	7	1	3	3	10		1	1	5	7	2	8		1	1	2	3		7	7	4	12	4	7		3	0	3	5
	1	5	1	2	1	5	1	8		2	4	3	9	4	11		1	10	6	3		2	13	3	0	4	6		3	4	2	3
	4	2	3	13	1	2	3	5		2	9	1	6	1	10		2	3	2	7		1	3	5	7	4	6		3	7	2	5
	4	2	1	6	0	4	1	5		2	8	5	0	2	9		1	2	2	9		3	5	2	0	6	4		1	2	2	5
	1	3	4	3	1	3	1	7		4	3	2	7	5	5		1	3	3	4		6	5	3	6	3	3		2	0	11	4
	2	3	1	2	1	5	3	6		2	7	5	11	7	10		3	3	6	1		3	6	2	10	3	13		7	2	5	5
	2	10	2	3	6	5	3	3		1	5	6	9	2	0		1	6	3	0		2	7	2	1	3	8		1	1	7	3
	2	6	6	2	2	4	9	5		6	10	3	8	3	6		4	4	1	5		1	6	4	11	2	9		6	3	2	4
	4	1	2	3	2	2	3	6		1	3	1	3	3	10		4	5	5	2		4	12	0	0	1	0		2	0	7	7
	4	5	1	3	1	2	4	2		5	5	5	13	3	7		3	4	3	5		4	7	4	0	2	5		1	0	2	5
	2	3	0	4	3	4	1	5		3	4	8	5	2	3		1	3	1	2		3	3	5	4	4	9		1	2	4	2
	1	1	0	3	1	4	1	3		3	10	5	6	3	7		1	8	2	2		3	7	3	3	3	10		5	0	3	14
	6	2	1	2	2	7	3	4		3	4	1	4	1	6		1	3	1	14		4	9	4	3	5	6		3	3	3	12
	1	4	2	3	1	4	4	7		5	2	3	13	3	6		3	5	1	8		2	6	3	1	4	5		2	3	0	7
	1	2	2	10	1	2	1	3		1	2	8	5	4	6		2	7	3	2		3	6	1	15	1	5		4	9	5	3
	2	1	4	5	4	0	1	3		2	3	4	8	7	4		1	6	1	6		1	5	6	8	4	7		4	16	7	7
	4	2	0	1	4	0	4	6		3	3	5	7	3	3		3	3	1	5		1	5	8	8	3	0		5	7	3	2
	1	10	1	0	1	0	3	4		5	5	2	16	2	7		3	4	2	3		2	7	8	9	3	9		3	5	4	2
	4	5	2	12	1	1	1	4		1	3	3	8	4	5		1	3	4	4		3	6	7	10	7	8		2	8	3	7
	4	4	5	4	3	1	5	4		0	5	4	9	1	5		5	4	1	2		3	5	1	6	2	2		0	5	3	1
	6	5	4	6	3	0	3	5		2	7	2	12	2	4		4	3	8	7		4	8	5	11	2	9		5	2	1	4
	3	5	6	8	3	2	5	2		3	1	8	4	4	5		1	7	4	4		4	4	4	10	1	6		2	10	9	9
	3	4	2	5	3	3	2	2		3	5	4	14	2	5		1	3	3	11		2	9	3	7	6	7		1	8	1	0
	2	3	6	12	2	5	1	7		2	2	2	4	6	5		2	6	5	4		1	8	4	11	2	9		3	8	2	6
	2	4	2	6	4	5	5	3		4	1	1	6	4	12		4	4	4	6		1	8	2	8	10	9		2	8	6	1
	2	4	3	9	3	4	1	6		3	3	2	10	1	10		3	6	2	5		3	7	3	12	3	0		1	7	3	10
	2	5	2	8	2	3	1	3		4	0	2	5	1	4		2	6	3	1		1	7	1	9	5	8		3	8	3	0
	4	4	2	5	3	4	2	3		2	3	3	14	4	12		5	4	5	4		5	10	5	14	6	1		2	6	3	20
	1	3	7	7	2	6	1	4		0	3	2	4	3	4		6	5	5	5		2	5	5	14	5	9		7	8	5	4
	4	4	3	6	3	2	3	4		0	5	4	5	2	8		2	3	4	6		2	4	4	4	3	8		3	6	6	11
	2	3	1	9	5	7	2	2		5	1	3	9	5	7		3	4	1	3		3	6	3	3	5	10		9	5	2	5
	2	5	3	11	3	2	3	3		1	3	3	4	4	14		2	6	4	6		3	6	3	11	3	10		1	5	6	5
	3	2	3	6	2	4	1	3		5	2	5	7	3	6		2	3	1	2		3	4	4	17	6	1		1	9	1	0
	2	3	3	8	1	4	3	0		2	6	3	11	1	4		1	3	3	7		1	7	4	12	3	6		2	13	4	0
	3	5	1	4	2	4	2	5		3	5	1	4	1	3		2	4	2	9		2	11	4	13	2	11		1	6	3	1
	3	3	4	6	1	8	2	5		4	4	2	11	2	3		3	6	2	3		1	5	3	19	3	6		3	4	1	0
	3	4	2	7	1	6	5	8		2	5	4	10	4	13		2	3	4	8		3	8	3	7	4	8		4	8	1	0
	3	5	1	2	2	5	2	5		4	9	6	2	1	5		3	5	3	2		2	6	4	6	4	10		7	9	9	0
	4	8	0	4	6	6	4	7		5	2	3	7	1	9		1	6	2	1		3	12	7	6	6	7		3	11	4	0
	2	5	1	10	5	5	2	11		2	7	1	5	0	10		3	5	2	4		1	2	2	9	3	5		5	7	2	2
	2	3	3	7	1	1	4	3		4	9	1	5	7	4		7	6	3	6		2	10	2	9	4	15		4	3	3	0
	3	1	3	7	1	3	3	7		4	10	2	9	3	6		2	3	0	4		2	7	6	0	2	1		3	7	6	2
	1	2	2	5	3	7	1	1		1	5	5	2	7	0		3	3	3	4		3	3	2	10	3	7		3	5	5	1
	2	2	4	7	3	4	2	4		3	4	3	6	3	4		5	4	4	2		2	8	6	7	1	5		4	10	11	3
	3	2	2	2	6	7	3	6		2	7	2	8	2	5		1	6	6	0		5	8	3	16	2	7		5	8	8	9
	2	5	1	8	1	6	3	3		1	5	4	9	1	6		3	4	4	0		2	4	3	7	2	3		4	7	4	16
	1	2	3	6	2	5	2	3		3	5	0	6	3	8		3	2	7	3		2	6	6	5	4	6		3	11	10	14
	1	1	2	7	3	7	3	5		7	4	2	3	3	4		2	5	1	3		0	7	4	4	3	4		3	6	6	12
	5	3	3	2	2	5	2	1		2	9	3	3	4	5		2	4	1	2		4	9	2	7	2	4		1	10	2	0
	0	5	4	3	4	5	2	0		5	7	3	9	1	2		3	2	4	2		4	5	4	9	3	8		5	7	3	16
	3	7	1	6	3	1	1	3		2	4	5	6	1	0		3	5	4	1		3	10	7	1	4	5		6	9	7	19
	1	1	4	4	6	3	3	0		2	4	5	6	1	8		2	2	2	1		4	10	4	9	0	2		3	7	5	9
	4	7	1	5	2	3	3	1		4	11	4	4	6	1		4	5	3	0		0	10	3	9	1	8		3	5	7	12
	1	5	2	9	1	4	1	2		5	3	2	10	3	6		2	4	3	5		3	2	3	6	2	0		2	8	7	20
	1	5	4	8	5	10	2	4		1	4	3	1	3	2		1	7	2	8		1	8	4	9	3	7		0	9	6	21
	7	4	4	3	3	11	2	6		2	6	2	17	4	0		2	5	4	8		1	10	6	8	2	3		2	6	2	7
	2	5	1	2	1	6	2	4		2	13	5	2	3	8		3	3	5	5		1	2	4	10	1	1		2	8	1	9
	2	12	2	2	1	4	1	4		4	5	5	7	3	5		2	1	2	5		1	8	2	6	4	3		5	3	2	3
	1	7	2	5	2	4	3	4		1	2	1	10	3	0		4	3	3	8		1	4	4	10	3	7		1	8	6	5
	2	7	1	2	5	11	2	5		3	6	4	2	5	8		5	6	1	5		3	4	1	8	5	7		2	2	2	2
	5	4	2	5	3	7	2	5		2	3	1	8	5	6		1	4	2	6		2	1	1	8	2	4		1	6	8	1
	2	4	3	3	1	3	1	7		1	3	5	5	2	11		2	5	2	6		3	7	4	4	3	9		3	13	4	8
	1	3	1	4	2	5	1	6		2	1	3	5	2	0		2	4	2	9		4	3	9	4	0	4		12	8	4	9
	1	5	3	1	3	7	1	6		4	9	1	4	1	4		2	5	2	6		3	4	2	8	4	0		0	5	5	2
	3	4	2	2	1	3	1	2		2	5	2	3	1	0		3	4	3	8		2	6	5	9	5	4		3	4	4	10
	4	2	2	6	2	6	4	10		3	6	2	10	3	3		4	1	1	3		2	3	2	10	3	5		0	8	3	15
	1	4	5	4	1	9	2	5		4	15	6	2	5	0		4	5	2	16		3	6	3	6	2	5		2	6	2	10
	5	2	2	1	2	9	1	11		1	3	1	3	3	4		3	6	3	9		3	8	3	6	5	5		1	5	3	0
	3	4	1	2	3	2	2	5		2	3	3	3	12	4		3	4	2	7		1	3	1	6	5	3		1	5	5	4
	0	5	3	11	1	6	1	3		3	3	7	3	2	0		5	5	1	5		4	0	4	3	5	1		2	11	6	7
	4	2	1	5	3	8	2	4		3	1	3	0	4	0		1	1	4	8		6	2	1	5	2	0		1	3	1	6
	0	11	2	4	5	7	2	5		2	5	3	0	4	3		2	2	0	7		3	8	6	7	7	5		2	2	2	9
	2	7	4	8	1	2	1	4		1	5	2	2	3	0		1	7	2	9		2	2	4	6	4	4		2	9	6	4
	3	3	2	7	3	6	1	6		3	3	2	0	4	0		2	6	2	3		2	4	5	8	3	5		8	10	5	6
	2	7	0	5	2	9	2	4		1	10	2	3	5	0		1	4	1	6		2	3	3	6	2	3		5	5	4	12
	2	6	4	8	7	6	1	1		2	15	4	0	1	7		4	2	1	6		4	1	4	4	6	10		6	4	3	5
	4	1	4	7	3	7	2	4		1	6	1	2	4	13		3	2	2	4		1	2	7	7	3	0		3	11	6	9
	3	9	3	7	3	2	2	6		1	4	2	0	4	11		2	7	4	4		3	2	3	10	5	7		4	9	1	9
	1	8	3	1	1	4	2	5		6	2	1	6	2	4		0	4	3	6		0	3	1	8	3	6		6	10	4	0
	3	4	3	8	1	4	0	8		1	7	4	10	1	9		4	4	2	7		1	6	5	4	3	4		10	6	3	3
	1	2	1	3	1	0	2	6		5	6	2	7	7	10		1	5	1	3		3	7	2	7	3	1		7	9	4	7
	1	1	1	8	3	8	6	4		3	7	1	13	3	7		0	4	0	2		2	8	3	7	5	5		3	4	5	15
	0	2	5	7	2	4	6	4		5	8	4	7	3	10		4	2	2	6		1	6	2	9	2	5		9	2	3	5
	2	1	2	7	1	4	1	6		0	4	1	9	5	8		1	2	2	6		1	3	5	11	1	5		0	8	9	5
	1	1	3	4	1	3	1	0		2	2	3	4	6	7		3	2	3	6		1	4	4	10	2	0		2	6	3	7
	0	2	1	5	1	5	2	7		1	4	3	6	3	2		0	5	2	2		1	6	5	6	6	7		3	5	7	2
	2	8	2	4	2	3	2	10		1	3	1	21	4	10		2	4	4	10		2	3	6	4	2	0		3	5	5	8
	0	5	4	6	4	4	3	4		2	1	3	14	2	8		2	3	3	7		4	16	4	5	2	0		1	9	3	9
	1	3	1	2	4	3	3	6		2	4	4	7	5	2		2	1	1	8		3	4	2	8	4	5		6	4	6	1
	1	3	2	3	1	5	5	4		3	4	1	6	2	6		0	3	2	9		1	5	2	12	9	6		3	1	3	6
	2	6	1	8	2	3	2	9		5	8	1	11	4	5		1	7	2	4		1	4	1	11	4	0		3	5	6	6
	0	5	3	3	1	1	2	9		2	6	3	4	3	4		3	6	1	7		3	4	3	2	9	0		1	9	4	6
	2	4	1	7	1	4	1	9		2	2	1	14	3	11		4	1	1	5		2	11	4	7	6	1		1	4	6	4
	1	6	4	2	3	4	3	2		3	5	1	5	6	0		1	3	3	5		1	4	3	7	9	0		1	2	4	7
	1	10	3	8	7	6	5	8		3	7	2	7	3	6		1	5	1	11		2	10	3	11	2	0		3	7	2	5
	1	6	3	3	2	3	1	8		3	6	2	3	6	8		2	1	2	5		6	11	1	2	2	0		2	9	7	7
	2	2	4	4	2	4	5	2		2	7	2	15	5	8		1	5	3	4		8	3	5	6	3	8		7	7	6	6
	5	2	2	6	4	6	1	4		4	6	2	4	6	5		1	3	4	12		6	10	0	12	3	6		3	1	3	11
	3	3	4	8	3	8	3	8		2	2	0	7	4	3		1	8	3	7		4	8	1	11	3	5		5	6	3	8
	6	7	2	11	2	7	1	1		4	5	1	6	4	8		0	4	1	6		4	10	3	10	2	12		2	3	6	0
	6	3	2	8	1	4	3	8		6	2	2	2	4	9		1	6	1	5		1	11	4	8	4	7		3	5	4	17
	3	2	2	6	2	4	3	3		2	5	3	9	3	10		2	4	4	5		2	5	0	7	3	6		2	8	2	3
	6	2	4	6	1	4	3	6		1	6	3	9	4	3		1	3	1	4		2	5	3	9	4	6		2	2	12	10
	1	3	2	9	3	5	3	14		1	4	2	7	2	6		1	7	2	3		4	5	1	7	7	12		6	8	4	11
	7	3	3	6	3	2	1	3		3	5	4	4	4	4		4	5	1	7		6	10	1	9	5	5		7	3	1	4
	1	2	2	8	5	4	1	6		3	6	3	9	7	3		0	3	1	2		3	11	1	11	4	7		2	4	2	7
	1	7	3	8	2	4	2	12		3	12	2	8	2	9		3	7	0	4		3	7	4	1	4	9		3	8	4	8
	4	2	1	5	3	4	2	2		5	4	2	14	3	8		3	0	5	5		4	6	6	1	5	7		5	3	6	0
	2	5	6	3	2	4	1	11		2	2	2	6	1	3		3	6	5	5		2	6	8	7	3	9		6	5	2	0
	1	8	3	5	5	8	3	4		1	9	2	7	1	3		1	1	4	2		2	15	5	10	4	7		2	4	5	8
	3	4	5	4	6	4	3	3		0	8	1	7	1	13		2	3	4	6		6	7	4	10	6	8		2	9	4	3
	3	1	1	11	2	6	4	3		3	4	4	8	5	10		1	0	4	7		5	9	7	6	2	7		8	8	12	0
	1	5	0	4	1	7	1	4		1	7	1	15	3	5		1	2	3	6		3	10	3	0	2	8		4	7	5	3
	0	3	0	6	3	6	2	4		4	12	3	6	2	9		0	5	2	7		3	6	6	11	2	7		7	4	7	9
	2	2	2	8	1	3	2	3		9	6	5	13	1	6		0	2	4	5		3	11	2	13	5	9		7	4	5	4
	3	2	0	6	1	7	5	6		3	4	3	14	2	9		4	2	3	3		4	12	2	5	1	7		1	6	4	8
	4	2	2	3	3	6	2	2		2	5	4	4	1	7		1	6	5	5		3	6	3	8	4	6		4	9	4	7
	2	3	5	2	1	7	1	4		2	6	0	5	2	9		1	3	4	8		3	3	6	6	6	7		3	7	6	0
	1	5	2	5	4	5	1	3		5	6	1	4	2	7		2	2	4	3		5	8	4	9	3	10		7	4	4	11
	1	3	3	5	3	4	1	3		3	1	1	6	4	8		3	3	3	6		1	4	1	9	4	6		4	12	11	0
	1	1	3	4	2	4	2	5		2	4	2	9	4	8		1	2	3	8		2	5	4	6	1	5		2	9	7	3
	3	3	2	2	4	1	2	5		2	9	2	7	5	7		6	2	5	6		3	4	1	9	4	8		6	7	3	6
	3	3	4	3	2	2	4	6		1	5	2	4	3	8		1	7	4	8		2	6	2	4	4	8		4	5	1	8
	2	4	3	4	4	3	2	3		1	3	4	6	2	12		2	7	4	4		2	8	0	8	3	3		2	4	7	11
	2	3	2	7	6	2	2	2		4	2	4	4	3	3		1	3	2	6		4	10	5	6	3	11		2	7	5	3
	1	1	1	3	4	9	2	2		5	4	1	5	3	7		3	4	4	4		2	4	2	6	5	7		4	2	3	5
	3	0	7	0	3	5	4	4		2	7	2	5	1	3		2	0	3	3		1	5	7	9	2	15		3	9	5	8
	1	1	1	8	2	2	2	2		6	5	3	5	3	12		1	4	3	9		2	10	3	9	4	5		6	9	4	1
	3	1	3	4	1	7	2	1		0	0	2	8	2	14		2	4	7	8		5	10	2	8	6	9		8	4	11	0
	5	4	5	2	3	4	4	0		3	7	1	10	3	6		3	2	6	7		2	3	1	12	5	6		1	8	5	7
	3	8	4	3	1	3	1	12		2	3	2	8	2	6		3	2	3	4		4	2	5	2	3	11		3	12	5	0
	2	5	5	4	2	4	2	8		3	2	3	8	3	2		1	6	1	4		6	6	3	0	8	12		1	5	2	11
	1	5	2	5	3	5	6	7		2	2	3	9	3	5		2	3	9	3		4	6	3	4	3	6		4	12	2	2
	1	3	2	0	1	2	2	5		2	1	2	6	4	0		1	1	4	4		5	7	1	8	4	9		3	2	3	0
	3	10	1	5	6	3	2	4		3	7	3	5	3	11		1	0	5	2		2	7	3	6	3	11		8	4	5	0
	4	5	3	0	2	2	1	10		3	6	2	4	3	0		1	6	2	5		4	6	2	0	2	8		2	4	4	0
	6	8	1	0	1	2	2	4		2	1	3	7	3	13		1	3	2	11		3	13	4	4	3	8		1	8	5	0
	1	6	2	3	4	2	2	5		7	9	3	14	4	4		4	1	1	6		7	6	2	11	3	12		2	9	2	1
	3	4	3	4	1	6	1	7		2	7	1	5	5	0		3	4	4	2		3	4	3	7	6	5		2	5	2	9
	1	2	2	6	1	1	4	5		4	8	0	4	5	5		1	3	7	2		2	1	4	10	3	5		5	5	2	16
	2	1	1	4	3	6	4	4		4	6	0	6	3	3		1	6	4	7		2	9	2	4	6	9		5	5	2	5
	1	1	2	3	1	2	3	8		1	1	5	8	2	4		0	4	2	7		4	2	3	8	4	12		4	15	2	6
	3	7	1	4	4	1	3	2		3	1	6	3	4	0		1	2	5	7		2	10	6	2	3	6		2	14	4	8
	2	5	5	10	2	3	1	9		1	10	2	7	5	2		4	1	6	5		1	2	3	7	6	4		1	5	3	11
	3	3	4	6	1	1	4	13		4	1	0	2	3	0		4	3	2	7		1	11	3	6	1	8		4	4	6	15
	2	7	2	8	4	0	2	4		2	3	3	3	2	0		1	4	4	6		0	6	4	4	4	8		5	4	9	6
	4	1	3	6	4	1	2	7		6	7	6	11	2	0		2	2	6	4		5	5	2	4	3	9		3	6	2	2
	4	2	1	8	2	6	3	6		4	1	3	5	4	5		2	4	1	9		2	4	10	5	5	8		2	3	2	15
	3	2	1	7	1	7	4	2		1	3	1	4	6	0		2	0	3	4		6	4	2	0	6	10		6	2	3	26
	6	2	2	4	0	5	2	5		4	3	1	13	1	7		2	0	5	11		2	5	3	12	4	8		3	7	1	6
	2	5	4	6	2	0	4	4		6	2	0	1	3	0		9	4	3	2		2	5	0	8	4	8		2	7	0	6
	2	3	1	4	5	0	2	2		2	1	2	3	2	5		3	2	4	5		3	4	6	9	6	7		5	4	3	12
	4	4	4	2	4	7	2	3		2	2	3	4	2	3		1	9	2	5		2	4	4	7	4	3		7	1	3	15
	5	3	2	8	1	6	1	3		4	6	4	7	3	0		3	0	6	5		2	5	3	9	2	3		4	3	2	12
	1	6	4	4	1	10	1	1		2	5	2	9	12	0		1	2	4	12		3	9	1	1	5	2		7	6	4	13
	2	5	1	4	4	4	2	4		2	2	2	6	8	0		0	4	3	6		3	6	4	13	4	7		2	4	11	6
	2	7	1	5	2	4	0	4		3	9	1	5	2	0		2	0	6	2		3	7	3	3	3	5		2	4	1	5
	1	7	3	6	4	4	1	1		7	6	1	9	3	0		2	2	2	4		1	3	3	0	3	6		2	4	26	17
	3	5	1	3	1	6	1	7		2	3	1	3	5	0		4	1	2	6		3	7	4	4	3	3		2	6	0	18
	2	3	3	7	1	4	2	7		4	11	2	10	6	0		4	0	4	5		3	6	4	7	2	7		4	3	10	12
	1	9	2	5	2	3	5	2		2	0	2	0	2	5		3	2	2	4		4	6	3	3	2	4		5	4	13	9
	1	6	1	6	1	4	2	1		2	4	3	2	3	0		1	0	2	0		3	7	4	5	3	3		3	5	1	12
	3	4	5	7	1	3	3	1		4	7	4	11	5	7		1	2	4	4		3	8	2	5	1	8		2	5	4	9
	3	9	2	4		7	2	9		2	2	1	8	4	11		2	0	3	1		5	3	5	3	2	10		2	3	15	8
	3	5	2	6		6	2	6		2	2	4	7	2	5		3	2	1	4		8	8	1	5	4	6		2	2	7	8
	4	4	3	2		4	1	2		2	1	3	3	6	9		2	4	8	4		3	3	2	10	2	5		2	9	2	6
	1	9	2	6		6	6	5		3	2	1	5	3	9		1	3	4	6		1	2	6	4	3	10		1	3	7	7
	2	3	2	8		3	3	2		5	3	4	6	4	11		2	4	1	5		3	5	3	5	4	5		2	8	5	4
	1	8	7	1		3	8	8		2	8	1	7	5	7		1	8	2	2		4	0	6	3	3	8		7	4	15	10
	2	7	2	5		6	2	7		1	2	2	10	1	9		6	9	1	7		3	4	2	5	4	7		2	3	2	9
	2	3	1	9		5	3	0		2	3	1	8	4	5		3	3	3	6		4	6	4	0	3	8		0	2	5	6
	2	5	3	2		3	2	2		6	3	4	3	1	8		1	5	2	6		1	3	1	2	1	5		1	4	6	5
	4	5	4	8		4	1	3		3	1	1	4	1	5		1	7	2	6		3	4	3	0	2	7		4	6	4	7
	2	3	1	4		6	4	8		2		2	8	4	10		1	3	1	6		4	5	2	0	1	3		0	3	6	4
	2	5	3	7		7	1	3		2		1	4	4	9		1	5	2	3		3	4	3	3	4	7		1	3	1	9
	2	3	1	4		7	1	3		3		1	8	3	5		2	2	4	5		3	0	0	0	2	4		5	7	5	9
	1	6	2	6		4	3	10		4		0	5	9	6		5	5	1	5		2	7	2	0	4	10		4	3	5	14
	2	2	3	7		6	2	5		5		3	9	3	8		1	5	2	7		5	0	0	0	3	6		5	0	12	7
	1	3	6	5		5	4	7		3		3	7	2	6		3	3	8	2		2	2	2	0	2	9		5	4	3	8
	2	5	1	4		7	4	6		2		2	0	2	4		3	5	4	8		2	2	2	2	6	7		1	9	2	4
	2	8	7	4		4	3	5		1		5	7	2	8		2	3	2	5		3	2	1	0	4	10		2	2	6	13
	3	3	2	5		4	2	2		2		2	3	1	7		4	7	5	3		3	0	4	12	3	8		4	12	2	15
	3	6	1	5		4	2	4		1		0	5	5	10		4	4	2	4		2	2	3	6	1	6		4	3	6	2
	5	9	1	5		9	1	3		4		3	3	4	6		2	4	1	2		1	1	3	13	1	8		2	1	4	4
	3	7	2	12		6	1	11		4		0	4	3	6		3	4	3	3		2	5	5	7	1	3		7	2	5	1
	1	4	0	6		11	2	5		3		1	5	2	4		5	9	2	5		2	2	0	13	0	7		5	6	7	3
	3	5	2	8		4	2	1		4		1	1	5	6		1	5	7	1		2	0	0	11	2	5		3	9	9	9
	2	1	0	5		6	3	3		6		1	4	3	9		3	4	2	4		3	2	0	9	1	5		2	4	10	5
	2	6	1	11		5	6	2		5		0	5	2	6		3	5	4	3		2	0	0	6		8		4	6	1	9
	3	6	3	9		6	4	6		2		0	0	4	3		3	6	4	7		4		0	5		4		2	2	1	3
	1	2	2	7		6	2	6		1		0	3	7	7		2	4	2	1		4		1	4		2		5	0	1	5
	1	8	2	4		7	3	3		1		0	4	5	4		2	7	3	2		4		2	9		5		3	8	2	2
	5	3	3	2		6	4	5		3		0	12	2	10		1	6	3	5		2		2	8		5		4	5	5	18
	2	4	1	7		4	6	3		2		3	2	3	11		4	3	4	7		3		0	10		9		1	2	3	7
	2	5	3	8		2	2	2		3		2	0	4	8		4	2	2	4		1		5	4		7		11	8	0	4
	1	5	4	8		3	3	4		2		4	5	6	17		8	3	1	6		2		2	11		5		4	3	6	3
	3	5	2	5		1	2	2		5		2	0	3	4		0	3	1	5		4		1	8		7		2	0	9	8
	1	3	3	6		8	2	7		2		3	9	3	7		3	5	4	4		4		2	9		2		9	0	3	1
	3	6	2			7	1	3		3		4	4	2	8		1	6	4	9		5		0	5		10		4	7	5	4
	2	5	2			2	5	7		2		6	5	1	4		1	9	4	2		0		1	11		7		8	0	4	2
	3	5	1			7	2	5		3		0	10	1	5		1	3	6	6		8		0	9		4		2	2	2	4
	5	5	2			3	2	2		2		5	0	4	4		2	4	1	5		5		6	9		9		0	1	1	4
	5	10	3			4	2	6		3		2	0	6	2		2	6	1	6		2		0	10		7		3	2	5	12
	1	8	4			6	3	10		3		2	5	1	7		6	4	4	9		1		2	4		7		7	0	11	3
	3	3	6			2	4	5		4		4	1	3	8		1	5	1	1		0		3	8		4		3	2	3	3
	1	5	4			8	6	6		2		4	3	2	8		2	9	6	4		2		11	7		2		5		3	2
	3	6	1			5	2	2		4		3	0	1	0		0	4	1	4		7		2	7		2		2		4	7
	4	5	4			6	3	5		6		3	0	3	2		1	10	5	5		2		3	6		8		2		1	8
	2	4	4			9	4	9		3		3	2	4	1		2	5	2	2		3		3	13		6		3		5	9
	2	4	2			4	1	4		1		2	0	3	5		3	6	0	1		1		5	2		6		1		6	8
	4	5	2			6	1	2		2		5	2	2	6		1	4	1	3		2		7	11		11		11		9	8
	1	4	3			4	1	3		3		2		3	7		1	5	3	10		3		3	7		8		5		4	6
	3	3	3			4	2	0		1		2		3	7		3	8	4	3		1		3	6		5		4		0	7
	2	3	3			5	1	3		3		1		2	3		1	2	2	3		4		12	9		5		2		3	4
	2	6	2			1	2	1		1		4		1	4		2	5	2	2		5		3	10		12		1		3	3
	2	3	5			3	1	1		2		4		3	11		2	3	2	0		4		3	10		6		5		2	4
	4	4	1			6	1	4		1		4		1	4		1	10	3	1		1		3	5		6		4		7	1
	3	3	1			3	1	3		2		1		3	4		1	7	4	1		5		6	5		9		3		7	0
	0	3	0			2	5	4		3		2		4	10		0	4	1	2		2		1	7		11		9		3	0
	1	6	2			5	4	1		2		0		8	6		5	4	2	12		1		12	4		3		3		3	0
	1	2	1			6	5	2		4		3		6	5		2	5	4	4		2		4	10		5		3		4	4
	3	5	5			4	2	2		2		5		2	3		1	7	2	6		2		4	9		13		4		2	0
	4	7	1			7	1	3		2		3		3	3		4	7	2	5		3		4	5		6		5		6	4
	4	4	3			5	4			4		2		1	13		1	9	2	0		4		2	14		9		2		6	0
	3	9	4			7	2			1		3		7	2		2	2	5	0		1		5	6		7		3		4
	4	2	2			8	1			4		3		2	4		4	2	2	0		4		3	7		4		1		1
	3	4	1			6	5			1		1		1	3		2	5	1	3		4		3	7		8		2		7
	2	8	3			10	3			7		5		3	0		3	5	3	2		1		5	13		2		4		2
	3	4	4			3	1			1		2		4	1		6	7	4	2		3		4	9		6		9		2
	4	8	4			4	0			3		2		3	7		2	6	5	6		5		2	5		5		3		3
	1	3	2			1	1			6		3		3	0		6	5	2	1		5		5	10		0		8		8
	4	5	1			5	2			2		2		1	4		4	4	3	1		5		3	8		9		4		2
	4	6	1			4	3			1		1		1	0		3	9	3	2		3		4	5		8		3		4
	4	3	2			5	3			2		1		6	3		1	10	8	3		4		5	13		3		0		1
	5	6	3			4	2			2		1		2	0		4	3	3			3		5	8		7		4		2
	3	2	8			5	1			2		2		0	2		3	7	1			3		5	13		5		1		6
	2	9	1			5	4			3		4		1	0		5	5	0			4		3	3		6		0		3
	3	6	2			7	2			4		2		3	2		3	5	3			4		3	8		11		1		4
	2	4	3			3	4			3		0		1	1		9	6	2			1		5	9		5		1		4
	1	4	1			1	2			4		2		4			1	2	3			4		6	11		4		3		2
	2	4	5			7	2			8		1		7			3	3	3			3		4	12		5		1		3
	1	7	2			3	2			2		5		2			3	6	5			4		2	8		8		2		2
	3	4	4			3	3			5		4		0			1	7	2			5		7	8		6		3		2
	4	7	4			2	1			2		4		3			3	5	7			2		7	7		5		0		2
	1	5	2			8	1			2		7		0			4	4	4			2		2	7		4		3		3
	2	5	2			2	2			3		3		4			1	4	5			2		3	5		8		3		6
	3	5	1			4	5			3		3		2			3	8	3			1		3	5		7		3		5
	2	3	2			6	2			4		3		0			0	2	3			2		4	5		0		2		9
	2	3	2			3	2			3		1		0			1	3	2			7		1	3		4		7		5
	3	3	1			3	3			5		5		1			4	2	1			4		3	7		4		2		3
	4	2	1			1	2			4		1		1			2	7	0			4		2	8		6		1		1
	4	6	3			7	1			3		1		1			1	4	3			6		5	9		9		4		2
	2	1	1			5	2			2		1					2	6	2			2		4	4		3		2		5
	0	6	2			4	1			4		7					4	3	1			5		2	6		4		4		5
	2	3	4			3	1			3		7					4	5	2			1		2	3		7		2		2
	0	4	3			2	2			2		8					2	4	3			3		4	6		5		5		3
	2	3	0			3	3			5		1					4	0	0			1		4	11		4		3		1
		2	2			2	1			4		3					4	7	5			1		3	7		9		3		4
		2	1			8	4			4		2					3	8	5			1		3	7		2		3		2
		5	1			0	1			3		3					2	4	3			2		2	12		1		5		5
		3				5	1			1		2					3	3	1			5		6	6		7		4		10
		4				5	4			3		3					1	2	2			2		5	14		8		5		5
		0				6	2			1		3					2	5	4			4		5	6		0		0		6
		16				5	2			1		1					4	3	2			2		4	0		7		3		8
		4				3	0			4		4					7	5	2			1		3	9		13		11		1
		7				2	2			3		3					1	4	3			2		4	3		11		2		13
		4				1	2			3		6					2	2	2			3		5	9		10		4		5
		4				4	3			4		3					2	3	1			3		4	2		6		3		2
		2				3	0			3		5					2	4	1			3		3	8		4		2		4
		4				0	3			1		3					1	1	4			4		2	7		0		1		1
		3				3	3			6		3					2	1	1			4		4	7		5		4		2
		3				5	5			4		3					1	4	3			2		2	4		0		0		2
						3	5			3		2					1	4	2			3		4	9		9		1		4
						2	3			0		4					2	10	7			2		7	9		1		2		5
						2	1			2		1					1	5	1			2		3	3		0		4		1
						3	4			5		2					1	4	1			2		3	11		4		0		2
						1	4			2		3					1	4	3			2		9	4		8				7
						8	2			3		4					3	5	2			4		3	16		2				5
						1	1			4		3					5	1	1			1		3	8		0				3
						4	7			5		3					1	6	5			2		1	1		2				5
						0	1			7		2					7	4	2			1		5	9		0				3
						1	4			1		3					2	7	2			1		2	6		0				8
						0	1			2		1					3	8	2			3		1	3		0				2
						0	2			4		2					1	3	0			4		5	3		0				3
						10	2			5		5					3	4	3			4		4	5		6				15
						3	2			3		4					2	3	5			3		2	5		5				4
						7	1			2		2					4	4	3			8		5	5		6				14
						5	2			4		3					1	5	4			5		1	9		7				8
						5	2			5		1					3	7	0			3		3	7		3				1
						8	2			5		2					5	2	3			3		6	8		6				2
						7	3			0		2					3	6	6			1		4	10		5				3
						9	1			6		4					3	5	2			1		4	3		7				3
						4	1			2		5					1	5	3			3		5	13		7				1
						7	1			1		8					3	3	1			3		2	8		9				6
						5	4			2		5					2	2	2			6		3	8		7				13
						9	2			3		3					3	10	4			3		7	6		5				3
						8	5			7		2					3	3	5			3		5	6		2				2
						5	1			3		2					6	6	3			6		9	6		9				4
						15	1			4		2					3	4	2			2		3	2		10				1
						8	5			5		6					4	6	4			4		1	5		14				3
						5	2			3		1					4	5	2			2		3	8		6				1
						7	4			3		1					1	2	2			5		1	7		7				4
						6	4			5		3					1	9	1			3		5	4		8				3
						5	1			2		3					1	5	2			2		3	4		9				4
						5	1			3		3					2	4	2			2		4	3		8				4
						12	1			4		3					4	3	2			1		5	0		5				1
						8	1			1		4					5	5	0			2		2	2		13				4
						6	2			1		6					3	5	1			3		2	0		9				4
						8	1			3		3					1	8	0			4		2	3		5				4
						2	2			2		2					3	1	1			3		5	8		9				1
						7	0			2		2					3	2	4			1		3	1		11				3
						3	0			3		2					4	4	2			2		6	9		5				0
						4	2			4		4					1	3	2			3		2	5		13				1
						2	1			3		2					2	5	3			2		1	10		6				0
						2	1			4		3					2	5	1			3		8	0		4				2
						7	2			2		4					5	3	6			0		5	7		4				2
						5	0			1		2					3	10	3			3		2	0		7				6
						7	2			2		2					1	5	3			5		2	0		4				2
						3	2			2		3					3	5	3			5		4	0		6				1
						3	4			1		1					3	2	5			6		5	0		6				0
						9	1			5		1					3	3	7			7		2	4		16				4
						5	3			2		0					1	0	2			3		3			5				2
						3	1			4		4					2	2	2			1		5			7
						4	4			4		3					3	3	1			3		2			9
						5	2			3		5					4	4	2			1		3			6
						6	2			7		5					2	4	1			3		5			7
						5	2			3		3					1	11	5			1		7			5
						9	3			3		4					3	3	6			2		6			5
						7	5			1		3					1	5	5			6		4			5
						5	1			1		5					3	6	5			1		4			7
						4	2			7		1					2	2	2			1		3			4
						2	1			3		11					3	4	4			1		1			4
						3	5			2		3					2	4	4			1		7			9
						5	1			1		7					2	6	4			0		3			9
						3	1			6		2					3	3	4			2		2			9
						3	5			1		3					1	4	3			1		3			5
						5	1			1		1					4	3	3			3		9			2
						3	1			2		3					2	1	2			5		7			10
						4	3			3		1					2	3	1			3		4			10
						4	1			2		3					2	2	6			3		3			5
						7	3			1		3					4	2	3			3		4			5
						2	3			1		3					2	3	3			5		3			8
						10	1			2		5					1	5	2			4		6			8
						5	3			1		3					2	3	3			4		2			10
						4	3			7		4					3	6	5			2		4			8
						1	2			1		6					2	6	4			4		3			7
						6	1			3		5					1	1	3			4		2			7
						3	1			1		1					1	8	4			3		6			6
						4	1			1		2					4	2	4			1		3			7
						3	1			4		3					1	3	5			2		4			5
						2	2			2		2					1	3	6			3		2			4
						6	1			1		3					3	9	2			5		1			3
						10	2			1		3					3	4	5			3		5			10
						3	3			1		4					5	4	6			0		2			5
						4	4			0		4					2	1	1			3		4			7
						8	1			4		2					4	6	5			4		5			3
						2	2			2		2					3	0	1			1		5			10
						3	4			0		3					6	4	2			2		1			5
						3	1			2		1					3	4	1			5		1			8
						3	1			1		2					1	6	4			1		7			4
						3	1			0		1					3	3	4			2		6			6
						4	2			1		2					3	3	3			4		3			4
						3	1			3		3					1	9	2			2		4			5
						2	1			1		2					1	4	1			5		3			9
						3	1			0		2					4	3	2			0		2			4
						0	3			1		1					1	7	4			2		3			6
						0	3			1		0					4	3	5			1		5			3
						0	1					6					1	6	1			2		2			8
						1	4					3					1	10	2			2		3			13
							2					1					6	1	1			0		4			5
							1					0					6	0	1			3		2			6
							2					6					6	0	5			3		4			4
							2					4					2	5	1			4		5			6
							2					2					6	0	2			4		2			6
							1					2					3	1	1			2		2			2
							6					0					3	2	4			4		2			5
							3					5					1	0	3			3		5			7
							3					3					1	0	7			6		8			4
							1					1					1	1	2			5		1			5
							2					1					2	2	2			3		4			5
							3					3					2	0	2			5		1			11
							2					1					3	1	4			2		4			4
							4					5					2	2	3			3		9			5
							1					1					0	3	1			4		3			1
							1					5					1	4	3			2		1			5
							1					2					3	1	4			4		1			6
							1					1					2	1	3			4		1			11
							6					3					2	3	3			5		3			7
							0					3					3	8	3			3		1			4
							2					4					5	3	2			1		3			5
							6					4					1	4	6			9		8			6
							2					0					2	7	2			2		4			7
							2					6					1	5	3			1		4			10
							1					7					4	6	3			3		1			7
							1					2					3	6	4			7		5			2
							2					3					1	5	4			0		4			6
							1					2					4	3	5			1		2			8
							3					2					2	10	2			0		4			7
							3					3					2	8	1			0		3			5
							4					2					1	5	2			2		7			9
							1					3					2	10	4			2		1			1
							1					1					2	5	3			1		4			13
							4					3					3	5	2			1		1			7
							2					0					2	4	3			1		2			7
							2					4					5	8	2			4		4			2
							1					5					2	5	1			2		2			7
							2					1					1	6	3			1		2			4
							1					4					2	3	4			2		3			8
							0					3					7	5	4			3		1			9
							0					0					1	6	1			2		3			7
							2					6					1	5	1			2		2			11
							1					3					4	2	1			0		1			5
							1					4					2	5	1			3		5			8
							2					1					2	2	7			3		1			10
												6					2	5	4			2		7			6
												3					2	5	4					2			7
												4					3	0	3					0			5
												1					2	6	4					1			0
												2					3	6	4					2			5
												1					1	7	1					3			3
												2					3	4	2					2			6
												3					1	6	4					2			2
												6					3	6	3					5			7
												4					3	7	5					2			8
												2					2	4	3					5			14
												4					4	3	4					2			3
												4					1	8	4					1			6
												1					1	3	2					3			4
												2					1	1	3					3			9
												2					3	7	1					4			5
												3					3	7	1					7			9
												4					4	2	2					4			6
												1					1	6	1					4			6
												3					2	2	2					4			9
												0					2	6	2					3			2
												1					3	3	1					2			6
												2					2	3	2					2			13
												3					2	1	5					0			0
												4					4	6	5					5			8
												1					2	3	3					1			5
												2					1	1	2					0			3
												5					4	3	4					2			2
												3					5	6	1					2			4
												1					2	5	2					2			4
												3					1	10	3					3			5
												2					1	4	2					2			4
												2					1	7	3					3			6
												2					3	5	3					1			5
												0					2	8	2					0			3
												0					1	3	5					0			6
												1					4	2	1					2			5
												0					5	7	3					2			17
																	3	10	6					6			4
																	2	9	6					0			6
																	2	2	3					2			4
																	2	5	2					1			2
																	1	6	1					1			0
																	3	2	1					2			5
																	2	4	4					0			3
																	1	4	3					0			2
																	2	5	2					0			1
																	2	4	5					4			7
																	1	5	2					1			3
																	2	4	3					5			9
																	2	7	1					7			3
																	2	8	1					1			11
																	2	3	2					4			3
																	5	3	1					2			6
																	4	4	3					2			9
																	3	3	2					2			2
																	1	1	1					1			4
																	5	3	9					2			3
																	1	2	3								9
																	1	2	4								5
																	3	7	3								6
																	2	4	6								2
																	1	9	2								1
																	3	2	2								4
																	2	4	1								0
																	4	1	1								8
																	4	7	2								6
																	1	2	1								4
																	1	8	5								0
																	3	8	5								0
																	0	0	2
																	0	6	4
																	5	2	4
																	2	6	8
																	2	4	2
																	3	4	3
																	0	4	2
																	3	6	2
																	2	2	6
																	3	2	3
																	2	2	1
																	1	3	2
																	0	4	1
																	5	10	3
																	4	5	2
																	4	7	4
																	1	3	8
																	3	6	1
																	4	2	2
																	2	5	1
																	1	3	1
																	2	6	1
																	3	4	5
																	2	3	4
																	1	4	1
																	1	2	6
																	2	8	3
																	6	2	7
																	4	3	2
																	4	3	6
																	2	3	8
																	5	2	2
																	1	2	0
																	1	8	2
																	2	3	1
																	6	4	7
																	2	4	0
																	1	1	2
																	2	2	1
																	1	1	1
																	2	4	0
																	3	1	2
																	4	4	2
																	3	4	2
																	2	2	2
																	3	6	2
																	1	2	7
																	2	2	1
																	4	5	1
																	2	3	1
																	2	9	5
																	3	7	1
																	1	4	0
																	3	1
																	1	1
																	2	2
																	2	5
																	2	4
																	2	3
																	2	2
																	2	3
																	5	4
																	1	3
																	3	8
																	7	2
																	4	9
																	1	3
																	3	4
																	4	7
																	2	6
																	2	1
																	2	10
																	2	7
																	2	8
																	2	4
																	3	6
																	2	4
																	5	1
																	5	3
																	3	4
																	5	5
																	1	3
																	4	4
																	1	9
																	2	5
																	3	8
																	1	6
																	1	5
																	3	4
																	1	3
																	2	7
																	2	8
																	2	2
																	2	6
																	1	3
																	3	2
																	3	1
																	1	3
																	3	4
																	1	5
																	1	3
																	1	2
																	3	8
																	3	1
																	2	2
																	3	2
																	3	3
																	4	4
																	2	2
																	3	2
																	4	5
																	2	3
																	2	2
																	1	3
																	3	3
																	3	6
																	2	7
																	3	1
																	3	5
																	1	2
																	3	2
																	1	1
																	3	3
																	1	3
																	4	6
																	6	5
																	2	1
																	3	3
																	3	7
																	1	8
																	3	6
																	2	6
																	6	2
																	5	2
																	2	2
																	4	9
																	2	7
																	2	3
																	2	0
																	2	3
																	5	12
																	2	2
																	5	2
																	1	4
																	1	3
																	3	1
																	3	5
																	2	1
																	4	5
																	2	0
																	3	4
																	2	2
																	3	2
																	2	4
																	5
																	6
																	2
																	2
																	3
																	3
																	3
																	1
																	2
																	1
																	1
																	2
																	4
																	0
																	3
																	1
																	1
																	2
																	2
																	1
																	3
																	3
																	2
																	5
																	6
																	1
																	4
																	6
																	1
																	7
																	3
																	1
																	1
																	6
																	1
																	1
																	2
																	1
																	3
																	2
																	4
																	5
																	4
																	3
																	1
																	2
																	1
																	4
																	2
																	0
																	1
																	2
																	4
																	3
																	5
																	5
																	2
																	0
																	2
																	4
																	3
																	2
																	0
																	2
																	1
																	2
																	2
																	1
																	2
																	2
																	1
																	2
																	4
																	2
																	7
																	1
																	0
																	3
																	2
																	3
																	3
																	2
																	2
																	1
																	2
																	0
																	1
																	1
																	1
																	2
																	2
																	1
																	2
																	3
																	0
																	5
																	2
																	0
																	1
																	1
																	5
																	2
																	6
																	1
																	1
																	2
																	3
																	0
																	1
																	1

## Sheet: Figure 5
	5b							5d					5e											5f
	DMSO	0.5µg/ml Tm	2µg/ml Tm	DMSO	0.5µg/ml Rap	5µg/ml Rap		DMSO	10µg/ml Tm	DMSO	10µg/ml Rap														2% Dex			0.5% Dex
	6	8	10	4	10	5		0	2	0	1														WT	pex3∆		WT	pex3∆
	6	4	8	3	5	8		1	5	1	6													REP1	100	47.8632		100	10.1154
	2	3	9	3	4	2		3	1	3	6													REP2	100	46.4039		100	9.91594
	6	3	4	3	9	6		1	4	1	3
	1	10	6	8	9	4		1	2	1	3
	3	5	7	8	5	6		1	2	1	5
	3	12	13	1	3	3		1	2	1	0
	3	3	8	4	6	5		1	3	1	3
	1	6	10	5	2	3		1	7	1	5
	3	3	11	3	7	4		2	2	2	1
	5	8	9	5	6	4		1	2	1	0
	5	3	8	4	8	4		1	5	1	4
	1	9	9	4	4	5		2	2	2	9
	4	6	3	5	3	4		2	2	2	1
	3	3	13	5	5	4		1	2	1	2
	0	5	8	4	3	6		1	1	1	3
	3	2	12	7	11	5		1	2	1	1
	2	9	7	2	5	4		1	5	1	2
	1	3	15	2	7	3		2	3	2	6
	4	4	7	3	4	2		2	2	2	1
	2	7	10	5	4	6		2	2	2	1
	1	4	7	4	5	4		2	5	2	4
	2	8	11	2	11	1		1	2	1	2
	2	4	10	2	2	2		1	4	1	1
	1	5	10	2	8	3		2	7	2	1
	2	7	4	2	9	6		1	3	1	0
	4	9	10	2	2	5		0	4	0	1
	1	12	2	2	5	5		2	1	2	7
	2	3	10	3	4	3		2	4	2	3
	1	4	8	1	5	4		0	6	0	8
	2	4	3	3	2	7		2	5	2	10
	3	8	11	4	4	5		3	4	3	7
	7	6	7	4	4	3		0	0	0	2
	1	6	6	4	3	3		0	2	0	2
	1	6	7	2	7	3		1	3	1	3
	1	6	9	4	3	5		1	3	1	3
	3	6	13	5	4	7		2	3	2	7
	3	5	4	5	3	7		1	2	1	3
	4	6	10	1	3	4		1	1	1	4
	1	6	10	4	8	5		1	3	1	2
	3	7	5	2	2	3		1	1	1	8
	2	7	3	5	1	6		1	2	1	3
	5	2	5	3	8	4		1	5	1	4
	1	9	7	3	3	2		1	5	1	1
	2	6	7	5	4	6		1	5	1	9
	2	9	4	3	3	2		3	4	3	1
	4	3	10	4	4	4		2	5	2	3
	3	6	8	3	2	6		2	7	2	1
	1	5	9	3	5	2		1	2	1	7
	1	5	1	7	7	10		1	3	1	3
	2	7	8	3	6	6		1	1	1	6
	3	5	5	2	7	4		1	1	1	7
	2	10	12	3	3	2		2	2	2	2
	2	3	4	3	8	6		3	2	3	4
	2	5	7	1	5	7		1	2	1	4
	1	2	14	4	3	7		0	5	0	1
	1	10	10	2	2	10		2	1	2	2
	3	2	5	2	4	12		1	1	1	3
	1	4	7	7	5	3		2	2	2	2
	2	0	7	3	2	3		2	3	2	4
	7	18	6	3	5	5		1	10	1	5
	4	10	6	1	6	6		3	3	3	2
	2	9	9	6	4	5		1	4	1	2
	1	7	4	2	5	3		1	2	1	1
	4	7	4	5	5	4		2	6	2	2
	5	2	7	3	5	7		2	2	2	1
	2	4	10	4	4	2		1	7	1	6
	2	4	1	4	1	1		2	4	2	7
	2	2	7	4	1	3		1	1	1	3
	2	8	3	1	4	4		2	6	2	3
	1	9	6	1	2	2		1	7	1	3
	3	7	5	3	6	7		2	3	2	1
	3	5	3	5	13	7		0	5	0	2
	1	7	7	1	3	4		1	1	1	4
	2	5	3	2	2	2		1	2	1	12
	2	5	6	2	7	8		3	4	3	2
	2	6	3	6	2	8		0	5	0	7
	5	5	0	2	3	4		0	3	0	0
	1	3	4	2	9	2		2	3	2	1
	4	6	6	2	2	5		1	6	1	6
	4	4	0	1	4	7		1	0	1	1
	1	4	13	3	6	3		2	5	2	4
	4	9	11	3	5	5		2	2	2	3
	4	1	9	2	0	5		2	3	2	2
	2	7	5	1	4	3		1	3	1	3
	2	11	13	4	4	4		0	7	0	5
	2	8	10	4	5	7		2	2	2	8
	1	3	7	4	2	4		1	5	1	1
	3	7	10	5	5	3		0	5	0	4
	3	2	11	3	4	8		1	4	1	1
	2	10	6	2	1	7		1	2	1	4
	3	7	10	7	5	4		1	1	1	4
	3	8	11	1	1	2		1	3	1	1
	1	3	8	1	4	6		1	1	1	3
	4	7	5	1	2	8		0	2	0	3
	3	5	9	3	3	4		3	1	3	5
	10	5	13	1	0	1		0	0	0	5
	2	6	8	6	3	2		0	6	0	4
	1	7	11	1	1	0		0	2	0	2
	2	6	7	1	2	0		1	1	1	4
	6	9	2	2	12	6		0	3	0	2
	1	10	6	3	5	10		3	0	3	3
	2	5	4	1	5	5		1	4	1	0
	4	6	9	4	4	3		0	5	0	2
	2	7	3	5	10	6		1	1	1	0
	3	7	8	2	3	9		1	2	1	1
	5	7	7	3	4	2		0	1	0	0
	5	2	8	6	11	4		1	2	1	2
	2	4	7	1	3	3		2	3	2	1
	1	4	11	2	6	6		0	1	0	5
	2	3	14	3	1	8		0	2	0	2
	3	5	5	1	4	3		1	4	1	1
	2	3	6	1	6	4		0	2	0	5
	3	3	7	3	3	7		1	5	1	4
	2	3	6	1	5	5		0	2	0	4
	2	8	6	1	5	3		1	1	1	2
	4	5	11	3	6	3		4	3	4	2
	1	15	3	3	3	3		1	3	1	3
	2	2	12	4	6	4		2	3	2	2
	3	6	10	4	5	9		0	1	0	1
	3	5	8	4	3	4		1	1	1	4
	2	5	3	2	8	5		0	5	0	5
	1	8	14	8	3	2		1	6	1	6
	4	11	11	3	1	2		2	0	2	1
	1	6	9	3	8	2		1	4	1	6
	2	5	4	1	4	4		2	2	2	1
	1	9	11	1	6	1		2	4	2	3
	5	8	1	3	2	6		2	3	2	7
	2	6	10	4	7	4		2	1	2	6
	3	6	5	4	2	4		1	4	1	0
	3	4	9	8	5	3		2	1	2	0
	4	5	4	4	3	5		2	2	2	4
	2	5	5	2	1	5		4	3	4	3
	3	4	3	1	6	3		1	4	1	4
	3	2	6	5	4	5		0	2	0	4
	2	6	7	3	5	7		2	1	2	6
	3	2	5	1	1	1		2	5	2	3
	4	2	6	4	6	4		2	1	2	4
	5	9	8	4	4	9		3	1	3	2
	2	4	7	4	6	2		4	4	4	1
	7	3	3	3	3	5		1	2	1	3
	3	3	8	2	5	3		2	2	2	3
	3	6	18	2	5	4		0	2	0	4
	2	5	9	4	3	2		3	5	3	1
	4	8	8	1	1	3		2	1	2	3
	2	5	8	2	8	7		2	4	2	5
	2	4	8	3	3	1		1	7	1	5
	1	2	8	4	5	4		2	2	2	1
	3	8	4	1	4	5		0	4	0	3
	2	2	2	2	3	6		1	2	1	3
	1	5	5	1	5	2		1	1	1	1
	4	1	6	1	4	2		1	4	1	5
	3	4	10	1	6	6		1	5	1	7
	4	2	11	2	3	1		1	1	1	4
	9	3	6	1	3	3		1	6	1	0
	3	2	11	3	3	7		1	0	1	2
	4	2	9	6	3	6		0	3	0	4
	5	1	9	3	4	3		0	2	0	8
	6	2	10	5	4	8		1	1	1	0
	1	3	7	3	7	5		0	2	0	0
	4	3	10	2	3	4		1	3	1	1
	2	5	6	6	3	4		0	5	0	5
	1	6	7	2	1	6		1	1	1	7
	6	6	8	2	4	4		1	4	1	2
	1	5	13	4	5	12		1	5	1	8
	2	5	14	2	4	2		1	4	1	1
	2	1	11	2	3	6		0	1	0	3
	1	5	6	2	1	6		2	9	2	5
	3	7	8	5	4	9		2	1	2	3
	1	2	5	6	3	5		0	2	0	2
	3	3	7	6	5	5		1	1	1	3
	0	4	7	2	4	3		0	3	0	2
	1	4	8	1	3	5		2	3	2	1
	3	2	4	2	5	7		1	5	1	1
	3	7	10	3	4	4		0	1	0	0
	5	7	2	3	6	3		2	3	2	4
	3	4	8	2	1	3		0	3	0	6
	3	3	6	3	1	3		0	3	0	1
	4	3	5	4	8	4		0	3	0	9
	3	3	5	4	7	3		3	1	3	1
	2	2	7	1	7	5		1	3	1	3
	5	7	8	1	4	3		3	12	3	1
	6	6	8	3	10	6		1	1	1	1
	4	9	5	1	4	8		1	4	1	2
	3	8	11	1	8	3		0	2	0	2
	8	2	4	2	4	13		1	0	1	8
	4	7	8	4	11	4		1	2	1	2
	3	4	6	1	4	5		2	2	2	3
	2	7	14	4	5	6		2	1	2	3
	3	5	5	3	3	2		2	2	2	1
	3	8	5	5	6	3		0	4	0	4
	1	8	11	1	4	6		0	4	0	3
	3	4	5	1	0	14		1	1	1	7
	4	2	8	3	10	1		1	2	1	5
	2	8	5	1	6	3		3	5	3	5
	7	5	17	4	4	4		1	3	1	1
	1	7	5	3	2	4		0	4	0	0
	4	3	9	1	5	7		1	2	1	1
	3	2	9	3	5	6		0	3	0	1
	2	5	10	2	8	7		2	1	2	3
	3	5	7	2	1	4		1	2	1	4
	10	5	4	1	3	3		2	0	2	6
	1	2	9	2	3	1		1	4	1	1
	1	2	2	2	4	4		0	0	0	1
	6	3	4	1	3	1		1	4	1	3
	1	4	0	2	5	3		2	1	2	4
	5	9		0	1	0		0	3	0	2
	2	4		4	2	0		1	1	1	3
	1	4		2	5	5		1	1	1	1
	1	4		1	7	3		1	2	1	1
	6	4		1	7	10		1	4	1	1
	1	6		2	4	5		1	4	1	1
	2	6		1	5	7		0	2	0	7
	5	3		5	7	5		0	3	0	3
	2	0		2	5	11		1	2	1	1
	1	7		1	2	4		1	4	1	3
	3	4		1	3	9		5	4	5	3
	6	4		6	3	1		2	2	2	1
	2	9		1	2	3		3	8	3	3
	1	6		5	9	2		1	6	1	1
	5	4		4	2	2		3	1	3	3
	4	6		5	4	3		1	3	1	1
	1	6		2	8	1		2	3	2	4
	2	1		1	3	5		1	1	1	1
	3	2		3	8	4		0	1	0	1
	4	4		3	4	4		1	2	1	1
	6	4		3	4	5		1	2	1	0
	2	3		5	3	4		4	0	4	1
	4	3		4	5	7		1	1	1	3
	2	2		5	4	7		1	2	1	2
	3	1		1	3	7		2	2	2	9
	5			4	5	6		0	3	0	2
	2			1	2	8		1	1	1	6
	2			1	13	3		2	5	2	1
	2			1	4	7		1	5	1	3
	2			5	5	4		3	0	3	2
	2			5	4	6		3	3	3	0
	2			4	4	6		1	1	1	2
	3			2	1	3		4	4	4	0
	4			3	5	8		1	0	1	5
	2			2	3	4		1	0	1	1
	3			3	2	3		3	2	3	2
	4			1		6		0	2	0	0
	4			1		2		0	0	0	0
	0			2		5		0	1	0	6
	6			6		2		2	5	2	2
	1			2		4		0	2	0	1
	2			2		5		0	2	0	1
	5			3		4		1	0	1	2
	1			3		2		0	1	0	1
	3			4		3		2	3	2	1
	5			2		4		0	3	0	0
	2			3		4		1	3	1	5
	1			3		6		1	1	1	2
	3			5		2		1	3	1	3
	0			5		6		2	5	2	7
	2			4		3		2	0	2	5
	1			3		4		1	1	1	1
	0			2		1		1	3	1	1
	3			1		2		3	3	3	1
	1			8		6		1	3	1	0
				3		6		0	1	0	1
				3		2		0	2	0	6
				1		1		1	5	1	3
				3		3		1	4	1	0
				3		3		2	2	2	3
				3		3		0	5	0	2
				3		6		1	3	1	0
				3		0		3	2	3	10
				1		1		3	2	3	2
				1		3		1	5	1	0
				5		3		1	5	1	0
				2		1		1	4	1	0
				2				2	3	2	3
				6				1	3	1	1
				2				1	3	1	7
				4				2	6	2	6
				6				2	3	2	11
				5				1	5	1	10
				2				4	2	4	7
				7				1	2	1	10
				4				1	4	1	6
				3				0	4	0	6
				1				0	3	0	1
				0				4	2	4	3
				2				2	3	2	6
				2				1	2	1	0
				3				0	4	0	11
				2				1	4	1	8
				2				0	2	0	3
				2				0	1	0	2
				4				0	1	0	4
				3				2	5	2	9
				2				1	1	1	4
				2				2	4	2	3
				1				1	6	1	1
				3				2	4	2	15
				4				1	1	1	2
				3				1	4	1	1
				3				4	4	4	9
				3				0	2	0	6
				2				1	3	1	8
				2				1	2	1	4
				0				1	7	1	2
				1				2	3	2	6
				2				1	4	1	2
				2				3	8	3	4
				3				1	3	1	3
				5				1	2	1	15
				5				2	7	2	3
				3				0	4	0	1
				5				2	4	2	1
				2				1	2	1	4
				2				0	2	0	3
				2				1	3	1	3
				2				2	2	2	0
				6				3	3	3	5
				4				1	1	1	2
				4				2	2	2	7
				2				1	2	1	2
				1				3	5	3	2
				1				1	4	1	3
				3				0	4	0	1
				6				1	2	1	6
				1				1	1	1	5
				1				1	6	1	5
				1				2	2	2	1
				2				0	2	0	1
				2				1	5	1	8
				6				2	2	2	0
				2				1	3	1	1
				2				1	1	1	3
				3				2	3	2	5
				1				1	3	1	0
				1				1	1	1	10
				1				1	2	1	1
				4				2	1	2	2
				2				2	2	2	1
				2				3	2	3	2
				2				1	5	1	2
				7				0	6	0	5
				2				1	5	1	1
				0				1	0	1	4
				2				1	2	1	7
				4				1	1	1	3
				1				1	2	1	1
				1				2	5	2	1
				5				2	2	2	2
				2				2	1	2	11
				0				2	1	2	1
								1	3	1	4
								1	1	1	1
								2	0	2	2
								1	2	1	0
								1	1	1	0
								1	1	1	3
								0	2	0	3
								4	1	4	8
								1	5	1	4
								2	2	2	4
								2	4	2	0
								1	3	1	1
								1	5	1	8
								2	2	2	4
								1	1	1	2
								0	4	0	3
								2	3	2	1
								2	1	2	4
								1	1	1	3
								0	3	0	2
								1	3	1	1
								2	3	2	4
								2	4	2	7
								1	5	1	2
								1	3	1	1
								1	2	1	11
								0	5	0	1
								1	2	1	5
								1	1	1	1
								0	2	0	1
								1	1	1	3
								0	6	0	6
								0	4	0	1
								1	5	1	1
								0	5	0	3
								1	6	1	0
								1	4	1	10
								1	9	1	9
								2	10	2	6
								2	2	2	0
								1	2	1	2
								1	3	1	4
								2	2	2	2
								0	2	0	2
								3	6	3	1
								1	3	1	5
								2	3	2	4
								1	4	1	8
								0	1	0	3
								1	1	1	4
								1	4	1	4
								2	10	2	1
								0	7	0	3
								1	0	1	5
								1	4	1	9
								0	3	0	0
								3	2	3	1
								0	6	0	1
								2	4	2	4
								2	3	2	3
								1	3	1	5
								1	4	1	1
								0	2	0	0
								1	2	1	1
								1	0	1	3
								2	3	2	3
								1	3	1	0
								1	2	1	5
								0	3	0	8
								1	4	1	7
								0	1	0	3
								0	2	0	3
								1	0	1	1
								1	4	1	3
								2	5	2	1
								2	2	2	2
								1	0	1	2
								3	2	3	3
								2	3	2	8
								1	2	1	5
								0	4	0	0
								1	0	1	0
								1	1	1	0
								3	5	3	2
								3	3	3	1
								2	4	2	0
								1	4	1	11
								2	5	2	8
								1	4	1	2
								1	1	1	2
								2	3	2	2
								1	1	1	1
								1	4	1	0
								1	1	1	1
								1	6	1	4
								0	3	0	3
								1	3	1	9
								1	2	1	1
								1	0	1	1
								1	2	1	0
								1	1	1	2
								1	1	1	0
								2	3	2	2
								0	1	0	8
								1	4	1	1
								1	4	1	1
								1	1	1	1
								2	0	2	2
								0	0	0	7
								1	2	1	3
								0	1	0	3
								3	7	3	1
								2	2	2	4
								1	5	1	1
								1	3	1	0
								1	3	1	2
								0	1	0	5
								1	3	1	0
								1	4	1	1
								1	3	1	2
								0	3	0	3
								2	3	2	3
								1	3	1	1
								1	2	1	1
								3	5	3	1
								2	1	2	0
								0	1	0	2
								1	9	1	0
								0	0	0	1
								1	1	1	5
								0	3	0	5
								1	1	1	8
								0	1	0	6
								0	4	0	4
								0	3	0	10
								2	5	2	0
								1	4	1	6
								1	1	1	6
								2	5	2	1
								2	1	2	3
								0	0	0	1
								2	3	2	3
								2	0	2	4
								1	1	1	2
								1	3	1	1
								4	3	4	6
								1	1	1	5
								1	3	1	3
								2	1	2	2
								1	5	1	6
								2	1	2	2
								2	10	2	15
								2	3	2	2
								3	7	3	4
								2	2	2	0
								2	4	2	2
								1	1	1	6
								1	2	1	7
								0	0	0	2
								1	2	1	5
								0	2	0	9
								1	1	1	9
								0	1	0	5
								1	4	1	3
								1	2	1	5
								1	5	1	8
								0	3	0	5
								2	0	2	5
								1	2	1	1
								3	4	3	13
								1	1	1	1
								1	3	1	5
								0	0	0	17
								0	3	0	11
								1	4	1	2
								2	2	2	1
								0	1	0	2
								2	0	2	4
								0	0	0	1
								2	4	2	2
								1	3	1	2
								1	1	1	2
								2	4	2	2
								3	1	3	1
								1	1	1	5
								1	1	1	6
								1	2	1	6
								2	2	2	1
								3	2	3	7
								2	3	2	4
								0	0	0	5
								2	4	2	9
								3	6	3	1
								0	4	0	5
								1	8	1	3
								0	3	0	2
								0	3	0	3
								1	3	1	7
								2	6	2	3
								1	2	1	2
								2	6	2	3
								1	7	1	0
								1	2	1	4
								0	3	0	3
								0	2	0	3
								0	3	0	3
								1	1	1	6
								2	8	2	1
								0	4	0	2
								3	0	3	8
								3	3	3	3
								1	1	1	4
								0	1	0	10
								1	3	1	0
									8		8
									2		4
									1		2
									2		5
									0		1
									3		1
									2		0
									4		4
									3		3
									2		2
									1		3
									4		2
									3		2
									4		7
									5		4
									5		1
									7		9
									2		9
									3		9
									2		3
									1		3
									1		9
									2		5
									4		5
									3		3
									7		5
									2		1
									1		9
									2		2
									2		3
									2		3
									1		5
									1		2
									2		1
									6		3
									2		0
									3		4
									7		1
									1		1
									4		1
									3		3
									3		0
									1		1
									4		6
									3		7
									4		8
									3		0
									1		6
									5		2
									4		5
									8		1
									5		0
									2		3
									6		3
									4		1
									1		2
									0		4
									6		3
									5		3
									10		5
									3		5
									3		1
									5		10
									2		1
									2		3
									2		3
									6		1
									2		3
									2		9
									1		3
									2		11
									2		7
									1		3
									4		0
									4		1
									4		9
									4		3
									2		2
									3		0
									5		3
									6		8
									1		2
									1		4
									1		7
									2		1
									9		0
									2		0
									2		3
									12		3
									3		2
									1		2
									2		2
									2		3
									1		0
									0		1
									0		0
									2		5
									0		1
									3		0
									4		1
									0		6
									5		2
									3		3
									2		5
									6		2
									3		8
									5		11
									4		2
									1		6
									4		2
									4		2
									1		2
									2		2
									3		1
									3		1
									5		4
									3		9
									2		1
									1		1
									2		0
									1		7
									3		2
									4		5
									2		2
									3		3
									5		3
									5		3
									1		9
									4		1
									1		7
									2		0
									1		0
									0		2
									1		0
									1		12
									3		4
									1		3
									3		0
									1		9
									1		2
									3		3
									2		0
									5		0
									4		1
									2		5
									7		2
									4		1
									2		5
									6		3
									3		7
									3		4
									1		1
									2		3
									1		11
									1		1
									5		5
									4		2
									1		1
									2		0
									3		2
									4		2
									3		2
									1		0
									2		2
									2		2
									0		0
									1		16
									2		0
									2		2
									3		0
									6		2
									1		2
									3		2
									3		1
									1		2
									1		4
									1		3
									3		5
									1		2
									1		3
									1		3
									3		2
									1		9
									5		1
									1		1
									3		2
									2		1
									1		3
									2		1
									2		4
									0		8
									2		2
									1		2
									4		3
									3		0
									6		0
									2		0
									5		1
									0		1
									1		0
									1		3
											2
											0
											1
											0
											10
											1
											1
											1
											2
											0
											1
											1
											2
											1
											0
											0
											1
											1
											1
											0

## Sheet: Figure 6
	6b													6c
	DMSO			4-PBA			Tunicamycin			Rapamycin				Genotype	Secondary_treatment	Primary_Tm_conc_p1_log10	Mean_corrected_fluorescence_minus_0_primary
	Rep1	Rep2	Rep3	Rep1	Rep2	Rep3	Rep1	Rep2	Rep3	Rep1	Rep2	Rep3		PEX16 KO	DMSO	0	0
	0.0191344	0.0192321	0.017276	0.0362032	0.0221124	0.0284201	0.0214749	0.0202218	0.0248212	0.0279676	0.0191712	0.0241167		PEX16 KO	DMSO	1.908	0.0383156
	0.0256138	0.017238	0.0263875	0.0215669	0.0263593	0.0314274	0.0418058	0.0342571	0.0237818	0.0207152	0.0280937	0.0226094		PEX16 KO	DMSO	2.193	0.0811309
	0.0153568	0.0184276	0.0184567	0.0302587	0.0182873	0.0266798	0.0256876	0.0252805	0.0197794	0.0251099	0.0240334	0.0274933		PEX16 KO	DMSO	2.493	-0.127637
	0.0199317	0.0138804	0.0196062	0.0229847	0.0245817	0.02619	0.0290977	0.0237453	0.0258958	0.0124563	0.0170278	0.0244269		PEX16 KO	DMSO	2.797	-0.0228871
	0.0210513	0.0204597	0.0187073	0.0306561	0.0286356	0.0226273	0.015945	0.0182785	0.0245807	0.0221928	0.0184876	0.0288684		PEX16 KO	DMSO	3.079	-0.0636135
	0.0162505	0.0109239	0.0162056		0.0361065	0.0240146	0.0223621	0.0205356		0.0251285	0.0187242	0.0267545		PEX16 KO	DMSO	3.398	-0.00630416
			0.0191154			0.0253484		0.0249282			0.0205939	0.0183786		PEX16 KO	DMSO	3.699	-0.0013067
			0.0152334			0.0232077		0.0139681			0.0279897	0.0228568		PEX16 KO	DMSO	4	-0.17754
														PEX16 KO	DMSO	4.3	-0.123102
														PEX16 KO	Tm	0	0
														PEX16 KO	Tm	1.908	0.0022952
														PEX16 KO	Tm	2.193	0.0844765
														PEX16 KO	Tm	2.493	0.0764269
														PEX16 KO	Tm	2.797	0.179206
														PEX16 KO	Tm	3.079	0.00920712
														PEX16 KO	Tm	3.398	0.0534516
														PEX16 KO	Tm	3.699	0.0670596
														PEX16 KO	Tm	4	0.0582541
														PEX16 KO	Tm	4.3	0.0771696
														WT	DMSO	0	0
														WT	DMSO	1.908	0.025581
														WT	DMSO	2.193	-0.0642205
														WT	DMSO	2.493	-0.155591
														WT	DMSO	2.797	-0.14917
														WT	DMSO	3.079	-0.211532
														WT	DMSO	3.398	-0.268282
														WT	DMSO	3.699	-0.282675
														WT	DMSO	4	-0.293839
														WT	DMSO	4.3	-0.371769
														WT	Tm	0	0
														WT	Tm	1.908	0.187416
														WT	Tm	2.193	0.324782
														WT	Tm	2.493	0.112446
														WT	Tm	2.797	0.248075
														WT	Tm	3.079	0.246926
														WT	Tm	3.398	0.241188
														WT	Tm	3.699	0.194294
														WT	Tm	4	0.223726
														WT	Tm	4.3	0.265614

## Sheet: Figure 7
	7b					7c			7d									7e					7g
	WT_DMSO	WT_Tm	atg36∆_DMSO	atg36∆_Tm		WT	atg1∆		WT_DMSO	WT_Tm	vps1∆_DMSO	vps1∆_Tm	dnm1∆_DMSO	dnm1∆_Tm	vps1∆dnm1∆_DMSO	vps1∆dnm1∆_Tm		Testname	NegBinInteractTermCoefficientFull	ZeroInteractTermCoefficientFull	PvalLRTdiffResponseFDR			WT_DMSO	inp1∆_DMSO	inp2∆_DMSO	WT_Tm	inp1∆_Tm	inp2∆_Tm
	1	10	2	5		2	5		3	5	4	7	4	9	2	3		vps1∆	0.0680995	-1.69262	1.72077e-17		Rep1	2.22	36.78	46	1.8	21.64	23.11
	3	7	5	6		1	6		3	11	2	4	3	5	2	6		vps1∆dnm1∆	0.0605054	-1.40938	1.60737e-13		Rep2	1.54	42.35	43.21	2.31	29	20.39
	3	6	4	8		0	9		2	5	0	2	5	7	2	1		atg36∆	-0.221173	0.216935	8.15044e-13
	2	8	2	9		2	3		3	8	1	1	2	2	0	2		dnm1∆	0.0357794	-0.233193	0.46237
	1	6	4	4		3	3		3	4	5	6	1	6	1	3
	3	8	1	5		4	2		2	6	1	3	5	8	2	4
	3	6	1	3		5	2		3	7	3	5	3	4	0	5
	4	5	4	11		4	5		4	5	1	2	5	6	0	2
	4	5	3	2		2	3		8	4	1	1	2	6	3	6
	2	8	2	9		2	4		6	7	3	2	2	1	5	3
	2	5	5	4		4	1		6	4	0	10	4	6	1	2
	3	7	4	8		2	6		4	5	1	3	2	3	4	4
	6	9	3	4		1	1		4	4	4	4	4	4	0	1
	1	3	2	8		2	1		2	6	2	3	2	7	2	5
	2	7	3	4		5	3		5	3	0	6	4	6	1	2
	2	8	4	5		3	3		4	5	1	5	2	7	1	2
	9	7	5	7		3	7		2	8	1	5	9	5	1	4
	3	5	5	8		7	6		6	5	2	7	6	7	3	3
	2	4	4	1		2	3		5	8	0	3	3	6	0	7
	7	5	3	6		3	2		1	7	2	0	1	5	2	4
	8	7	1	6		5	2		4	2	0	2	2	4	2	1
	5	6	4	9		1	2		2	5	5	4	4	7	1	3
	3	7	3	6		1	2		4	5	3	3	3	6	1	1
	6	3	5	4		3	2		2	5	3	2	5	3	1	3
	4	12	2	6		4	3		2	4	2	1	2	1	0	8
	2	2	3	4		1	1		4	9	3	1	4	4	2	4
	4	3	2	8		1	3		1	5	2	2	3	4	3	1
	5	6	2	8		2	2		5	6	1	2	3	5	2	1
	2	4	4	8		4	2		2	8	4	6	6	7	3	2
	1	1	1	7		2	3		3	6	1	2	3	5	1	1
	1	4	6	9		1	1		4	8	5	4	2	2	0	2
	2	7	1	4		6	2		5	4	2	4	2	6	0	7
	3	4	2	1		6	7		4	11	3	3	3	5	2	4
	6	7	3	4		2	6		4	2	2	5	4	5	0	6
	4	7	4	3		2	3		3	11	2	3	3	11	0	6
	4	7	3	3		3	2		2	9	2	4	3	6	3	3
	1	12	1	6		3	4		5	6	1	2	1	4	1	6
	3	6	5	7		5	3		3	5	1	1	3	3	2	1
	1	9	1	2		4	2		2	7	1	2	5	6	1	1
	4	11	1	8		2	3		2	7	1	1	1	4	1	3
	2	5	1	5		2	3		2	5	3	2	2	5	2	5
	2	5	3	7		2	3		3	4	1	3	4	6	0	4
	1	8	3	10		1	5		4	2	3	5	3	9	1	2
	2	9	5	4		1	2		2	9	1	4	3	4	2	5
	3	3	3	6		6	4		2	8	3	1	3	2	0	5
	5	3	3	7		1	4		3	7	2	4	8	5	0	2
	3	5	2	2		3	6		3	6	2	1	2	3	0	4
	3	9	3	6		3	3		4	8	2	2	4	4	1	1
	1	2	1	5		4	3		1	6	1	3	1	7	1	2
	1	10	3	2		3	3		1	1	1	4	2	3	0	2
	2	6	5	5		1	3		3	9	0	4	3	5	0	1
	3	5	4	4		5	4		2	4	2	5	2	10	4	3
	3	5	2	7		3	2		4	11	2	2	3	8	3	1
	5	11	2	6		4	1		4	4	2	2	2	4	0	2
	3	7	1	12		1	4		6	10	1	0	1	4	1	3
	3	3	2	1		2	6		0	5	1	3	2	3	1	5
	4	3	4	4		3	2		4	6	1	2	1	4	1	2
	1	2	4	4		3	4		2	4	1	1	4	4	1	5
	8	8	3	5		1	1		3	7	1	3	8	3	1	2
	3	7	3	2		3	1		6	8	4	2	2	4	4	5
	6	8	1	3		1	2		1	4	1	5	5	5	2	4
	1	4	2	5		1	2		3	11	2	3	3	5	3	2
	2	3	4	5		5	2		3	6	3	2	2	7	0	2
	2	6	1	3		0	3		3	3	0	5	2	6	1	1
	1	1	4	5		1	1		2	8	2	1	2	1	1	4
	1	4	1	4		5	5		1	7	2	2	6	3	1	1
	4	10	1	6		5	1		1	2	1	5	2	5	1	1
	4	5	2	7		2	2		3	5	0	5	4	5	0	4
	2	4	1	2		2	4		3	5	1	2	5	4	0	4
	6	11	3	4		2	4		4	6	0	2	5	1	1	3
	1	2	4	2		3	3		2	9	0	2	3	3	4	6
	2	4	2	4		2	2		4	3	2	2	0	4	0	3
	8	2	4	9		2	2		1	7	1	1	2	5	1	2
	1	6	5	8		1	5		3	4	1	2	5	2	3	1
	2	5	5	3		4	3		1	7	2	7	3	8	4	9
	1	3	2	11		1	4		2	2	1	1	3	3	1	4
	1	1	2	9		2	3		2	10	1	2	6	5	1	2
	2	6	2	8		1	7		3	8	3	3	1	5	3	2
	2	3	2	5		2	5		3	7	0	5	4	4	0	5
	2	5	3	6		1	2		2	7	1	2	1	5	2	1
	1	4	3	7		2	4		2	6	5	7	1	5	3	1
	4	10	5	10		0	3		1	7	5	3	2	11	1	1
	2	2	1	6		4	1		0	4	1	4	5	5	3	1
	1	2	5	6		2	3		4	4	1	3	5	1	1	3
	6	3	1	4		2	3		1	2	2	4	2	2	1	2
	3	7	1	8		3	2		8	7	3	2	2	4	2	6
	3	5	2	8		3	3		2	3	3	5	2	3	1	1
	5	4	4	6		3	3		1	3	0	1	3	7	3	6
	2	4	2	4		1	6		5	5	2	4	4	3	1	1
	1	5	2	6		4	3		4	5	2	1	2	6	0	1
	1	5	1	3		2	4		3	3	0	5	2	9	3	2
	2	3	7	6		0	4		5	7	2	1	2	8	2	2
	3	2	1	5		0	3		2	3	5	3	4	6	0	2
	3	5	1	9		2	3		5	7	1	2	1	11	0	3
	1	3	3	7		2	3		4	3	3	0	1	7	1	2
	3	5	1	8		3	2		4	3	2	1	3	8	2	1
	1	2	2	11		3	2		4	4	7	3	6	8	2	4
	1	2	1	8		2	3		4	7	1	2	3	5	0	4
	5	4	1	9		3	2		1	4	1	1	3	3	2	1
	2	6	1	7		3	3		8	2	2	2	3	7	4	1
	2	2	1	5		2	2		2	7	4	4	2	10	0	1
	2	6	2	7		5	7		2	6	1	3	4	6	1	0
	3	9	2	3		4	3		3	7	3	1	2	3	2	1
	3	2	2	12		3	4		6	3	1	4	2	2	1	0
	3	3	1	6		3	1		3	6	1	3	5	4	2	4
	2	10	0	4		1	2		3	3	3	4	3	7	1	3
	3	1	2	9		3	6		3	3	0	2	2	5	1	1
	4	3	1	9		2	2		6	4	1	2	3	2	1	1
	6	7	4	7		2	4		5	8	2	6	2	4	2	3
	1	3	3	4		6	2		4	5	1	1	1	6	2	4
	4	4	2	4		2	8		3	3	2	1	4	8	0	2
	3	5	3	8		2	3		4	8	1	5	2	6	0	6
	2	4	1	3		3	4		1	7	1	4	4	5	0	2
	2	0	2	3		2	4		1	3	0	1	3	3	1	1
	4	1	1	3		3	3		1	4	4	2	0	2	1	1
	1	3	3	6		1	3		2	3	1	1	2	3	4	2
	4	6	5	8		2	3		5	5	3	4	4	1	2	3
	3	3	4	5		2	0		6	3	0	5	3	8	3	1
	5	4	1	3		2	3		1	5	2	1	3	3	1	2
	3	8	3	6		0	2		3	4	1	5	2	6	1	5
	5	7	1	7		1	0		2	1	0	3	2	7	2	1
	1	4	3	3		2	6		5	6	3	3	4	5	2	1
	2	6	6	4		4	4		3	3	2	3	1	4	1	1
	2	7	6	5		1	6		2	1	1	4	0	4	3	4
	1	9	1	7		4	4		1	5	1	2	2	6	6	2
	2	6	3	5		4	1		2	2	1	2	2	5	2	1
	3	12	1	4		5	3		1	0	2	3	1	6	1	4
	3	6	4	6		4	4		1	1	1	3	1	7	4	2
	5	8	2	4		8	2		6	8	2	3	4	0	0	1
	1	5	4	2		3	3		2	0	4	3	3	2	2	3
	2	2	4	8		3	3		3	8	0	2	3	1	2	4
	2	8	2	4		2	1		2	2	1	0	2	4	2	3
	1	10	1	3		1	3		3	0	2	2	3	8	1	1
	2	10	4	5		3	2		2	0	2	2	2	3	1	1
	1	6	5	6		2	2		3	1	4	5	1	4	0	0
	2	12	5	5		1	4		2	2	2	4	1	4	1	2
	2	5	4	5		3	5		2	7	5	2	1	4	3	0
	4	5	1	3		2	0		2	10	0	4	1	6	1	1
	4	4	4	2		1	5		2	6	1	3	8	9	0	1
	1	6	2	2		2	2		1	10	1	3	2	4	1	2
	5	2	4	2		0	4		1	4	3	4	5	3	3	0
	1	8	2	2		1	1		1	10	1	1	2	3	0	4
	5	2	4	5		2	2		2	8	0	5	4	5	0	2
	2	5	3	3		2	1		3	8	0	4	3	7	0	0
	3	7	1	2		1	2		3	8	0	2	4	5	0	1
	1	7	3	0		2	4		3	6	0	2	4	3	3	2
	4	5	1	2		2	3		4	11	3	2	6	9	0	0
	4	4	5	3		1	4		3	5	4	2	3	4	1	0
	2	6	3	2		1	2		6	3	0	1	4	5	1	2
	3	11	6	2		1	3		3	4	3	2	2	2	0	1
	2	6	3	6		1	4		2	4	2	1	2	8	2	3
	4	10	5	2		1	6		1	8	3	0	6	5	2	2
	2	5	3	2		3	8		3	10	1	5	3	2	3	1
	2	4	3	0		5	3		3	7	1	2	3	5	2	2
	6	8	1	10		3	7		5	6	2	2	3	2	2	3
	5	7	3	6		5	3		5	3	2	5	2	5	2	7
	4	4	2	5		3	2		3	4	2	4	3	4	3	5
	2	6	4	9		2	2		2	2	5	1	4	2	1	1
	3	10	4	5		3	5		0	9	2	1	6	4	1	0
	3	11	2	4		2	1		1	6	1	2	1	3	1	3
	2	4	2	10		6	1		1	6	0	2	2	0	0	3
	3	6	2	6		4	3		2	12	0	3	3	2	3	3
	1	6	1	5		4	3		1	5	3	0	2	4	4	1
	1	11	2	10		1	10		2	4	2	3	3	14	1	2
	3	3	6	5		4	5		2	8	0	0	3	3	1	5
	6	2	4	9		2	2		5	4	0	1	2	7	1	3
	2	8	3	9		2	2		5	3	0	2	3	3	1	3
	4	8	1	8		1	4		4	3	0	2	1	7	1	3
	5	3	4	6		1	1		4	5	0	2	6	3	1	5
	4	5	1	7		4	7		1	6	2	0	3	4	1	1
	2	9	7	4		1	5		2	7	1	0	2	3	1	1
	2	9	5	8		3	3		5	5	1	2	2	8	2	1
	2	7	2	4		1	5		4	4	1	1	3	4	0	7
	5	8	4	6		2	4		1	6	5	4	4	8	1	4
	5	4	2	6		2	3		1	7	1	2	2	3	1	4
	2	5	3	6		4	5		2	4	0	1	2	1	0	3
	4	6	1	5		4	1		3	5	1	0	1	1	1	2
	1	8	4	7		2	2		4	5	2	5	1	1	1	4
	3	2	0	6		5	2		3	2	4	4	4	7	2	5
	2	8	2	9		2	0		1	6	3	4	3	1	0	1
	2	2	2	6		5	4		2	4	5	1	3	2	2	3
	3	5	1	4		2	2		1	6	0	2	3	2	2	3
	4	6	5	9		2	2		3	1	1	10	2	9	0	3
	4	6	1	7		2	4		4	8	3	6	2	8	0	1
	0	4	1	12		4	4		3	5	1	4	2	6	0	1
	2	2	1	6		6	2		4	8	1	1	2	6	1	4
	3	8	1	5		1	6		4	8	1	6	2	5	3	2
	3	5	5	4		6	2		3	6	0	2	5	8	1	1
	2	10	3	5		1	5		4	11	3	3	3	7	1	2
	3	3	4	9		2	1		2	7	2	2	6	3	2	0
	5	7	5	7		2	3		3	6	3	3	5	7	0	2
	4	7	3	8		2	2		2	11	2	4	5	5	6	8
	1	5	3	3		3	2		1	10	1	2	2	4	2	6
	4	6	3	2		2	4		2	9	2	4	3	4	3	5
	1	8	1	5		2	2		6	3	4	2	3	5	3	1
	5	2	2	8		1	1		3	4	0	4	5	9	2	1
	2	8	3	8		1	5		6	6	0	2	4	3	1	3
	2	3	2	4		2	2		1	3	4	2	2	7	1	1
	2	7	0	11		3	4		4	4	3	2	6	5	2	3
	5	3	2	6		2	1		3	8	0	3	6	7	0	2
	1	11	2	13		4	1		7	12	0	4	1	6	1	1
	2	6	8	6		3	3		5	4	3	1	3	1	0	1
	3	9	1	7		2	1		2	5	2	1	1	3	2	2
	0	7	4	2		4	6		2	2	0	2	5	4	1	3
	3	5	3	6		3	1		2	3	1	5	1	6	1	1
	2	4	1	3		2	3		0	5	0	2	2	8	2	2
	1	3	4	2		3	2		7	3	1	2	7	3	0	2
	1	6	2	6		2	2		2	3	0	4	2	11	1	1
	2	4	4	4		1	2		8	5	4	5	1	6	3	5
	1	5	4	1		1	5		2	6	1	4	3	7	1	3
	5	6	2	5		2	3		2	11	0	3	2	6	2	4
	3	6	7	4		2	6		1	12	0	2	2	2	2	0
	5	5	2	3		3	4		1	2	2	2	4	4	2	4
	1	7	1	4		3	2		4	2	1	1	1	6	2	1
	2	4	3	3		4	1		3	4	3	2	2	9	0	3
	3	6	4	6		1	0		4	6	2	2	3	5	1	3
	2	2	3	2		2	2		3	2	1	3	1	7	2	2
	7	5	8	7		2	5		3	4	1	1	2	10	1	0
	2	9	4	3		4	3		3	5	2	5	1	5	1	2
	2	5	4	1		1	5		3	7	0	2	2	12	0	0
	4	10	6	3		1	3		5	4	1	5	1	4	1	7
	3	0	2	1		4	2		3	7	0	3	3	6	2	2
	3	11	0	7		4	5		2	1	1	3	5	6	1	7
	4	2	4	0		1	5		4	11	1	2	2	3	2	2
	1	2	1	13		2	7		3	3	1	4	6	3	1	1
	2	0	4	10		3	2		5	6	0	3	3	2	4	2
	5	0	3	12		5	3		3	11	3	2	1	3	0	3
	3	0	2	5		1	11		3	7	2	2	3	10	4	4
	3	6	2	6		2	1		4	7	1	3	3	3	1	3
	2	6	4	9		2	2		2	1	2	2	1	5	1	4
	2	9	3	4		2	1		2	9	1	3	3	4	1	1
	1	9	2	7		3	3		3	6	1	2	2	3	2	0
	5	11	4	6		2	1		7	1	1	4	3	8	2	2
	1	7	1	7		2	1		4	6	2	1	1	5	3	3
	2	8	1	7		3	6		3	7	1	2	6	7	1	3
	3	7	6	7		1	2		7	3	1	1	4	8	1	2
	3	6	2	8		2	2		1	4	1	5	4	3	1	1
	1	8	2	7		3	1		4	2	0	4	2	7	1	2
	2	7	4	6		1	1		1	6	2	4	2	18	0	2
	2	4	2	6		1	5		1	3	1	5	2	5	1	3
	3	7	2	10		4	3		2	7	1	2	6	5	3	3
	1	6	2	8		2	6		3	6	0	3	6	5	4	7
	4	7	3	7		3	2		1	3	2	2	4	1	2	1
	1	4	2	5		2	7		2	3	2	2	3	4	2	4
	4	4	2	8		1	1		5	5	3	1	2	2	1	1
	2	5	2	6		2	3		4	2	1	3	1	4	1	0
	1	8	4	5		4	2		3	1	2	3	1	4	1	3
	2	5	2	5		1	0		2	3	4	2	2	2	4	0
	1	4	1	6		2	2		6	6	2	6	1	2	0	5
	2	12	1	8		3	5		3	4	3	3	4	7	0	4
	4	10	5	12		1	6		2	6	0	5	4	11	0	1
	3	6	2	12		1	4		1	1	1	2	3	1	1	3
	1	7	2	5		4	2		1	2	5	4	1	9	1	0
	1	7	3	12		1	3		3	4	4	2	1	3	2	1
	0	3	4	3		2	2		4	3	3	5	3	6	0	0
	2	3	3	7		6	1		2	0	1	5	1	13	1	0
	2	6	3	6		4	2		2	7	1	3	4	6	3	1
	0	3	1	3		2	5		1	6	2	4	1	6	2	2
	3	9	3	5		3	1		3	4	0	2	3	0	1	6
	1	3	1	5		2	2		4	2	4	2	3	6	0	4
	1	3	3	8		2	5		4	0	1	4	2	5	1	2
	2	8	2	8		1	5		4	5	0	7	4	4	2	1
	1	5	2	3		3	1		3	0	3	4	1	3	0	1
	2	5	4	3		2	1		2	0	6	2	2	2	1	2
	1	2	3	5		3	2		1	1	1	3	2	6	2	2
	5	6	2	1		1	2		2	2	5	1	3	6	1	2
	1	8	2	1		3	4		3	8	1	0	1	7	2	2
	2	4	2	2		2	1		2	9	1	2	1	4	0	2
	11	4	2	6		4	2		3	15	3	3	0	5	1	4
	5	5	4	1		1	1		5	4	1	2	5	10	1	1
	7	9	2	7		2	5		1	4	1	2	3	7	1	2
	3	4	1	3		3	2		2	5	1	2	3	7	0	1
	1	8	2	5		1	3		1	10	0	3	2	4	5	4
	3	10	3	1		1	2		2	5	1	4	1	7	2	8
	1	5	4	6		2	5		3	8	2	4	1	3	2	4
	3	10	1	14		2	1		2	3	2	1	1	2	1	3
	4	6	2	15		2	4		5	5	1	3	2	8	1	6
	5	5	4	7		4	4		2	9	2	3	5	5	1	3
	2	5	2	7		4	0		1	2	0	2	1	2	0	2
	2	6	2	6		6	2		3	3	1	1	2	2	1	4
	1	6	1	3		0	2		2	10	1	4	3	1	3	2
	3	8	1	3		4	2		1	6	2	1	2	1	3	1
	2	4	1	4		1	2		3	4	2	3	1	3	0	2
	4	5	2	0		1	3		1	5	2	0	1	0	0	6
	2	6	1	8		3	2		0	5	3	1	1	2	0	5
	6	8	2	3		2	3		2	8	1	1	1	1	0	1
	2	9	2	4		2	5		1	7	3	1	2	1	2	1
	1	3	5	12		3	1		1	5	0	1	1	0	0	3
	2	6	6	5		2	2		6	5	2	2	1	2	2	4
	1	7	4	8		3	1		3	12	1	3	2	5	1	0
	2	6	0	8		2	1		4	2	0	0	0	1	2	1
	5	4	2	11		6	5		3	10	1	2	0	3	2	2
	3	5	1	5		3	0		4	4	3	6	8	6	0	5
	1	6	1	5		3	3		5	9	1	8	1	11	1	1
	3	4	3	8		3	2		3	8	1	2	2	2	0	4
	4	11	2	8		4	1		8	7	0	4	1	5	2	1
	1	4	2	5		1	0		5	5	2	6	3	8	0	0
	0	11	1	11		3	8		4	7	2	2	2	4	1	3
	5	3	4	3		2	5		5	1	4	2	2	6	6	2
	3	10	2	8		3	4		3	8	1	5	4	2	3	1
	2	6	3	6		0	0		3	5	2	4	6	8	0	2
	4	5	5	7		0	2		1	9	2	2	4	5	4	6
	3	8	4	3		1	3		5	7	1	1	5	5	2	1
	3	3	3	10		1	2		3	6	3	3	2	3	1	1
	3	3	3	7		1	3		5	2	1	2	4	2	2	4
	2	5	3	5		1	4		0	5	3	5	2	10	1	1
	4	9	3	4		1	3		1	2	2	8	3	5	0	2
	3	6	6	10		3	2		0	8	1	3	5	4	0	5
	1	4	2	10		2	4		5	3	0	3	3	4	1	2
	6	5	3	6		1	1		2	2	2	0	4	8	2	3
	1	4	3	11		1	2		5	4	2	2	3	7	2	1
	3	4	5	4		5	5		4	6	1	4	3	6	1	3
	2	7	2	12		8	3		1	7	0	4	3	3	1	1
	1	4	1	10		11	1		4	7	2	6	4	6	0	3
	3	7	5	4		4	3		3	6	3	6	3	2	1	1
	3	11	2	5		1	2		1	9	2	4	2	5	1	4
	2	6	4	8		8	3		3	4	4	3	2	6	1	5
	4	0	1	5		7	3		5	1	3	3	3	3	2	4
	4	4	1	9		4	7		5	3	1	5	3	7	0	3
	4	9	2	4		4	4		5	5	3	3	4	5	1	5
	3	2	4	6		1	1		3	2	0	3	2	5	1	3
	3	7	3	6		0	4		3	4	1	8	1	8	1	4
	2	2	3	9		1	4		3	4	3	3	1	5	1	2
	1	6	7	6		2	5		2	3	1	2	2	8	0	4
	4	3	6	9		1	6		5	6	2	2	4	4	2	1
	6	4	1	10		1	1		3	0	1	3	0	5	3	4
	3	2	5	6		4	3		6	3	2	5	5	8	1	1
	5	5	2	4		4	3		1	6	2	5	3	6	0	3
	4	5	1	7		3	4		3	5	2	8	2	3	3	2
	2	10	2	9		4	8		5	4	1	2	1	5	2	2
	2	10	3	11		2	2		1	6	3	2	1	3	0	2
	8	8	2	10		1	5		3	3	0	2	3	6	0	1
	3	9	4	7		4	4		5	3	1	5	3	2	2	1
	2	5	6	7		1	3		2	2	0	2	1	3	2	0
	3	5	2	1		2	0		4	1	2	2	4	5	1	0
	5	5	4	5		4	1		4	3	1	2	4	4	1	2
	3	11	1	15		6	2		6	3	4	3	4	5	0	2
	3	2	2	3		6	3		2	2	1	2	6	7	0	1
	2	1	1	3		3	2		2	1	5	2	1	4	0	2
	2	6	2	1		3	2		3	1	1	4	1	8	1	2
	2	6	3	3		2	4		6	10	1	6	3	6	2	6
	2	5	1	5		1	1		3	3	1	3	3	4	0	2
	4	6	2	2		4	1		1	11	3	8	3	6	6	1
	4	4	1	1		2	2		4	4	4	3	2	7	1	1
	5	4	4	1		3	2		3	0	3	4	4	11	3	2
	6	6	1	4		4	1		1	4	2	2	1	7	0	0
	2	7	3	1		1	4		2	4	3	1	2	8	3	4
	1	5	2	11		2	2		5	4	3	5	4	8	0	3
	1	5	2	7		2	2		1	6	1	3	2	4	3	2
	7	2	3	10		4	3		1	6	3	4	5	5	0	1
	3	2	3	11		2	5		4	5	2	3	3	6	0	1
	2	1	5	8		2	3		5	8	1	2	3	2	2	7
	2	4	2	6		4	2		3	6	1	2	3	9	0	1
	6	3	2	8		2	1		4	4	1	3	4	11	3	1
	3	9	1	5		3	3		2	4	0	1	3	5	0	0
	4	1	4	7		1	2		4	6	1	3	2	4	0	0
	6	5	1	7		2	4		2	2	0	1	2	9	0	2
	1	4	1	10		2	2		2	7	1	2	2	4	0	0
	3	3	2	7		3	3		1	7	3	1	2	4	2	1
	3	4	3	7		3	1		2	8	2	4	2	9	0	1
	2	2	1	3		5	4		3	10	1	4	1	4	1
	5	4	1	8		1	3		2	6	2	1	3	5	4
	3	4	5	10		2	0		1	4	0	4	4	5	2
	3	7	5	11		3	3		2	7	1	2	3	6	3
	6	4	6	5		4	1		3	2	2	4	5	1	6
	2	6	2	7		2	2		3	8	1	4	2	3	2
	3	4	1	4		4	4		4	2	1	2	2	8	4
	2	3	1	10		3	3		5	9	5	1	4	4	3
	3	3	1	3		2	3		2	4	2	1	4	7	1
	2	3	2	10		3	4		2	4	0	2	1	8	4
	1	5	2	9		9	1		3	2	2	2	1	0	0
	3	7	2	6		3	0		3	5	1	5	2	3	0
	1	2	2	9		2	0		1	6	1	2	2	1	1
	2	10	1	6		2	3		2	6	0	1	3	6	2
	5	4	2	7		3	2		6	6	0	5	3	6	0
	4	5	2	6		2	3		3	6	2	1	2	3	0
	2	5	1	5		4	2		5	7	0	4	1	6	0
	2	6	2	10		3	0		4	2	0	1	6	3	6
	2	3	7	8		2	5		4	8	0	2	2	5	2
	5	9	2	5		2	4		2	8	4	2	4	4	1
	4	4	1	8		1	2		4	6	1	6	2	2	3
	0	4	2	7		1	3		2	4	4	4	2	5	2
	4	5	3	5		1	0		3	3	1	5	2	3	1
	5	4	2	8		4	1		4	6	1	4	1	5	3
	4	7	2	4		5	2		3	3	0	3	3	6	3
	3	5	2	6		1	3		2	4	0	3	4	6	1
	2	4	1	2		2	1		3	4	2	1	1	5	3
	2	4	3	7		2	2		1	5	3	3	3	5	2
	2	1	3	8		2	2		2	3	1	5	6	8	2
	1	3	2	4		10	2		1	6	2	2	3	3	2
	5	7	3	7		2	3		4	3	1	8	1	3	4
	3	5	2	5		4	3		3	3	1	1	2	5	2
	1	3	2	4		4	3		2	2	3	1	3	5	2
	4	4	2	5		4	1		4	3	1	2	5	4	1
	3	7	1	9		3	6		6	3	0	5	2	3	2
	1	3	3	4		2	1		1	4	1	4	4	2	0
	1	2	0	7		3	3		3	6	3	1	5	5	1
	2	0	4	5		2	1		3	6	0	3	6	2	1
	1	4	2	2		3	4		6	5	0	1	3	5	2
	1	1	1	6		2	3		8	10	5	3	1	1	1
	3	5	1	5		3	3		1	7	1	3	6	4	3
	3	2	3	6		1	6		6	4	2	2	2	2	1
	2	6	1	6		1	1		4	6	0	1	1	3	1
	4	4	2	2		10	3		5	8	1	2	1	5	1
	3	2	2	6		4	2		4	3	3	3	5	4	2
	1	2	2	4		2	3		2	5	2	2	3	3	1
	3	9	1	3		3	4		3	4	0	5	3	5	1
	2	7	2	6		1	3		2	5	0	1	7	1	0
	4	6	3	10		2	6		4	6	1	0	3	4	0
	3	4	5	6		1	1		6	3	2	1	0	4	0
	4	3	0	8		1	4		2	3	2	1	2	1	1
	4	5	3	8		2	5		2	1	2	7	2	2	2
	4	6	1	7		1	2		2	6	0	3	2	5	1
	3	0	3	6		1	3		1	2	0	4	3	6	1
	4	1	1	9		1	3		5	9	2	3	8	3	2
	5	2	2	2		6	2		2	5	0	2	2	1	1
	3	1	3	4		3	4		0	2	1	5	2	7	2
	2	3	1	1		0	5		3	7	3	0	2	2	2
	2	5	2	3		1	4		4	3	1	2	2	6	0
	2	6	5	1		2	1		2	5	0	4	4	9	2
	6	2	2			1	2		2	8	2	1	4	3	4
	3	0	1			3	0		2	8	0	2	4	4	2
	1	2	3			1	3		2	3	2	0	1	0	2
	2	2	1			3	1		2	3	1	3	6	3	0
	1	1	5			3	0		1	1	5	0	2	0	2
	3	6	1			3	2		1	3	3	0	2	2	3
	1	0	2			1	4		3	5	1	2	3	0	3
	4	3	0			5	4		5	3	2		1		4
	5	8	1			2	4		2	3	2		1		1
	4	2	3			2	3		7	6	2		3		1
	2	1	3			1	2		3	3	0		2		1
	4	2	1			1	5		3	4	3		2		2
	4	1	4			4	1		6	2	2		2		2
	4		4			4	3		3	2	0		2		2
	3		2			1	3		5	1	3		2		2
	2		3			1	1		3	5	1		3		1
	2		5			0	4		2	8	3		2		4
	6		1			6	1		4	5	2		0		1
	1		1			3	5		5	3	1		1		1
	2		0			2	2		4	10	1		0		1
	1		3			3	4		1	7	3		2		2
	6		3			2	2		1	8	0		1		4
	1		0			2	2		2	8	1		5		0
	3		2			3	4		4	4	2		3		1
	1		1			1	2		4	10	0		1		1
	0		1			1	4		2	7	1		2		1
	5		1			1	2		2	5	0		2		0
	0		2			1	3		3	11	1				3
	3		0			6	1		2	5	0				2
	1					3	2		5	8	0				1
	4					4	2		2	10	3				4
	3					3	1		10	5	0				1
	1					0	3		1	2	2				3
	3					1	2		3	4	0				1
	4					1	1		2	6	2				1
	3					1	3		1	4	1				1
	3					0	0		3	4	3				0
	4					2	0		4	10	2				0
	3					2	2		3	2	0				2
	4					1	4		3	8	1				1
	2					1	2		1	5	1				0
	3					0	1		4	6	3				0
	4					2	2		2	7	1				4
	3					1	6		1	6	0				1
	4					0	3		1	10	2				1
	1					1	2		4	4	3				2
	3					1	1		2	5	5				3
	4					1	2		3	9	0				1
	4					2	0		2	6	1				1
	4					1	1		4	1	2				2
	5					2	1		5	2	2				1
	2					2	1		2	4	1				2
	3					0	2		4	2	0				2
	2					1	2		4	6	1				1
	2					1	3		2	7	2				2
	1					1	2		1	6	0				1
	3					2	2		2	5	4				2
	1					5	2		2	1	0				1
	2					4	2		5	8	2				0
	2					3	2		3	5	1				2
	1					2	1		2	5	2				1
	2					1	6		5	7	1				0
	4					3	0		2	4	1				0
	4					3	8		2	4	2				3
	3					6	8		3	6	0				2
	2					13	3		2	9	0				1
	2					4	2		1	2	1				0
	2					3	4		5	5	3				1
	3					1	3		3	3	0				2
	2					2	9		4	5	0				4
	3					0	4		0	3	0				1
	4					4	6		3	4	1				0
	2					3	4		5	1	1				2
	6					4	3		3	4	2				0
	1					2	5		3	2	1				5
	2					5	3		3	6	1				1
	2					2	5		5	0	0				1
	1					1	5		5	5	0				1
	2					3	5		3	4	2				2
	1					2	2		2	10	1				0
	1					3	1		4	9	1				1
	4					2	4		1	4	1				1
	1					5	2		6	9	1				0
	2					6	2		1	0	2				2
	3					1	0		3	9	0				1
	1					2	2		5	2	0				3
	4					3	4		2	4	3				1
	5					2	2		1	0	4				0
	5					4	7		2	7	1				0
	3					3	2		1	1	1				0
	3					2	2		1	4	0				1
	2					5	2		5	6	1				1
	1					2	4		3	8	4				0
	4					3	2		1	4	0				1
	6					3	2		2	1	2				1
	1					3	1		7	3	2
	3					1	4		2	1	2
	2					3	1		3	2	1
	4					1	1		3	0	2
	4					1	7		2	3	2
	2					5	1		2	3	1
	2					1	1		3		2
	3					3	5		2		3
	2					4	2		3		1
	3					3	1		2		1
	2					3	4		2		2
	4					2	2		1		1
	1					4	4		3		0
	6					5	4		3		0
	2					5	1		2		1
	2					1	2		1		2
	2					2	4		3		4
	4					1	2		3		5
	4					3	2		4		1
	2					1	3		1		1
	2					2	2		2		2
	1					3	3		1		0
	4					1	3		3		2
	9					1	3		3		0
	3					2	2		1		2
	1					2	5		3		2
	2					5	5		1		2
	3					7	2		0		2
	2					1	7		3		2
	3					3	2		1		0
	1					2	3		2		1
	2					6	5		2		3
	5					1	3		2		4
	3					2	2		3		4
	2					1	4		4		2
	2					1	1		2		3
	3					2	1		4		1
	4					3	7		2		1
	3					1	5		3		0
	4					5	1		1		2
	5					4	3		3		0
	1					1	5		6		2
	2					2	2		2		2
	4					4	2		3		3
	3					1	1		2		1
	5					1	5		2		1
	2					2	4		3		1
	5					2	2		3		2
	4					2	2		2		1
	2					2	2		5		4
	6					4	5		2		2
	2					4	2		1		1
	6					4	5		1		1
	6					2	2		5		1
	2					2	3		1		5
	2					3	3		2		1
	4					2	3		4		3
	5					2	1		3		2
	2					1	3		1		0
	2					1	3		4		2
	3					5	2		1		0
	2					1	1		0		1
	2					1	2		1		2
	3					1	2		3		4
	1					2	3		6		3
	5					1	1		2		1
	4					4	0		1		2
	2					2	2		2		2
	3					1	3		2		0
	3					4	2		1		1
	1					1	3		2		3
	4					1	4		1		3
	6					3	1		1		1
	5					3	4		5		2
	4					3	4		2		2
	2					3	3		8		1
	1					1	0		6		0
	1					4	3		1		1
	8					3	1		3		1
	1					4	3		3		2
	3					3	2		1		1
	3					5	1		3		1
	4					4	3		1		1
	4					2	7		3		0
	3					5	1		4		1
	3					3	3		1		0
	1					0	3		3		4
	4					1	1		0		2
	3					0	1		3		1
	1					1	1		1		3
	3					1	3		7		0
	4					1	0		3		0
	2					4	3		2		1
	3					2	2		2		0
	2					2	1		3		2
	7					3	2		1		3
	2					3	1		2		0
	1					3	1		0		1
	2					1	2		1		2
	1					1	1		0		1
	1					0	3		4		0
	2					1	1		2		2
	5					5	3		4		2
	4					4	1		3		3
	2					2	2		3		2
	1					1	1		6		4
	3					0	5		3		3
	4					1	1		1		0
	3					3	2		4		5
	2					2	1		1		0
	3					2	1		2		2
	2					1	4		3		2
	4					3	1		2		1
	2					0	3		4		2
	2					1	1		2		2
	1					0	1		2		2
	4					0	1		5		1
	3					1	1		4		5
	2					2	4		2		2
	2					1	0		5		0
	3						2		3		3
	2						0		3		1
	1						1		7		1
	6						1		4		1
	3						0		4		2
	1						2		1		0
	2						1		2		5
	3						3		2		6
	7						1		1		3
	3						0		4		2
	2						1		2		0
	1						1		1		1
	4						2		3		1
	2						1		5		2
	2						7		1		2
	2						0		2		1
	5						0		4		2
	4						0		2		2
	1						4		6		4
	3						3		3		2
	3						2		4		0
	1						0		1		3
	5						1		2		1
	1						0		2		3
	2						0		4		1
	1						0		5		2
	1						0		2		0
	1						1		4		3
	2						0		4		1
	1						1		3		2
	2						1		4		2
	1						0		2		0
	3						2		4		3
	5						6		2		1
	3						3		3		3
	1						3		1		3
	1						3		1		2
	6						3		1		3
	2						4		0		1
	1						4		1		2
	2						3		3		3
	2						4		2		4
	5						5		5		3
	2						3		1		1
	6						2		2		2
	3						6		2		1
	6						7		2		1
	3						1		2		1
	2						0		3		0
	2						2		5		3
	4						10		0		2
	3						5		1		0
	4						4		1		1
	1						2		1		1
	3						0		3		1
	4						7		3		2
	1						4		3		2
	3						3		3		1
	2						3		2		1
	2						2		5		2
	1						8		4		0
	3						4		6		3
	1						2		1		1
	4						3		5		1
	1						1		4		1
	2						6		1		3
	3						3		4		3
	4						6		5		1
	2						4		2		1
	4						2		1		2
	3						5		1		2
	0						12		4		2
	7						0		5		0
	2						2		1		4
	2						7		3		0
	6						4		2		3
	1						3		0		1
	1						2		3		1
	0						7		4		0
	0						4		1		1
	1						4		3		3
							4		1		0
							3		3		2
							2		3		0
							5		4		3
							7		2		0
							5		3
							2		4
							8		2
							2		1
							2		1
							7		1
							3		3
							0		3
							6		4
							5		2
							3		4
							3		5
							5		2
							3		3
							1		4
							1		2
							3		2
							4		3
							4		1
							4		2
							3		1
							3		3
							4		3
							1		3
							6		1
							5		4
							2		3
							2		4
							3		3
							6		2
							6		1
							4		1
							4		7
							2		2
							4		2
							3		2
							4		2
							5		1
							3		1
							3		2
							2		4
							3		1
							3		3
							2		6
							1		4
							2		4
							4		2
							4		1
							2		2
							1		4
							5		7
							2		5
							2		1
							0		2
							3		0
							4		3
							4		3
							2		2
							0		2
							9		3
							2		0
							4		6
							5		1
							1		1
							2		2
							3		2
							1		1
							3		3
							5
							4
							4
							3
							3
							8
							2
							1
							4
							1
							3
							6
							2
							5
							1
							3
							3
							4
							2
							3
							3
							0
							5
							4
							5
							3
							7
							2
							4
							2
							3
							3
							8
							8
							8
							5
							1
							5
							3
							5
							4
							1
							0
							1
							3
							1
							2
							2
							3
							9
							1
							2
							2
							2
							6
							4
							4
							2
							2
							6
							5
							1
							5
							2
							1
							3
							2
							6
							5
							5
							2
							1
							2
							2
							8
							3
							7
							1
							3
							0
							0
							3
							3
							1
							4
							0
							5
							1
							3
							3
							3
							5
							0
							4
							2
							0
							4
							2
							2
							2
							6
							3
							4
							2
							1
							3
							2
							1
							1
							4
							1
							2
							2
							3
							2
							5
							2
							0
							5
							3
							4
							5
							2
							2
							5
							2
							1
							4
							0
							3
							1
							6
							2
							2
							5
							2
							4
							3
							3
							2
							1
							4
							0
							3
							2
							3
							5
							3
							2
							1
							6
							2
							2
							5
							5
							4
							2
							4
							4
							2
							2
							3
							3
							5
							5
							4
							3
							3
							2
							1
							1
							4
							2
							3
							1
							2
							1
							2
							4
							1
							4
							2
							4
							5
							2
							4
							4
							2
							4
							2
							1
							3
							6
							3
							1
							2
							1
							4
							2
							3
							5
							1
							3
							1
							6
							2
							1
							1
							7
							1
							3
							3
							3
							2
							2
							3
							1
							3
							3
							1
							2
							6
							1
							1
							1
							3
							1
							1
							1
							2
							3
							2
							3
							2
							2
							4
							5
							5
							0
							2
							6
							2
							2
							3
							2
							2
							2
							0
							3
							2
							0
							1
							6
							0
							1
							2
							4
							0
							2
							3
							0
							0
							3
							0
							3
							2
							5
							2
							2
							1
							1
							0
							1
							1
							2
							3
							1
							1
							2
							2
							1
							3
							0
							1
							3
							0
							2
							0
							1
							0
							0
							2
							0
							1
							3
							1
							2
							2
							1
							1
							1
							2
							2
							1
							2
							3
							1
							1
							4
							2
							5
							3
							2
							1
							3
							2
							1
							1
							2
							3
							5
							6
							1
							5
							5
							2
							5
							1
							1
							1
							1
							3
							1
							7
							2
							2
							1
							5
							2
							7
							1
							3
							1
							3
							5
							1
							1
							3
							3
							1
							5
							1
							3
							3
							1
							6
							3
							3
							1
							5
							2
							3
							2
							3
							3
							2
							3
							3
							2
							3
							6
							1
							4
							2
							3
							2
							8
							2
							1
							1
							3
							3
							2
							2
							3
							4
							5
							1
							3
							3
							6
							4
							2
							3
							1
							2
							1
							3
							3
							2
							4
							2
							3
							2
							2
							3
							2
							5
							2
							3
							3
							2
							2
							2
							2
							1
							1
							1
							1
							6
							2
							1
							2
							5
							5
							0
							4
							3
							6
							1
							3
							1
							1
							4
							3
							3
							5
							4
							0
							2
							1
							2
							1
							2
							1
							4
							1
							1
							1
							3
							2
							1
							3
							3
							3
							1
							2
							1
							3
							2
							1
							1
							2
							1
							1
							3
							5
							2
							2
							1
							1
							2
							2
							2
							3
							3
							2
							3
							2
							1
							3
							1
							1
							1
							4
							2
							1
							5
							1
							0
							0
							5
							0
							1
							2
							2
							0
							0

## Sheet: Figure 8
	8a			8b			8c				8e
	SD	SD-Ino		SD	SD-Ino		WT	cho2∆	opi3∆		WT_DMSO	WT_Tm	∆QD_DMSO	∆QD_Tm
	1	3		24.4894	27.9067		2	6	7		6	8	1	3
	3	5		25.6329	22.868		1	10	11		3	8	2	2
	3	1		25.7244	20.8722		0	5	4		2	9	1	3
	6	6		21.6492	23.7649		2	5	3		3	5	6	6
	4	4		21.0276	26.4394		3	12	5		3	7	3	4
	3	4		26.2694	27.7075		4	12	6		4	1	2	8
	4	3		21.9258	22.9523		5	18	12		1	1	5	7
	4	1		26.9663	22.6449		4	11	6		1	6	5	6
	4	5		22.8658	23.0867		2	6	8		1	4	5	3
	4	7		26.2851	20.8647		2	6	7		4	3	4	2
	6	2		21.3363	22.2968		4	8	3		6	5	4	3
	5	3		21.0969	24.25		2	12	9		2	4	3	2
	2	2		20.4242	26.3266		1	1	4		0	2	3	4
	3	2		22.1818	21.1703		2	9	10		2	5	1	4
	2	4		21.3711	26.4088		5	2	4		0	7	4	5
	5	1		28.4815	22.4709		3	7	9		3	7	4	7
	4	3		21.5108	21.5159		3	6	5		3	2	2	3
	3	4		24.6885	20.3271		7	6	10		3	2	2	5
	6	3		21.9732	21.69		2	8	3		3	6	3	5
	1	3		23.9418	22.0016		3	8	10		5	5	4	5
	2	4		23.5684	22.5259		5	7	4		3	5	1	4
	1	6		21.9129	26.4533		1	3	8		5	7	2	2
	4	0		27.4143	22.7048		1	11	2		3	7	6	3
	2	1		23.681	25.2136		3	0	14		2	6	2	6
	7	6		23.9275	21.4475		4	2	6		4	7	2	5
	1	8		22.7711	23.5048		1	4	7		2	9	4	3
	5	3		24.9409	23.0834		1	1	4		5	6	1	11
	1	10		25.488	23.6464		2	5	5		4	8	1	2
	3	2		22.0537	22.0205		4	8	12		3	2	2	7
	5	3		22.7258	24.0523		2	3	6		2	7	1	1
	3	4		30.1091	25.0866		1	4	6		5	7	5	5
	3	4		22.6122	22.366		6	12	7		3	7	3	5
	3	4		23.7762	24.459		6	5	3		2	2	0	7
	4	2		22.963	24.1801		2	3	2		2	12	4	4
	4	3		23.3751	23.0919		2	9	9		5	2	1	8
	3	3		22.7344	21.9577		3	0	12		3	6	2	3
	4	5		20.8093	23.1175		3	4	4		4	2	3	3
	3	2		23.8733	25.7937		5	13	7		2	2	1	12
	3	3		22.564	24.6025		4	1	6		1	4	3	4
	4	2		24.3094	22.206		2	5	5		2	10	2	3
	1	2		24.5019	21.9243		2	1	5		1	2	0	3
	1	1		20.6729	20.7326		2	1	3		2	3	2	4
	2	5		24.1941	23.1943		1	3	2		3	2	4	3
	2	2		28.5368	21.9888		1	2	6		1	7	1	2
	6	2		22.9491	22.2536		6	7	2		4	6	3	14
	1	4		22.0574	24.2741		1	3	5		2	3	3	6
	2	4		22.911	21.1603		3	5	6		2	3	2	5
	5	4		21.6103	22.4809		3	7	8		5	4	5	4
	3	5		21.9444	22.5062		4	4	14		3	5	3	5
	2	3		22.7794	22.6766		3	16	3		1	4	2	6
	3	2		26.6412	21.904		1	0	1		1	4	3	4
	3	7		23.8369	23.6418		5	5	7		5	6	7	2
	1	1		22.2456	22.5316		3	6	7		1	4	4	2
	3	3		24.5506	22.6664		4	6	9		5	4	5	7
	4	6		22.9485	21.3411		1	5	3		3	7	4	7
	2	8		22.594	20.0589		2	3	13		6	2	4	2
	4	3		25.4356	23.6966		3	0	5		2	1	1	4
	3	1		23.2054	24.945		3	8	6		1	6	3	2
	4	4		23.8205	25.1901		1	4	4		3	1	3	1
	2	1		23.8518	25.8957		3	4	4		6	5	1	1
	3	3		23.7683	23.5824		1	2	10		3	1	2	7
	4	3		23.1437	21.9295		1	1	8		2	3	2	5
	1	5		23.2369	23.6173		5	2	10		5	6	2	6
	3	4		23.4154	25.0148		0	8	8		2	4	4	3
	1	3		21.1306	24.4445		1	1	7		2	1	8	2
	2	3		24.7877	20.7783		5	7	6		4	2	2	3
	6	2		20.4592	23.57		5	6	6		1	8	2	3
	3	4		21.9707	23.2211		2	2	4		3	5	2	4
	1	2		22.8749	21.6036		2	2	7		2	4	0	3
	3	5		22.5699	23.1178		2	7	7		4	1	5	4
	4	3		22.9758	22.8021		3	7	10		2	3	3	4
	3	7		22.497	25.9284		2	2	4		2	2	1	4
	2	1		20.9905	24.5862		2	6	3		3	6	1	6
	5	3		23.9413	23.2491		1	5	6		7	3	3	6
	2	3		21.9592	29.6317		4	11	8		5	2	3	4
	7	4		20.8369	21.1095		1	4	8		2	7	3	9
	1	2		24.2458	22.1127		2	5	3		5	1	4	8
	3	2		22.846	24.4186		1	11	5		2	3	2	8
	2	1		22.679	24.5053		2	8	4		3	5	3	4
	3	4		20.4713	24.7003		1	7	4		1	4	1	3
	1	1		20.8428	21.4492		2	8	7		5	5	3	6
	5	2		25.0496	22.7514		0	1	3		2	5	1	4
	4	4		20.3769	25.6834		4	2	4		1	2	1	5
	0	5		22.7896	23.4592		2	3	5		3	4	2	10
	3	5		22.9019	20.6793		2	7	4		5	4	3	2
	5	10		28.5366	23.0869		3	11	5		2	8	0	4
	1	3		24.6662	22.5301		3	12	3		2	7	4	8
	2	3		22.4644	21.6477		3	0	5		1	4	0	2
	1	2		21.4128	24.6439		1	6	3		2	1	2	5
	4	3		22.7907	26.7568		4	2	4		1	6	1	4
	5	1		24.1502	24.7809		2	3	8		2	6	1	1
	3	2		21.6719	27.0822		0	0	5		4	7	1	3
	7	2		25.656	23.4859		0	1	5		3	8	4	5
	5	4		25.8686	25.1119		2	1	3		4	8	2	3
	3	2		20.8138	22.3292		2	2	4		5	3	2	5
	1	2		22.3337	26.3284		3	3	4		3	8	5	6
	4	2		21.6801	24.4729		3	4	3		6	1	1	3
	5	2		21.333	21.9357		2	2	3		3	6	2	7
	2	2		20.6836	24.1937		3	2	5		9	6	4	1
	1	3		22.3088	21.4612		3	3	4		2	6	3	5
	3	1		23.2677	23.0356		2	2	6		3	1	2	3
	2	2		22.2908	20.8949		5	7	7		2	2	1	4
	1	3		20.6077	23.558		4	3	8		4	1	3	6
	1	6		26.4044	24.1462		3	1	4		4	2	2	3
	4	1		19.8883	24.3262		3	2	7		2	6	1	4
	2	5		22.3253	20.0581		1	2	2		0	2	2	5
	1	5		25.4259	24.0748		3	5	2		2	4	1	1
	1	3		20.614	23.574		2	4	4		1	4	2	6
	2	4		19.4135	22.4939		2	2	5		8	6	5	3
	3	3		21.369	24.4499		6	2	7		3	6	1	2
	5	3		19.7723	22.0249		2	3	2		2	5	1	3
	6	3		18.5542	24.0804		2	1	3		2	7	3	8
	2	4		21.9323	23.0118		3	3	6		4	6	3	4
	0	4		22.2658	21.9869		2	1	4		4	6	0	7
	5	1		21.7713	22.2989		3	5	4		2	5	0	4
	2	2		20.3046	21.8757		1	6	8		2	5	2	4
	4	2		20.5544	24.3837		2	1	6		0	7	6	5
	3	2		21.6793	23.2468		2	2	7		2	2	1	4
	6	1		28.7201	24.9016		2	6	3		3	3	3	2
	4	4		23.1319	24.7325		0	1	7		4	7	1	4
	3	2		24.0938	23.7221		1	6	4		3	2	2	7
	3	3		26.0543	22.1867		2	0	4		6	5	7	4
	1	3		22.9074	26.2924		4	1	4		4	4	8	5
	4	4		28.0372	22.6828		1	6	5		3	6	2	1
	1	5		25.8747	20.8234		4	1	3		1	4	2	2
	1	4		24.0889	23.4457		4	3	5		1	2	4	5
	2	3		23.5345	24.1782		5	7	4		2	2	3	7
	2	2		23.6377	21.638		4	11	5		2	8	3	6
	3	1		21.0949	23.9909		8	1	9		2	6	2	2
	1	1		25.043	20.1114		3	1	6		2	9	3	0
	1	4		20.7492	25.2788		3	7	7		2	3	4	0
	2	3		24.4006	25.7403		2	5	1		0	2	3	1
	3	3		23.4158	22.4709		1	0	8		3	3	7	4
	3	1		27.2399	24.6711		3	5	3		2	2	2	5
	2	1		21.3358	22.6184		2	2	3		2	4	4	5
	5	8		22.8462	24.5946		1	0	9		1	1	3	5
	3	1		22.5949	24.2949		3	0	7		1	4	1	3
	3	3		25.1666	24.1789		2	2	8		3	2	3	6
	1	2		21.7962	20.7031		1	3	3		6	6	2	11
	4	4		20.9106	24.954		2	5	3		4	4	4	2
	1	2		25.6126	24.9939		0	3	3		4	7	3	6
	1	3		21.0227	25.0243		1	4	9		2	4	1	5
	2	3		24.7869	25.3193		2	0	10		4	6	1	6
	3	2		24.6411	22.6695		2	7	9		1	2	0	8
	2	4		21.8618	24.7147		1	4	6		2	4	3	3
	1	3		21.3735	24.5779		2	8	3		1	6	2	4
	5	6		24.2316	21.5038		2	4	5		1	3	3	4
	3	2		20.274	25.9102		1	4	11		4	3	3	6
	2	5		25.2221	25.0667		1	5	10		1	6	3	5
	2	5		25.7867	22.8881		1	4	4		2	4	4	3
	3	2		26.6479	22.4682		1	1	5		2	3	2	6
	2	3		21.1858	22.2984		1	1	1		4	1	2	6
	3	5		22.1762	27.6137		3	1	2		4	6	3	7
	3	6		23.8368	20.5921		5	7	1		5	3	4	1
	5	2		21.0852	25.7504		3	3	8		1	4	6	3
	2	4		22.3708	21.1843		5	4	7		1	7	2	4
	1	1		22.9295	39.3555		3	2	2		7	6	2	3
	3	4		24.7852	19.5977		2	5	6		2	3	5	5
	1	1		21.0179	24.4672		3	1	3		3	0	2	3
	2	1		29.1418	23.4926		2	1	6		2	5	5	2
	1	3		21.9978	29.5102		6	0	6		4	2	1	3
	4	1		24.0058	20.4849		4	3	9		2	2	2	8
	4	8		25.617	21.5743		4	6	1		0	7	3	3
	3	2		24.2406	25.8648		1	0	3		4	3	3	5
	3	2		22.9544	22.397		4	2	5		1	5	5	3
	1	4		19.7356	25.0679		2	6	0		2	3	1	6
	4	1		23.0533	23.5623		2	4	9		2	6	3	3
	3	10		24.0923	26.0126		1	3	7		3	6	3	7
	2	4		22.3045	24.5064		1	3	4		2	4	2	2
	3	2		23.4818	21.908		4	2	4		1	1	3	7
	5	1		23.3585	30.5476		1	1	4		2	4	3	3
	1	5		22.4677	22.2085		3	4	3		4	3	6	2
	1	1		26.2824	23.6552		1	1	1		3	2	5	4
	1	3		23.3682	22.9167		2	2	3		2	1	1	5
	2	6		21.5573	27.6257		2	2	3		2	3	5	4
	3	3		24.6065	25.093		4	0	4		2	4	3	3
	5	1		22.2175	24.4617		4	3	7		2	6	4	6
	3	1		23.751	24.5611		2	4	2		5	4	7	3
	1	1		21.8665	25.3074		5	5	8		3	1	7	5
	2	2		22.7626	23.8342		2	2	5		2	3	2	0
	3	3		31.2807	22.5079		5	0	4		4	2	5	6
	3	3		22.1518	22.2944		2	2	3		3	1	3	10
	5	3		24.1954	23.9964		2	4	0		4	4	5	5
	1	4		22.3482	20.5326		2	4	3		2	0	2	7
	4	3		23.2569	24.5089		4	2	0		2	5	4	5
	5	2		21.0655	22.5213		6	2	1		4	6	1	4
	3	3		22.622	24.1125		1	3	2		3	2	2	6
	4	1		24.8055	24.5014		6	1	8		2	4	1	2
	3	4		20.8995	23.0056		1	0	1		1	1	2	4
	2	5		23.1964	23.6986		2	0	1		1	4	3	5
	4	3		25.5128	23.2855		2	6	0		4	6	1	4
	3	6		29.7253	22.7142		2	0	5		4	1	6	3
	3	3		21.9871	24.1986		3	4	14		5	7	1	5
	2	1		23.962	23.717		2	3	0		3	2	1	4
	2	3		21.9406	28.7651		2	6	10		2	2	4	7
	5	6		22.2342	24.5966		1	2	9		3	0	2	6
	4	3		23.9652	21.9627		1	1	8		6	1	2	6
	1	7		22.5815	23.888		2	1	16		3	3	1	5
	4	1		23.7584	22.6945		3	3	7		6	1	2	5
	3	2		20.4233	25.6733		2	0	10		2	4	3	2
	3	1		21.1771	25.1327		4	1	10		0	3	2	2
	2	6		25.7518	21.9466		3	3	9		4	2	2	7
	4	1		22.9259	25.3876		2	2	9		2	3	2	3
	5	2		21.6194	25.3133		4	0	5		4	11	4	7
	1	1		23.0169	25.0864		3	0	7		4	10	1	5
	5	1		24.6114	23.0035		2	2	6		3	3	2	9
	2	1		21.962	23.8064		3	0	8		3	1	3	2
	2	3		24.9369	23.2749		2	3	8		1	4	3	4
	1	5		25.8949	24.1987		1	2	9		3	3	3	3
	2	3		24.0079	22.7577		1	1	6		2	5	5	5
	1	3		25.9501	22.6701		2	2	9		3	3	5	3
	1	4		25.3305	23.551		2	1	7		3	5	2	4
	2	3		24.4176	24.2508		3	0	5		1	1	3	3
	2	2		21.5371	23.6273		3	3	8		8	3	2	3
	1	4		23.8949	23.813		4	1	13		6	2	4	5
	2	2		24.3131	24.1563		1	0	9		3	4	3	4
	3	5		23.2757	25.2307		2	1	10		2	4	1	3
	2	3		20.9583	26.703		2	2	7		4	1	5	3
	3	1		22.2141	22.9896		4	0	4		2	1	1	8
	4	2		22.3354	24.9336		1	7	7		5	2	0	2
	2	2		19.8129	23.8333		1	10	3		4	2	1	6
	1	1		23.4811	24.291		4	11	5		4	3	1	2
	4	3		20.4795	21.9906		4	5	6		4	3	3	9
	4	1		26.4738	24.7324		1	2	4		1	1	3	5
	1	4		23.4632	22.9233		2	5	5		4	1	6	3
	0	0		24.4641	25.1774		3	7	1		1	2	5	6
	1	2		21.1344	23.6667		5	2	6		3	1	2	3
	6	2		24.6588	23.692		1	7	10		8	1	1	2
	1	1		22.814	24.5731		2	8	12		2	5	2	3
	0	1		21.3019	22.6879		2	8	6		3	3	3	2
	3	2		21.2166	22.2215		2	3	6		1	3	1	2
	3	3		24.4221	28.6565		3	4	6		8	2	3	4
	2	2		19.5019	22.6695		2	11	8		3	2	0	4
	2	4		30.6313	23.2233		2	6	6		2	7	2	5
	2	2		21.9957	22.8227		3	2	6		4	1	0	5
	3	0		23.3403	23.1618		1	4	5		3	5	3	8
	1	1		20.9249	23.8792		2	2	5		8	6	1	5
	3	3		21.2765	22.8166		3	4	6		5	4	0	11
	4	2		20.0608	31.6725		1	7	4		5	4	2	3
	1	0		22.4122	25.0836		1	7	4		2	1	0	3
	3	3		26.5871	21.6861		4	2	2		6	4	0	3
	1	7		23.6729	23.2013		2	2	9		3	3	5	12
	1	1		25.395	21.7658		3	2	3		3	1	3	6
	2	2		24.7717	23.8763		2	4	2		4	1	1	7
	4	1		21.2935	26.1409		1	5	11		3	5	3	1
	2	3		26.2099	22.7621		2	13	3		6	2	3	5
	2	0		24.2165	22.9876		4	4	4		2	1	7	3
	3	4		22.3683	27.0761		1	4	6		2	4	1	3
	5	1		24.949	21.6724		2	9	3		1	4	7	6
	3	0		22.9231	21.5454		3	6	2		3	4	1	3
	5	4		22.8728	23.6645		1	0	2		2	1	2	3
	3	3		21.8786	21.5122		1	12	7		2	7	4	3
	4	4		24.121	24.9846		4	4	8		2	3	4	3
	3	1		21.1168	23.2617		1	9	5		1	2	3	1
	3	1		22.0858	21.1231		2	13	4		1	6	1	1
	2	2		23.8006	26.3064		6	8	4		2	3	2	6
	3	3		27.6114	24.9812		4	9	11		2	8	2	2
	1	1		20.56	23.5353		2	4	4		2	2	1	4
	5	2		24.6737	28.8253		3	6	9		3	3	2	5
	0	3		23.0873	25.4613		2	2	5		1	2	6	3
	3	6		22.5122	18.6069		2	3	9		5	6	5	6
	2	2		22.1634	21.4291		1	5	3		1	7	2	9
	1	1		22.7657	20.9641		3	6	1		2	1	3	4
	1	1		23.4887	22.1027		2	2	4		2	3	4	1
	4	1		21.0591	26.9445		3	5	9		5	2	2	1
	0	2		23.0983	24.0492		1	3	5		3	4	2	7
	3	3		21.0214	21.0001		3	3	11		2	0	3	6
	3	4		25.1502	20.0158		2	10	7		2	1	2	5
	4	5		25.5343	21.4538		4	1	7		5	3	1	2
	1	1		22.2021	31.0058		1	1	5		4	3	1	7
	2	0		22.8636	25.7938		2	1	7		2	2	1	2
	2	0		22.3161	24.0479		3	1	4		6	2	2	4
	5	1		23.1419	27.8568		1	3	6		1	5	10	7
	3	3		22.3853	23.9446		1	4	6		2	2	5	4
	2	2		20.5406	21.2013		2	2	8		3	3	4	6
	2	1		24.0772	25.6898		2	3	5		1	3	6	5
	5	1		24.2867	21.5697		2	6	12		2	0	4	4
	4	2		25.0754	22.8643		4	3	6		2	3	2	5
	1	1		23.8067	24.8491		4	11	2		4	5	1	2
	5	2		22.8912	24.2638		6	1	4		2	1	3	6
	0	1		28.0854	24.5786		0	9	9		8	3	2	0
	2	3		28.5972	21.5163		4	4	7		1	3	4	3
	2	3		21.1861	34.2732		1	2	9		2	1	7	3
	4	2		30.3648	22.8358		1	2	5		4	2	1	9
	3	3		26.8292	25.4025		3	12	11		2	4	2	3
	2	1		20.6519	24.0798		2	4	16		2	2	2	3
	2	4		22.3941	22.3673		2	6	6		6	1	2	1
	3	1		21.6017	23.7671		3	2	1		2	0	1	2
	1	0		22.0489	25.8003		2	1	9		4	1	3	3
	1	4		24.0811	26.0778		3	5	4		1	4	3	2
	3	3		23.4728	25.7324		2	0	5		4	3	5	5
	3	2		24.7816	23.0756		6	2	4		2	3	1	7
	1	4		22.3412	24.6515		3	0	4		2	3	1	4
	1	7		23.0515	25.3337		3	2	6		1	5	2	6
	2	4		22.3688	27.0816		3	0	8		1	4	1	5
	1	2		22.8878	22.516		4	1	10		3	2	2	4
	2	7		21.5478	21.549		1	4	5		4	4	4	5
	3	2		21.015	21.1811		3	0	3		1	3	2	2
	1	4		28.3742	23.3878		2	1	4		1	3	1	8
	2	1		22.1384	21.7411		3	2	4		1	2	2	1
	2	2		24.121	23.0449		0	4	5		2	3	3	5
	3	1		24.1008	21.9162		0	4	5		1	3	1	5
	3	3		23.0943	24.4429		1	3	6		3	5	3	4
	3	4		23.5129	27.3058		1	1	3		2	0	3	1
	2	2		21.6645	23.926		1	4	2		3	5	4	4
	1	2		24.4094	25.0072		1	5	7		2	5	2	3
	1	11		20.4355	25.3073		1	3	5		2	3	5	2
	3	4		23.4941	24.4045		3	3	5		2	1	2	8
	10	7		23.9163	26.3341		2	3	3		5	2	2	3
	4	3		21.6321	23.3456		1	2	7		2	3	2	8
	2	3		23.4813	26.5594		1	0	6		4	3	3	5
	3	6		22.3036	23.4741		5	11	5		2	6	4	4
	2	2		25.6562	29.0356		8	1	4		1	3	2	5
	3	2		23.5723	24.6725		11	0	5		11	1	4	5
	3	5		24.6282	26.6023		4	6	5		2	4	1	4
	3	2		20.9056	22.0953		1	3	9		1	1	2	3
	2	2		23.3105	20.8846		8	3	6		1	2	1	3
	1	1		23.5469	25.1232		7	1	5		5	2	7	4
	5	2		23.9469	24.6184		4	10	4		6	5	2	5
	2	1		23.7429	27.3136		4	14	6		3	2	1	4
	2	4		24.8565	24.3785		1	0	5		1	5	3	5
	2	5		21.9955	21.0027		0	13	7		1	3	4	2
	3	5		22.1287	25.8711		1	4	3		5	2	3	4
	2	6		23.8349	21.7527		2	3	5		2	3	2	4
	3	2		24.7894	24.8162		1	3	3		3	1	1	4
	2	0		25.1752	24.1382		1	1	10		1	5	4	4
	3	0		24.273	23.5084		4	2	7		5	3	2	3
	4	3		22.4722	22.4665		4	2	4		3	6	2	2
	5	6		24.2634	21.5835		3	1	9		1	1	1	1
	4	2		23.0924	24.0145		4	2	11		1	5	2	5
	3	5		24.0531	21.8526		2	6	2		1	3	3	4
	3	6		23.6958	20.8781		1	2	1		5	4	3	12
	3	3		23.079	24.3236		4	2	5		0	5	4	5
	1	3		23.0208	23.2294		1	1	4		1	1	5	2
	2	5		23.2127	22.5786		2	0	3		3	3	7	4
	2	7		23.0786	25.4824		4	0	0		3	7	2	5
	2	2		20.2003	25.7423		6	3	8		2	3	1	3
	3	4		21.2606	28.596		6	5	5		1	3	4	1
	1	1		23.9594	27.0243		3	2	4		2	5	6	9
	4	5		27.0088	23.6751		3	2	8		1	3	5	3
	1	4		24.9475	21.3507		2	4	0		5	4	0	1
	2	2		23.9167	23.9636		1	6	6		1	3	1	6
	4	7		24.6945	24.6216		4	0	4		4	3	2	2
	2	0		24.7956	24.4685		2	1	7		2	5	0	1
	5	2		24.5987	25.7878		3	0	2		2	8	4	3
	1	4		25.4175	25.0558		4	7	3		0	3	2	3
	2	5		20.9661	25.1937		1	0	6		4	3	0	8
	4	4		25.4635	23.4557		2	16	4		1	2	5	4
	1	2		22.286	23.2296		2	1	4		1	4	0	7
	5	6		23.1496	21.3247		4	2	3		2	4	1	2
	4	3		37.3067	23.6331		2	2	3		2	4	5	7
	5	1		22.6808	23.344		2	4	3		2	1	8	1
	4	1		24.6355	22.3495		4	0	6		1	0	3	3
	1	4		24.8255	21.9222		2	6	7		1	3	3	5
	3	2		23.9413	23.2257		3	2	9		4	4	2	2
	4	2		21.7983	21.6		1	1	3		4	3	2	1
	2	4		24.309	33.0995		2	1	2		2	2	1	7
	6	4		21.773	25.6457		2	2	5		2	6	2	6
	3	4		23.545	23.1258		3	3	2		3	3	1	3
	6	6		27.0355	23.9797		3	1	0		3	3	7	0
	2	3		19.8261	23.4269		5	2	9		2	4	3	6
	2	2		22.8483	20.7714		1	11	10		1	3	3	1
	1	2		21.8263	21.4577		2	1	3		2	1	2	3
	3	4		19.8275	22.3072		3	3	5		1	1	2	2
	3	1		25.4865	23.021		4	3	4		1	4	4	6
	3	2		22.5107	25.7732		2	0	9		0	6	3	4
	4	6		20.9218	23.8085		4	0	4		1	6	6	9
	3	1		23.0585	24.9512		3	2	5		2	5	2	6
	3	4		21.398	23.3844		2	1	8		5	1	3	4
	4	1		22.7707	23.1646		3	3	3		1	3	3	14
	4	1		24.9164	23.3938		9	1	3		1	4	6	6
	1	2		19.766	26.0727		3	3	3		2	1	3	4
	1	4		21.4212	23.7998		2	3	4		0	7	1	2
	2	3		20.9826	24.3378		2	5	1		2	3	3	3
	0	5		24.7524	24.2874		3	1	3		7	2	4	3
	2	2		20.4939	26.7135		2	1	1		3	2	1	3
	3	3		23.0088	25.7436		4	6	0		1	3	4	5
	5	2		25.6118	20.3637		3	1	1		3	4	2	2
	3	3		22.556	23.5757		2	3	2		2	2	2	3
	2	2		31.293	22.4997		2	3	2		4	3	2	6
	4	2		23.7848	23.7836		1	9	8		3	2	2	2
	5	5		22.2217	22.6282		1	0	15		5	0	5	2
	1	4		24.1053	26.5943		1	0	12		4	4	2	2
	1	5		23.1093	28.6207		4	0	8		3	2	5	1
	5	4		19.5861	24.1653		5	0	7		3	4	3	3
	1	2		20.3174	23.6662		1	0	17		4	1	3	8
	3	2		19.8762	25.2947		2	0	9		2	1	1	5
	4	1		23.6619	23.5202		2	2	7		7	4	3	2
	1	1		24.1822	23.7029		2	2	8		1	1	2	4
	7	1		26.2431	23.8853		10	0	7		3	4	4	5
	5	5		26.463	25.0202		2	2	6		3	2	4	3
	2	2		22.738	21.9512		4	0	3		1	3	2	5
	3	4		23.8664	25.1182		4	8	9		4	2	2	2
	3	2		24.1764	21.8095		4	5	9		3	5	1	2
	2	2		24.6385	23.8527		3	4	4		2	2	2	8
	2	1		24.9458	22.8566		2	8	11		1	2	6	1
	3	2		26.3624	21.5809		3	10	8		2	2	6	4
	1	3		25.7996	26.1175		2	5	6		1	1	7	1
	4	1		20.8723	18.8427		3	14	11		3	4	3	4
	5	2		26.1535	35.2836		2	6	6		5	3	5	7
	4	3		22.8409	21.5838		3	1	3		1	2	3	6
	3	1		24.2218	22.9545		1	1	7		4	3	4	6
	4	5		24.0473	22.5804		1	5	5		2	2	5	3
	2	5		25.1163	26.0719		10	10	5		2	4	3	7
	1	1		23.8236	24.8971		4	7	5		3	5	4	5
	4	4		21.079			2	13	4		2	2	1	5
	1	7		22.2467			3	7	7		5	6	4	2
	5	6		23.0037			1	0	7		3	3	3	2
	3	3		24.2994			2	4	4		3	3	4	9
	3	1		21.933			1	6	4		1	4	3	0
	2	2		20.8875			1	4	7		2	5	1	3
	2	4		21.658			2	3	9		2	2	0	1
	6	5		20.3873			1	5	6		6	1	5	1
	3	3		23.9071			1	6	3		5	9	5	1
	6	1		24.3386			1	8	8		1	6	1	3
	3	2		24.0744			6	0	5		3	2	1	4
	1	6		25.7247			3	9	5		1	3	4	2
	3	1		26.4531			0	5	5		4	5	4	2
	1	2		21.4908			1	2	4		4	5	2	2
	1	3		22.0111			2	1	6		2	5	2	2
	1	2		23.0524			1	3	13		4	5	3	5
	7	3		31.6888			3	0	4		3	4	2	5
	4	5		24.7904			1	10	7		3	6	2	3
	2	2		23.2089			3	11	9		4	2	2	2
	6	3		22.3526			3	3	4		3	4	2	4
	6	3		20.9378			3	7	10		5	2	9	8
	2	2		21.0166			1	6	9		4	2	6	4
	3	1		29.5783			5	6	7		2	4	2	8
	4	1		20.1961			2	5	5		3	2	5	6
	5	3		23.2463			2	13	2		5	4	3	2
	3	6		24.6314			1	7	6		2	5	8	3
	5	2		23.2216			1	0	10		5	5	5	2
	3	2		23.2422			4	1	5		1	9	5	9
	1	0		23.3342			4	8	5		3	3	4	4
	2	4		21.8442			1	7	10		4	4	5	3
	4	1		22.3267			1	5	7		7	3	7	6
	2	4		25.0233			0	4	7		3	3	3	7
	7	5		23.091			6	8	4		2	5	2	5
	1	4		20.4749			3	0	10		3	2	2	3
	3	2		23.7058			2	2	3		4	2	3	3
	2	0		21.4086			3	6	8		4	1	3	8
	3	4		23.8432			2	5	9		3	1	2	6
	3	2		26.8207			2	11	4		2	6	1	4
	6	5		29.3207			3	6	7		2	2	4	8
	1	6		26.618			1	4	6		2	6	3	5
	2	4		25.0434			1	3	3		2	3	1	6
	5	4		27.9821			1	6	3		1	3	3	4
	1	3		23.9624			1	3	7		0	2	2	4
	2	2		20.9459			6	3	9		3	3	2	3
	1	1		21.0068			3	1	9		1	0	1	8
	1	2		25.2454			4	2	4		4	4	7	1
	3	6		29.3288			3	5	5		7	3	6	3
	3	1		21.2206			0	2	4		2	7	11	3
	2	4		22.429			1	3	7		5	0	7	5
	2	3		20.674			1	1	2		1	0	5	12
	3	4		22.6278			1	1	8		3	8	4	5
	3	6		24.2504			0	1	3		1	1	3	1
	2	5		22.6517			2	1	5		7	6	3	4
	4	3		21.9003			2	6	8		4	2	5	5
	5	1		24.5429			1	5	5		4	2	3	3
	3	1		23.4692			1	2	5		1	2	1	6
	3	2		21.1226			0	3	11		4	3	3	5
	5	3		25.0489			2	3	4		2	1	6	3
	4	3		24.9821			1	5	6		3	4	7	8
	1	5		23.526			0	3	4		2	4	3	6
	4	3		22.2048			1	6	12		2	3	1	6
	3	2		24.9525			1	3	1		7	4	5	2
	4	3		23.6369			1	5	3		2	2	3	2
	2	4		21.6978			2	4	4		5	8	3	10
	4	5		22.354			1	2	5		1	3	8	4
	4	6		21.5455			2	1	3		5	6	3	4
	1	1		21.3837			2	3	5		2	2	1	6
	4	2		20.8973			0	4	5		1	1	4	5
	4	2		29.3747			1	6	6		2	2	1	2
	5	4		20.1594			1	2	6		3	4	7	7
	1	1		25.9341			1	7	3		1	3	5	2
	1	3		21.9178			2	3	11		6	2	3	3
	2	1		25.2959			5	4	4		1	3	2	6
	1	0		21.6156			4	3	3		3	5	3	5
	2	3		23.8111			3	5	4		3	5	4	2
	1	2		24.7941			2	6	8		4	2	3	4
	4	1		23.5522			1	4	1		2	1	3	4
	5	2		22.0861			3	3	5		2	6	3	6
	4	2		21.3171			3	2	15		5	4	8	8
	3	2		33.546			6	3	4		1	3	1	5
	4	3		21.3121			13	2	6		1	2	3	2
	3	2		20.2728			4	1	2		1	4	7	4
	3	5		20.9554			3	6	11		3	3	1	5
	1	2		19.9798			1	2	4		2	5	3	3
	1	4		20.207			2	0	2		3	1	3	6
	1	2		22.9447			0	4	7		1	3	4	5
	1	4		24.3634			4	3	7		3	7	4	4
	7	2		23.3714			3	5	4		5	2	2	6
	4	3		25.1574			4	1	5		0	2	2	9
	2	3		21.6405			2	5	4		2	5	7	5
	2	1		20.3279			5	3	1		3	3	2	3
	5	3		19.6202			2	0	5		3	1	1	4
	2	7		21.739			1	2	8		0	2	3	3
	1	2		25.5084			3	1	2		1	3	2	2
	1	2		22.2882			2	4	2		2	3	3	2
	7	1		24.8952			3	2	3		6	11	2	3
	2	1		22.5221			2	5	2		1	2	2	2
	2	1		25.3774			5	5	4		3	2	6	4
	1	0		21.9158			6	3	6		1	4	2	5
	1	2		20.5314			1	5	4		2	5	7	5
	4	1		21.6152			2	1	4		5	6	3	8
	1	2		23.6313			3	1	3		3	1	3	2
	2	0		22.5741			2	1	5		2	3	4	6
	3	2		20.4413			4	0	5		4	1	3	1
	4	1		23.3368			3	3	4		0	4	3	7
	3	1		22.7254			2	4	9		5	6	6	2
	3	2		20.5018			5	2	5		2	6	1	2
	3	2		22.7577			2	0	7		2	1	3	5
	3	3		26.0036			3	1	11		2	1	1	1
	5	3		23.064			3	1	5		2	2	1	3
	4	5		21.1222			3	4	5		9	5	4	5
	1	4		24.875			1	1	5		2	4	3	4
	2	8		56.341			3	4	4		6	6	4	10
	2	2		26.5267			1	2	3		2	3	5	1
	1	4		21.8188			1	7	3		4	3	4	4
	1	2		20.6555			5	2	8		4	1	4	2
	1	5		19.4108			1	3	5		3	6	2	2
	4	5		22.0708			3	2	6		1	1	7	1
	4	4					4	0	3		2	4	3	0
	5	6					3	4	4		4	6	4	1
	3	7					3	0	2		4	4	1	9
	2	4					2	2	5		1	5	2	7
	1	2					4	2	6		3	3	2	3
	1	3					5	9	4		3	3	4	4
	2	2					5	6	2		2	5	0	3
	1	4					1	6	6		2	3	1	2
	2	3					2	2	4		1	3	1	2
	2	5					1	1	2		1	2	2	5
	3	6					3	5	4		3	4	1	8
	1	1					1	4	0		2	8	1	4
	3	4					2	7	6		2	2	5	4
	3	3					3	4	6		1	3	1	7
	2	3					1	6	5		3	1	4	6
	3	5					1	0	0		4	3	5	4
	3	1					2	8	3		6	3	4	3
	1	5					2	2	4		3	3	5	5
	1	2					5	6	1		5	7	1	5
	2	3					7	1	7		8	4	4	2
	1	3					1	2	2		3	2	4	6
	1	4					3	1	6		1	4	2	8
	2	1					2	3	3		4	4	5	3
	1	1					6	1	2		1	6	5	6
	4	0					1	10	1		3	2	4	4
	2	4					2	1	0		2	2	2	4
	2	3					1	3	2		2	2	5	6
	3	0					1	1	2		1	2	2	3
	4	5					2	0	1		5	5	2	9
	4	1					3	6	0		5	5	2	5
	3	1					1	0	0		1	3	2	3
	5	2					5	1	0		1	1	4	3
	1	7					4	0	0		4	5	5	4
	4	2					1	3	1		3	3	4	5
	3	2					2	2	15		1	1	1	1
	1	2					4	0	10		2	3	5	6
	4	3					1	0	5		2	2	5	4
	1	7					1	0	8		3	2	5	4
	6	5					2	2	9		4	3	5	6
	2	2					2	0	7		1	1	1	6
	4	1					2	0	12		1	1	2	5
	2	3					2	0	9		2	6	6	2
	3	4					4	0	10		2	5	6	2
	2	3					4	0	8		5	6	4	2
	2	2					4	2	6		2	3	3	3
	2	4					2	0	8		1	1	4	6
	3	5					2	7	5		1	2	1	2
	3	3					3	2	8		2	4	7	6
	2	4					2	11	0		3	2	2	2
	4	5					2	2	10		4	1	6	1
	4	3					1	0	9		2	4	5	5
	2	6					1	5	3		3	3	4	3
	1	5					5	3	4		3	7	3	3
	3	2					1	8	12		1	3	2	3
	3	4					1	18	10		0	4	7	8
	4	4					1	5	7		4	7	3	3
	3	6					2	7	9		1	2	1	7
	2	5					1	2	8		2	7	2	5
	2	2					4	11	5		4	4	1	6
	2	4					2	10	7		1	4	7	5
	3	2					1	9	7		2	4	2	5
	2	3					4	1	3		2	1	2	6
	3	3					1	10	7		1	4	4	5
	2	7					1	3	4		3	2	2	2
	4	4					3	4	3		3	3	4	1
	4	1					3	3	3		2	2	2	3
	2	2					3	3	7		1	6	5	3
	3	2					3	2	18		2	4	3	4
	1	2					1	2	2		5	3	4	1
	2	2					4	4	12		1	6	8	5
	2	4					3	3	6		1	3	2	1
	2	3					4	3	7		1	5	3	4
	2	1					3	8	6		4	7	4	6
	4	2					5	3	3		5	4	3	4
	2	4					4	0	8		2	2	1	2
	7	2					2	2	9		2	2	3	6
	3	1					5	5	8		3	2	2	4
	3	1					3	2	4		2	8	3	5
	1	2					0	3	2		1	1	4	2
	6	3					1	1	3		4	2	3	4
	2	1					0	2	8		5	2	4	5
	2	1					1	6	6		6	4	5	8
	1	5					1	2	10		2	2	1	4
	4	2					1	1	5		1	4	3	2
	3	3					4	8	3		3	5	1	4
	1	1					2	1	11		5	5	5	0
	2	2					2	7	6		1	5	5	4
	1	2					3	2	4		3	1	2	5
	2	3					3	2	8		0	4	2	4
	2	2					3	5	2		3	4	4	4
	1	5					1	0	8		2	3	1	3
	3	5					1	7	6		2	1	5	2
	1	1					0	0	8		3	2	1	6
	3	4					1	4	9		5	3	2	6
	4	5					5	3	4		1	1	5	3
	1	3					4	2	7		5	3	4	1
	1	1					2	0	6		1	1	3	6
	1	4					1	1	9		1	2	3	3
	2	4					0	5	8		1	10	6	1
	1	4					1	5	4		5	3	3	5
	5	6					3	1	3		0	1	4	3
	1	2					2	0	7		3	3	2	2
	1	4					2	2	5		2	1	1	1
	4	6					1	2	5		3	2	3	2
	1	4					3	5	7		2	0	3	2
	2	5					0	1	5		2	3	3	1
	2	5					1	4	6		1	2	4	7
	2	2					0	0	3		1	4	1	3
	3	2					0	7	3		1	3	2	10
	2	7					1	1	1		4	1	3	5
	8	2					2	1	3		1	3	3	1
	4	1					1	11	9		3	2	0	2
	2	1						4	4		1	1	1	11
	2	3						1	6		2	2	4	8
	3	4						7	6		4	2	3	1
	3	5						3	4		1	1	7	2
	3	2						4	2		2	0	2	2
	2	1						1	5		3	2	3	6
	2	2						1	9		5	2	1	2
	4	1						3	1		3	1	2	2
	2	4						6	7		3	0	4	7
	3	1						5	7		5	0	1	3
	1	1						3	8		2	2	4	2
	2	2						3	11		7	0	3	5
	4	4						4	2		4	4	4	5
	3	4						4	6		8	0	3	7
	4	1						5	1		2	1	1	2
	2	3						2	9		3	0	2	6
	3	3						1	4		3	0	5	6
	2	3						7	2		1	0	2	8
	1	3						5	7		5	1	4	4
	6	4						4	4		4	6	1	3
	4	1						4	2		1	3	3	7
	5	7						7	12		6	5	2	2
	2	4						6	3		2	5	3	2
	4	3						0	6		2	5	1	4
	1	6						3	5		2	2	4	2
	4	1						4	3		3	6	1	5
	4	5						1	6		6	7	3	10
	3	6						0	10		3	5	2	4
	5	3						5	6		1	12	3	3
	4	1						4	8		4	2	4	1
	1	2						4	8		4	3	3	7
	1	4						2	5		3	3	2	5
	5	3						7	5		3	2	6	3
	1	1						9	5		4	5	1	5
	2	3						1	11		1	2	3	7
	2	1						6	4		1	5	2	5
	2	4						5	1		6	1	2	6
	4	4						6	4		3	5	2	1
	0	3						2	6		3	7	5	3
	2	4						3	4		3	4	3	4
	3	5						4	9		2	7	2	2
	2	3						0	4		5	4	2	7
	2	4						3	2		4	4	5	6
	2	3						2	5		1	9	2	2
	2	6						2	4		2	4	1	3
	4	3						1	3		2	7	7	6
	3	1						0	1		4	3	1	5
	5	2						3	4		4	2	7	2
	2	5						4	7		6	3	1	7
	2	1						1	4		3	3	2	4
	2	0						2	7		2	4	5	4
	4	4						2	4		1	2	1	1
	2	6						0	3		2	1	5	8
	2	4						4	5		5	4	1	6
	3	1						2	3		3	1	2	3
	2	3						2	6		2	2	1	4
	1	6						5	3		4	4	2	8
	3	7						3	2		5	2	2	6
	2	1						2	3		2	4	2	5
	4	8						7	6		2	6	6	3
	3	2						2	3		5	4	3	5
	1	3						5	3		2	4	1	1
	2	4						0	5		2	3	3	2
	2	3						1	9		2	2	6	1
	3	2						1	7		2	1	2	5
	2	4						0	10		4	2	3	3
	3	1						0	7		2	4	1	6
	2	1						2	13		1	5	4	2
	3	2						6	4		2	7	1	4
	7	5						1	3		5	9	5	2
	2	1						0	5		2	2	4	7
	3	7						3	7		1	2	2	7
	2	3						1	5		3	2	5	1
	6	8						0	3		1	12	2	6
	4	6						10	4		2	7	3	4
	2	2						1	3		2	5	1	1
	6	5						7	6		2	4	4	4
	2	0						1	4		3	6	3	6
	1	3						1	7		2	8	4	5
	1	3						3	2		1	5	4	4
	6	1						4	3		7	9	5	5
	5	2						0	7		2	4	3	5
	3	2						0	4		3	8	5	6
	2	5						2	6		2	3	2	11
	1	1						1	12		1	5	1	4
	4	2						1	9		3	7	3	1
	2	3						1	7		2	5	4	2
	2	0						2	4		4	3	5	3
	3	2						0	5		2	5	2	6
	3	2						3	3		2	1	1	3
	5	1						1	5		3	5	2	4
	3	1						3	2		3	6	2	5
	1	5						0	2		2	4	1	9
	2	3						0	9		4	2	2	3
	1	0						4	4		8	3	1	2
	2	0						1	3		2	3	5	5
	2	0						0	4		3	7	3	2
	5	2							6		4	3	2	4
	2	5							3		1	6	1	3
	3	4							9		1	2	2	8
	1	3							1		1	1	1	4
	2	2							2		2	6	1	4
	1	2							0		2	2	0	2
	3	1							4		1	3	2	4
	1	1							7		1	2	5	2
	3	2							8		3	1	5	2
	3	5							7		4	3	5	2
	2	5							7		3	2	2	0
	2	3							4		4	3	3	3
	2	1							7		1	5	2	4
	2	0							3		3	3	2	3
	4	4							4		0	3	5	3
	2	3							6		0	3	5	10
	2	2							3		1	5	2	1
	4	1							9		1	5	2	2
	6	0							6		2	4	3	7
	2	0							2		1	5	3	4
	3	1							2		4	4	4	3
	3	2							3		0	1	5	2
	4	1							2		0	3	3	3
	1	1							3		0	6	5	1
	1	1							1		2	2	3	3
	5								5		5	3	2	7
	3								4		3	1	4	5
	3								9		5	7	2	1
	0								3		3	3	5	3
	2								2		1	3	3	2
	1								2		5	4	4	2
	6								7		3	4	3	2
	2								3		3	4	4	4
	1								0		1	4	2	4
	1								3		2	3	5	0
	1								4		2	2	1	1
	5								1		3	4	4	1
	2								1		2	2	1	1
	1								9		4	4	4	5
	2								5		2	4	3	3
	1								4		3	8	1	1
	3								10		1	5	3	5
	2								1		2	3	3	4
	2								0		3	1	1	9
	1								1		4	2	2	5
	2								2		2	2	5	3
	0								1		3	5	0	5
	4								10		4	5	4	5
	1								0		2	2	3	4
	3								1		4	2	3	6
	1								4		3	2	3	1
	3								0		2	3	6	1
	1								2		3	1	3	4
	6								3		3	3	2	3
	1								2		2	3	2	3
	2								0		2	5	1	7
	1								2		3	1	4	5
	2								0		3	3	3	4
	2								3		1	3	0	4
											0	2	4	5
											1	0	3	3
											7	3	3	5
											2	1	2	4
											1	2	3	5
											1	1	0	1
											0	2	4	9
											3	1	1	2
											2	1	2	4
											4	3	3	5
											3	2	1	3
											3	2	2	3
											2	3	4	5
											3	7	1	5
											1	9	8	5
											2	5	2	4
											2	9	2	4
											2	4	2	8
											3	3	3	1
											3	3	2	3
											3	2	3	4
											4	4	2	6
											5	5	4	2
											1	1	4	6
											0	5	3	3
											2	6	3	1
											3	3	1	6
											5	7	3	3
											2	5	4	6
											2	2	2	3
											4	6	2	3
											5	8	2	0
											2	3	1	9
											4	2	3	5
											4	4	2	4
											2	3	3	4
											4	4	4	5
											3	2	7	4
											1	2	7	4
											6	9	4	3
											2	4	5	3
											2	5	1	6
											5	5	5	5
											4	5	2	7
											3	6	2	3
											2	3	6	3
											1	4	3	1
											1	3	3	2
											1	4	1	5
											3	7	10	5
											1	2	1	4
											4	3	2	3
											5	2	5	3
											1	8	1	2
											1	11	2	1
											4	3	2	5
											1	3	5	3
											3	4	4	6
											1	3	1	4
											1	2	2	8
											2	7	4	4
											2	6	4	8
											1	4	3	5
											3	2	2	1
											3	2	7	6
											0	8	4	6
											2	6	1	5
											2	3	2	0
											0	6	1	2
											3	4	1	3
											3	7	3	2
											1	2	3	10
											1	3	2	6
											6	4	2	1
											3	5	3	3
											5	5	1	1
											2	1	2
											4	2	1
											5	3	5
											2	4	2
											5	4	2
											3	3	1
											2	9	4
											5	9	2
											2	3	1
											1	2	2
											2	2	1
											2	4
											3	2
											3	3
											4	4
											7	2
											2	3
											3	4
											5	8
											2	1
											3	8
											3	4
											3	7
											3	7
											1	4
											6	4
											1	9
											4	3
											3	3
											5	4
											2	4
											2	1
											3	7
											5	5
											2	4
											1	6
											1	1
											1	4
											2	1
											4	1
											5	3
											3	1
											1	3
											3	5
											3	2
											4	3
											2	5
											2	2
											3	5
											4	4
											2	2
											3	4
											1	3
											3	3
											2	4
											5	5
											4	5
											4	4
											2	4
											1	5
											4	6
											0	1
											3	6
											3	8
											3	1
											0	4
											5	5
											5	4
											2	4
											2	4
											2	3
											4	4
											1	6
											4	3
											8	2
											3	2
											1	1
											5	7
											1	2
											1	4
											3	1
											2	5
											2	1
											4	6
											2	5
											2	2
											2	3
											2	4
											3	6
											3	1
											4	5
											2	5
											6	1
											4	0
											5	3
											2	1
											2	4
											4	4
											1	1
											1	7
											3	1
											7	4
											1	4
											5	1
											3	4
											3	4
											2	2
											1	3
											2	2
											2	3
											4	5
											4	6
											1	5
											0	11
											4	5
											5	7
											1	3
											2	2
											1	4
											1	4
											3	2
											1	6
											3	6
											1	3
											3	1
											2	2
											3	2
											3	3
											2	2
											1	2
											0	5
											1	2
											3	6
											4	5
											2	4
											5	5
											1	5
											3	2
											1	3
											4	3
											3	3
											2	2
											1	1
											3	3
											1	6
											1	4
											5	9
											2	6
											3	4
											4	5
											1	4
											6	3
											2	2
											3	2
											4	8
											6	3
											2	3
											2	5
											5	2
											4	3
											3	5
											3	1
											3	1
											3	7
											4	4
											4	1
											1	8
											4	2
											2	1
											5	3
											4	5
											3	5
											1	5
											1	4
											1	5
											4	5
											3	5
											2	3
											2	9
											2	6
											3	8
											5	1
											3	2
											4	4
											2	1
											3	3
											7	4
											1	5
											2	1
											3	4
											3	6
											0	4
											1	7
											3	7
											4	5
											2	5
											1	8
											5	1
											4	1
											2	4
											3	2
											3	4
											2	6
											3	5
											1	3
											2	2
											2	2
											3	2
											3	5
											6	4
											2	4
											2	5
											2	3
											2	4
											5	2
											1	4
											4	1
											4	6
											1	2
											1	5
											5	2
											1	5
											2	4
											6	2
											6	4
											1	6
											2	0
											6	3
											2	3
											4	2
											4	2
											0	1
											5	2
											3	1
											2	7
											1	2
											3	1
											2	4
											4	5
											2	1
											6	5
											3	4
											2	1
											3	2
											3	2
											0	3
											3	3
											1	3
											2	1
											1	6
											1	1
											3	0
											3	5
											0	4
											1	2
											1	0
											2	3
											2	4
											1	1
											0	2
											1	2
											2	0
											1	3
											2	3
											1	4
											2	7
												3
												1
												7
												3
												8
												4
												7
												7
												6
												6
												3
												7
												6
												4
												3
												4
												4
												4
												3
												6
												4
												5
												8
												9
												8
												5
												5
												5
												7
												7
												6
												7
												4
												4
												2
												3
												5
												4
												1
												3
												4
												4
												3
												3
												3
												4
												1
												4
												6
												4
												4
												0
												6
												5
												4
												5
												4
												2
												4
												2
												4
												6
												4
												1
												4
												3
												2
												4
												2
												5
												7
												4
												7
												2
												1
												4
												8
												4
												4
												4
												9
												5
												3
												4
												4
												4
												7
												0
												3
												5
												1
												7
												1
												4
												2
												2
												3
												4
												5
												4
												1
												3
												3
												7
												3
												2
												7
												4
												3
												4
												4
												2
												3
												6
												4
												4
												4
												1
												4
												5
												2
												2
												5
												3
												5
												6
												2
												3
												1
												5
												2
												9
												9
												4
												5
												3
												5
												5
												2
												2
												4
												2
												5
												2
												2
												0
												3
												0
												3
												1
												5
												0
												3
												5
												1
												2
												1
												1
												2
												2
												5
												2
												0
												0

## Sheet: Supplementary Fig. 1
	1b					1d					1f				1h			1i				1j					1k					1l					1m					1n
	WT_25ºC	WT_37ºC	kar2-159_25ºC	kar2-159_37ºC		WT_25ºC	WT_37ºC	kar2-159_25ºC	kar2-159_37ºC		DMSO	0.5µg/ml Tm	2µg/ml Tm		DMSO	0.5µg/ml Tm		% PI stained cells					Avg. PO area					Avg. cumulative PO area				WT_DMSO	WT_2µg/ml Tm	pex5∆_DMSO	pex5∆_2µg/ml Tm		WT_DMSO	WT_2µg/ml Tm	pex19∆_DMSO	pex19∆_2µg/ml Tm		1h	1h_Tm	2h	2h_Tm	3h	3h_Tm	4h	4h_Tm
	2.21709	2.29436	7.494	12.5268		7.67219	6.81424	6.43038	10.4391		2.03181	11.5669	50.0693		5.95261	12.628			Rep1	Rep2			Rep1	Rep2	Rep3			Rep1	Rep2	Rep3		3	7	0	0		4	8	0	0		5	1	1	5	0	3	2	8
	1.82268	1.83822	14.4291	19.4651		8.7326	8.64981	7.40181	24.5517		2.4528	22.7361	49.0685		4.5032	28.2238		DMSO	0.482315	0.492264		DMSO	0.17861	0.197854	0.181269		DMSO	0.463225	0.533586	0.509573		3	5	0	0		2	8	0	0		10	4	4	1	5	3	2	5
	2.10097	2.24627	10.8327	10.7999		4.99727	9.67645	6.60051	30.3805		1.94378	12.0102	34.4553		5.05244	19.5778		0.5µg/ml Tm	2.23752	1.25725		0.5µg/ml Tm	0.154838	0.175287	0.155291		0.5µg/ml Tm	0.811378	0.885007	0.730057		5	13	0	0		1	4	1	0		7	4	4	6	2	3	2	4
	1.88063	2.1395	5.97495	6.35718		7.19247	8.15702	5.26894	41.8718		2.55219	6.06748	29.1475		4.35567	12.1542		2µg/ml Tm	2.6253	3.20405		2µg/ml Tm	0.166122	0.169086	0.167361		2µg/ml Tm	1.33597	1.23067	1.213		1	6	0	0		1	14	0	0		2	1	9	1	4	10	2	5
	1.88003	2.0065	5.30893	16.177		4.74072	9.77908	6.26981	19.4731		2.24313	7.8753	49.6674		7.17864	12.1291		1mM DTT	2.39808	1.9958												3	7	0	0		1	6	0	0		4	3	4	4	4	6	2	7
	2.01609	2.04108	4.40942	14.826		6.96922	10.4629	8.36384	14.544		2.29405	18.0838	41.6346		9.30042	7.99415		5mM DTT	2.19941	3.3557												5	12	0	0		1	7	0	0		8	9	4	5	4	3	2	4
	1.85014	2.08957	5.22969	11.2638		9.66443	6.74888	6.26634	16.0786		2.45355	7.693	47.6827		5.89388	18.4409																2	8	0	0		2	8	1	0		2	5	6	4	1	6	1	16
	2.53635	2.10483	5.25462	8.2881		7.26916	5.79139	8.89054	15.6842		2.40355	22.1914	50.3958		4.42264	13.7058																1	12	0	0		2	8	0	0		4	5	6	4	3	7	2	4
	2.26658	2.40949	13.7113	12.0218		8.14227	6.42076	6.03127	14.9522		1.99544	8.06337	45.6799		18.6667	11.937																5	8	0	0		2	7	0	0		0	2	0	2	2	5	4	8
	2.55181	2.44446	12.7201	18.019		6.85835	11.4004	6.42285	32.9268		2.22877	7.89052	27.2072		7.18818	10.8069																4	8	0	0		1	13	0	0		3	1	3	3	2	3	6	11
	1.93392	2.21037	8.96817	12.3647		6.28359	10.3722	9.07524	29.5224		2.3376	9.55615	44.8292		6.06774	12.6232																9	12	0	0		2	8	0	0		1	0	2	1	4	2	2	8
	1.956	2.38705	12.0834	17.9956		9.91538	8.88416	7.60548	28.9538		2.26705	23.1955	65.863		7.52608	43.1354																1	8	0	0		1	6	0	0		3	4	1	1	1	6	4	5
	1.95485	2.74864	6.85708	5.5653		6.89406	11.7036	6.41085	27.4322		2.13222	21.6644	32.1487		6.54107	19.6934																3	11	0	0		2	8	0	0		5	4	2	3	6	4	2	4
	3.29887	2.01746	3.96577	17.456		6.57436	6.63135	8.33751	19.4325		2.02078	14.8099	37.9214		5.88939	7.02538																5	4	0	0		0	3	0	0		2	0	4	1	2	6	0	6
	2.27753	2.22787	11.8133	11.0849		5.44093	6.66061	7.46075	20.6547		1.84176	8.10077	45.1677		5.52994	12.2627																2	11	0	0		0	12	0	0		4	4	2	1	3	8	2	5
	1.95254	2.14744	11.6291	13.6808		9.92408	7.05302	5.74434	14.7348		2.11563	18.2796	29.9948		6.30174	11.7406																6	12	0	0		0	5	0	0		4	4	3	1	3	4	4	10
	2.20143	2.17889	12.4819	11.6923		5.58576	8.26765	6.65452	17.9073		2.98264	8.72684	34.0367		5.25218	12.6671																6	13	0	0		3	6	0	0		4	3	1	3	7	9	1	5
	1.92027	2.01159	5.49438	8.59183		7.27667	7.48892	4.77427	19.648		2.21398	11.14	54.426		6.27652	8.94864																2	8	0	0		0	6	0	0		1	4	2	1	6	5	2	5
	2.08006	2.0017	6.77137	13.6921		4.4263	6.64654	8.11027	13.727		2.04915	7.24855	21.768		8.34852	15.5119																5	5	0	0		3	5	0	0		2	2	7	2	0	7	0	4
	2.0104	1.97245	15.1512	12.5297		8.89634	10.4316	7.12808	24.7483		2.5229	4.20306	46.5028		5.40453	9.29357																1	5	0	0		0	11	0	0		2	2	1	4	2	4	2	4
	2.35983	2.08277	8.20661	12.076		6.97323	7.26872	8.43544	13.2815		2.12282	15.4436	37.564		13.1419	13.8996																5	12	0	0		1	9	0	0		3	4	2	3	3	7	2	4
	2.02853	3.06719	6.89106	12.1543		5.4502	7.02477	6.58148	23.1199		1.90972	11.0079	39.1695		8.53584	23.0981																1	5	0	0		1	5	0	0		2	1	2	4	3	3	2	5
	2.29352	7.00444	5.76733	8.7344		7.77559	10.8398	7.36583	25.1454		2.70579	12.9499	24.6975		7.28897	8.83606																1	7	0	0		0	3	1	0		2	5	3	7	1	6	0	6
	2.10111	2.41656	9.69151	8.71512		7.88957	16.0892	8.28639	18.2885		3.38334	10.1798	51.5873		6.65349	9.2108																3	8	0	0		0	6	0	0		4	2	4	5	2	2	2	10
	2.2028	2.90695	6.29225	19.3496		6.84448	5.49091	8.65766	20.2059		3.10027	10.8703	28.3816		9.67949	9.96612																5	3	0	0		0	2	1	0		0	2	1	3	1	7	2	5
	1.89899	2.21897	8.73579	16.6262		5.86438	6.55796	6.63503	22.0422		2.41187	4.71703	27.4369		6.24848	10.4515																2	9	0	0		0	6	0	0		3	4	3	8	3	8	1	8
	2.05882	2.38767	10.5174	13.2531		6.13797	8.70235	6.20156	17.8215		2.03135	12.7003	41.7238		6.24195	11.0174																2	11	0	0		1	4	0	0		4	3	0	9	2	6	3	4
	1.78922	2.09552	10.4554	5.42284		6.25559	7.15112	6.28347	18.4864		2.38817	15.9632	48.5334		5.88285	19.1246																5	8	0	0		2	5	0	0		4	3	4	4	1	7	0	9
	1.99336	2.55579	6.79534	7.8906		5.64716	7.69347	5.9818	29.5257		1.89857	16.1445	24.6119		9.0437	12.709																1	4	0	0		0	3	0	0		3	2	1	8	3	5	1	7
	2.77218	2.41927	9.1248	14.693		9.24698	7.89329	7.28553	18.4622		2.14892	14.617	39.5671		6.97479	29.3219																3	4	0	0		4	4	0	0		4	5	4	2	2	5	2	8
	2.15532	2.0374	10.641	8.76312		7.43495	6.48856	4.66724	9.39828		2.45033	12.8436	38.727		15.5558	11.6671																3	8	0	0		3	11	0	0		1	2	2	2	1	4	2	8
	10.0515	2.49984	11.0946	15.7753		6.35244	10.247	7.33304	28.567		2.23944	14.8195	19.9991		9.55924	17.2804																2	2	0	0		0	5	0	0		3	4	1	6	2	10	3	5
	2.07134	2.03728	4.5735	9.29249		5.4956	8.54358	7.41716	23.4238		2.59992	13.6087	28.7888		5.56118	8.10945																1	6	0	0		1	4	1	0		1	2	2	5	2	8	3	4
	2.1954	2.16425	13.6995	11.5822		6.10037	12.6514	9.8766	7.68964		2.17565	8.74018	54.0959		5.15514	6.65031																2	11	0	0		0	7	0	0		2	4	2	3	2	6	1	6
	2.18424	2.15278	9.13457	5.47139		5.29586	9.35963	7.33945	26.0217		2.30544	8.73753	33.7012		6.62351	9.71835																3	8	0	0		1	5	0	0		4	4	2	4	3	4	0	7
	2.00987	2.39873	7.83745	15.0375		6.49488	10.0616	5.72443	32.1318		1.89627	8.19292	27.7904		5.82299	11.424																2	11	0	0		2	11	0	0		4	8	3	6	1	3	3	5
	2.59535	1.97109	7.12718	15.7699		7.98627	9.59324	6.20533	28.5996		2.41172	12.5892	28.1253		6.58132	9.04561																1	10	0	0		0	5	0	0		3	1	0	7	2	3	10	4
	1.81103	2.0425	8.30572	14.4857		7.87366	6.95876	6.78643	28.9302		2.43972	9.07287	29.8586		7.46658	11.1078																3	5	0	0		0	5	0	0		1	1	1	5	3	11	2	5
	2.30323	2.26949	11.2296	7.41883		6.4459	10.1028	9.54092	24.9851		1.92402	5.77307	52.7521		5.31148	10.0033																2	5	0	0		0	5	0	0		11	3	3	1	4	4	1	5
	1.86523	2.64262	13.4079	13.5204		9.18507	9.07961	9.98531	30.4645		3.14289	14.8252	58.9668		6.42083	10.1348																3	8	0	0		1	8	1	0		3	3	2	3	1	7	1	4
	2.12378	2.35691	46.0134	7.36776		6.76768	7.2201	5.63496	26.3319		2.28962	20.4487	33.1957		7.70537	9.0029																3	6	0	0		2	5	1	0		3	2	4	8	3	4	3	5
	3.4082	2.52706	3.38116	8.55782		6.87669	9.30044	5.94747	31.3998		2.08608	4.84484	24.464		7.96521	16.4073																2	8	0	0		1	8	1	0		1	2	2	11	1	4	3	4
	2.21989	2.40761	7.43704	8.71016		6.95923	8.35634	6.99601	14.0267		2.36528	12.6285	33.2769		5.13665	15.5604																3	7	0	0		1	3	0	0		5	2	3	3	2	7	2	1
	2.52808	2.39554	11.3049	15.1963		6.06806	7.91639	8.42988	10.559		3.06324	19.925	33.4486		7.17586	10.7484																1	12	0	0		0	3	0	0		2	4	3	3	3	4	1	10
	1.951	2.31989	7.80749	9.32674		7.29477	7.24179	5.0444	24.85		2.26491	17.9363	47.6228		6.74972	6.21517																2	9	0	0		1	7	0	0		5	1	2	3	0	9	1	6
	1.90654	2.30435	8.81915	11.0644		7.74211	9.39849	11.3658	27.5667		2.08958	8.56814	22.4451		7.3267	7.158																4	4	0	0		0	4	0	0		3	2	0	5	4	3	3	1
	2.00526	2.36347	5.59906	5.95612		5.0951	7.81092	7.15327	32.7169		2.37436	9.97066	27.446		6.39343	10.0761																2	10	0	0		2	9	0	0		2	3	1	1	1	2	2	4
	2.29607	2.18429	6.67291	28.9031		6.14813	9.20468	10.617	15.6917		2.46743	12.0369	35.6448		7.95269	14.8745																3	10	0	0		2	6	1	0		3	4	1	2	0	2	1	7
	2.324	1.95575	7.28659	16.0658		6.74008	14.7579	7.32375	24.5678		2.20098	21.6558	29.7024		7.07465	6.58579																1	3	0	0		1	6	0	0		2	8	3	3	2	6	2	8
	2.43229	2.18203	10.1957	10.2366		7.18963	8.21495	14.6473	22.537		2.8628	18.8288	49.5775		7.44991	8.34601																2	6	0	0		3	5	0	0		2	3	2	5	2	7	3	4
	2.05305	2.15398	6.87544	12.8065		7.97666	12.1682	6.63898	25.2772		2.19967	6.51234	53.8624		7.51426	6.57252																5	13	0	0		2	6	0	0		3	4	2	1	2	3	0	4
	1.94888	3.27401	12.1927	17.35		5.88015	10.0074	8.45232	26.8703		1.94421	22.5088	41.6812		7.22711	9.55338																3	6	0	0		1	5	0	0		2	2	2	3	2	2	2	6
	1.7694	2.41814	36.9312	15.1237		5.07845	11.4562	5.00305	18.3936		2.1135	14.8247	32.0186		4.49269	12.9567																3	3	0	0		1	9	0	0		4	3	1	2	3	9	0	6
	2.63001	4.30453	5.64655	9.2776		7.63182	5.90215	5.59435	23.0715		2.15066	6.16218	38.1599		7.42424	8.58596																3	11	0	0		0	11	0	0		1	5	1	2	0	2	4	3
	1.91146	2.06186	5.66933	12.4742		9.81358	10.4161	7.82954	19.9231		2.23962	26.1927	40.1071		8.30559	9.69937																1	8	0	0		3	6	0	0		6	1	2	3	4	2	3	5
	2.24141	2.03049	9.38273	13.3232		13.0511	7.0924	9.96013	13.8459		2.59481	17.1728	55.0202		6.57692	9.54609																1	9	0	0		0	8	0	0		4	5	2	3	3	2	1	2
	2.10698	2.46058	3.49329	11.1799		8.78798	7.43625	5.95783	25.8588		3.2569	40.1585	61.5253		6.70154	19.9661																0	7	0	0		1	7	0	0		1	0	3	3	2	6	1	7
	2.06923	2.87399	9.26853	8.42862		5.20783	7.62545	6.81069	24.5297		2.45545	16.0017	26.4269		5.56098	13.3418																1	11	0	0		1	7	0	0		5	1	1	4	3	3	1	0
	2.24974	2.10174	8.53442	12.2378		6.3488	6.22432	11.0459	28.2948		2.71044	5.40493	23.6639		6.08712	11.5422																4	11	0	0		3	5	1	0		2	3	2	9	2	5	6	7
	2.24195	1.85269	4.30542	8.32365		7.44943	12.3925	5.62784	13.1052		3.43191	8.52132	41.5579		7.37495	12.479																2	7	0	0		2	4	0	0		2	0	1	2	3	5	1	9
	2.15051	3.26768	9.65568	18.5039		6.87833	10.9957	5.30394	19.1691		2.11462	16.65	40.5727		10.6153	11.7381																4	7	0	0		0	6	0	0		0	2	1	11	1	4	1	4
	3.33328	2.2571	5.84871	15.3128		7.29012	16.3882	8.12314	20.2563		3.26486	10.999	36.409		5.06144	15.1001																3	8	0	0		2	3	0	0		2	1	0	8	2	6	3	10
	2.57713	2.09412	14.9503	9.06434		6.30566	11.9683	7.18105	10.1756		1.97059	10.7564	32.3076		5.44202	14.2175																1	4	0	0		0	2	1	0		9	3	4	4	2	3	0	3
	2.03302	2.18392	5.04741	10.4708		7.09818	8.78788	6.50486	17.0008		1.91877	20.5879	45.3884		7.09097	13.0358																0	10	0	0		1	1	1	0		3	5	3	1	2	3	2	8
	1.89199	2.83665	9.24914	23.0907		7.99373	10.4193	6.78777	22.1229		3.57264	18.6888	30.6196		6.70843	19.1788																2	5	0	0		2	7	0	0		2	2	2	3	2	10	2	7
	1.95893	2.00404	11.5933	7.42135		6.45056	9.99202	10.7229	19.5352		2.46294	8.06216	56.8987		6.72732	8.90212																2	7	0	0		1	4	1	0		1	6	1	6	1	5	2	9
	1.98207	2.11251	9.54893	13.3211		4.85371	8.47484	7.35289	22.3479		2.30356	7.67563	42.6034		7.05287	9.40235																6	15	0	0		1	5	0	0		8	1	1	2	2	4	1	6
	2.37858	2.32593	16.544	8.0594		7.38612	4.98941	5.80039	23.2784		2.24507	18.4327	29.2381		6.14442	11.5516																2	5	0	0		4	5	0	0		3	1	4	2	2	3	1	7
	2.06547	2.45452	13.6004	15.8132		7.05495	10.9638	7.68703	12.1089		1.80897	8.50762	28.5278		7.23962	8.04692																5	9	0	0		2	3	0	0		8	3	3	3	2	12	1	6
	1.94805	2.3017	8.61254	13.7074		7.82674	6.00642	9.11829	18.114		2.60414	9.16235	43.184		4.33993	13.7521																4	2	0	0		2	8	0	0		2	1	4	3	2	7	3	4
	2.77308	2.16109	6.88941	7.8669		5.94434	5.61195	7.97027	14.73		1.85597	11.4508	29.0873		6.35832	13.799																1	14	0	0		1	2	1	0		5	6	4	1	1	2	1	4
	4.28365	2.29763	10.2694	13.3619		5.78193	6.28989	15.1678	25.426		2.05076	9.92901	41.1156		5.98492	16.3782																5	8	0	0		2	4	0	0		4	2	0	5	2	7	1	9
	2.28807	2.36162	11.9459	8.11802		6.08642	12.0613	10.5667	16.803		1.96079	10.3934	36.9034		5.8192	9.13584																2	5	0	0		1	7	0	0		2	1	1	1	2	3	2	19
	1.96013	1.94021	6.9315	11.1524		6.6954	8.85246	5.70554	25.6275		2.07215	11.0492	36.5197		5.17914	9.37112																4	13	0	0		3	1	0	0		0	3	1	2	1	6	4	6
	2.14623	2.01202	9.56837	6.76052		7.13218	7.66203	7.48111	14.5927		2.03236	21.6645	47.2009		6.19078	8.20462																1	7	0	0		0	2	0	0		2	2	1	3	1	7	0	3
	1.74443	2.10731	8.83726	10.4289		10.7898	7.54939	8.06542	28.9889		2.12908	5.35868	33.9791		8.06085	11.6527																4	9	0	0		2	7	0	0		2	3	3	1	1	7	1	4
	2.34953	2.25368	11.4985	5.48487		7.32438	10.469	9.28301	26.042		2.36552	16.1362	42.8712		6.65183	8.22394																6	8	0	0		1	11	0	0		6	6	3	9	4	6	2	4
	2.05975	2.38423	7.51329	4.25923		8.0391	8.72136	7.94985	14.2567		2.45455	7.39237	40.0747		5.48391	15.8032																1	6	0	0		1	6	0	0		0	1	3	4	2	4	3	7
	2.30791	2.02725	6.63733	4.92542		4.75248	6.95076	8.12098	26.139		2.13583	9.32477	37.4757		6.12925	15.7165																2	10	0	0		3	8	0	0		4	3	1	4	3	0	0	1
	3.4512	3.3527	3.9696	12.6683		6.97071	6.65136	8.40887	19.0172		2.60505	5.87986	39.1833		6.76797	8.55367																0	4	0	0		0	8	0	0		1	6	4	2	2	2	2	7
	2.42065	2.35215	2.42867	12.6059		8.87334	9.11603	5.11035	15.1991		2.14859	10.4948	27.4217		5.13797	12.9124																2	4	0	0		0	5	0	0		5	2	2	5	0	5	4	6
	2.08528	2.04886	6.82164	16.0982		5.24504	7.8191	13.0249	21.0236		2.02936	13.3553	29.0343		9.23627	13.8278																1	3	0	0		1	7	0	0		4	4	2	3	1	7	3	7
	1.88776	2.48275	4.9417	13.2947		7.03087	7.25612	8.5269	28.4231		2.22886	5.29214	36.8174		6.28259	11.8457																1	8	0	0		0	5	0	0		2	4	1	0	2	2	2	7
	3.001	2.09108	17.5825	10.6677		6.70983	7.68631	7.19403	20.2064		3.31367	28.6268	54.1768		11.7316	23.654																1	7	0	0		1	7	0	0		1	2	6	3	2	6	1	9
	2.11829	1.95319	13.7777	18.5298		5.19159	7.10584	11.5837	24.6906		2.853	16.4135	45.1276		8.02092	11.791																0	10	0	0		0	8	0	0		1	2	1	7	1	3	1	7
	2.06084	2.69428	26.0289	7.28473		5.50536	10.6304	6.56598	25.3522		2.4571	10.7954	35.9901		5.84986	10.7268																1	8	0	0		0	6	0	0		3	2	2	0	1	4	1	3
	2.19105	2.33067	4.58389	12.2229		6.39489	6.12095	7.71465	26.1893		2.85058	9.07649	42.5205		9.24815	8.69948																2	5	0	0		1	5	0	0		2	0	1	2	1	4	4	1
	2.31134	2.1398	4.65185	7.73918		4.34026	5.57641	7.50157	20.1869		1.87262	25.032	29.7157		6.02391	14.6391																5	8	0	0		1	7	0	0		6	3	2	2	2	2	3	5
	2.06656	2.02654	11.6152	9.3508		8.26266	11.4006	5.28851	18.6209		2.95003	14.1095	44.6871		8.55904	12.414																4	7	0	0		1	5	0	0		1	2	5	2	2	3	2	8
	1.82963	2.00132	10.6953	7.49009		5.08226	10.4149	6.80376	18.0022		1.75824	10.3315	30.695		4.64798	7.77146																2	4	0	0		0	6	0	0		0	5	1	5	1	6	1	6
	1.90665	2.06545	17.0819	18.7891		5.80943	10.9123	6.00411	20.7055		2.98865	9.42473	42.0394		8.41965	11.9627																1	5	0	0		0	9	0	0		3	2	2	4	6	7	1	6
	2.24497	2.0079	7.71471	21.1469		5.68896	7.69091	6.89316	12.7339		3.07482	8.39043	35.9056		6.56376	11.0868																1	5	0	0		0	7	0	0		1	5	5	3	3	8	2	3
	2.83029	2.30732	9.76177	17.8898		5.06731	7.56476	7.05188	22.3529		3.85955	7.24815	26.7848		9.45779	17.417																4	2	0	0		1	7	0	0		4	2	4	6	1	11	1	8
	2.09101	2.01209	9.85826	13.7288		7.53049	7.72093	7.82992	15.0107		3.52006	12.1973	29.063		5.72629	19.3088																4	10	0	0		0	7	0	0		3	2	3	3	2	3	2	1
	1.77293	2.02643	11.4992	12.4388		7.80113	7.78708	9.08385	17.5443		2.61783	7.36513	44.0313		5.80668	10.503																1	5	0	0		1	5	0	0		3	4	3	2	3	8	4	4
	1.725	2.29084	6.38866	6.81811		7.81898	8.20108	6.99435	31.4334		2.15055	6.98799	45.2321		6.28462	22.0226																1	5	0	0		2	8	0	0		1	2	3	1	4	6	1	7
	1.8167	1.99482	6.47312	9.44392		6.2113	7.25131	5.19409	26.1486		4.27147	6.9103	56.9308		8.60662	9.65477																2	5	0	0		3	6	0	0		3	5	1	4	0	3	4	5
	2.044	2.22833	10.0912	7.06507		6.29819	10.1872	6.92947	19.4052		2.12748	16.936	34.6229		5.82256	15.042																1	11	0	0		0	4	0	0		1	5	3	10	1	4	2	2
	2.30813	2.43957	19.0222	10.7786		6.76502	12.2971	7.22386	26.5505		2.83841	4.992	38.6159		5.2759	6.97625																1	2	0	0		4	7	1	0		5	1	1	2	1	3	1	3
	1.73124	3.04257	7.41598	7.18246		5.39382	6.76027	7.42653	10.2336		2.33943	11.8085	43.5598		9.3605	12.2941																2	7	0	0		2	8	1	0		1	2	2	2	0	2	1	2
	2.03456	6.87689	6.59791	7.5376		5.37589	8.49381	11.0981	17.0724		2.72508	8.26446	30.0422		6.69914	9.97699																2	10	0	0		2	6	0	0		4	5	1	1	1	5	1	1
	1.77716	2.01844	13.8632	20.9926		7.88574	7.60252	5.47899	23.9966		2.35001	8.6724	33.5858		8.5487	10.6974																2	11	0	0		1	4	0	0		6	1	6	6	2	4	2	2
	1.78306	2.12321	6.11802	24.2325		8.08799	5.94132	8.89903	25.4528		2.22464	10.0786	33.0376		7.0386	17.9593																3	6	0	0		0	3	0	0		1	4	6	4	3	3	2	2
	1.99278	2.6955	14.4724	9.5139		8.53602	10.3777	6.9775	33.8612		2.04042	20.5011	28.9815		7.9802	9.42192																1	6	0	0		0	10	0	0		2	1	3	5	3	5	2	2
	2.05835	2.30499	10.0531	12.7042		7.57798	9.39876	5.57998	16.8744		2.45452	10.0141	37.3202		5.47389	12.983																1	2	0	0		3	5	0	0		1	1	3	5	2	11	3	5
	1.9345	2.46546	9.85509	11.9766		7.51311	9.07418	8.28025	27.4611		2.16971	19.5959	32.5591		8.02173	19.0322																6	8	0	0		0	4	0	0		1	6	2	4	2	4	1	0
	1.82448	1.93135	11.2739	7.33084		5.99582	7.34431	6.92925	13.9503		2.05538	3.89834	40.4824		7.97445	11.2275																2	6	0	0		2	10	0	0		2	0	3	2	3	2	4	2
	1.71004	2.2427	9.25203	14.2972		9.49829	8.16022	5.91497	20.5787		2.18163	10.6025	37.7904		8.68162	13.0876																1	6	0	0		3	12	0	0		5	2	3	2	1	3	1	1
	1.94648	1.95172	8.90428	8.17472		6.35345	6.84058	8.4418	12.4018		2.39318	14.0932	43.9608		7.1875	7.13159																1	6	0	0		1	9	0	0		2	4	2	3	1	4	1	1
	2.17896	2.53725	10.8533	6.84129		9.3648	9.02731	8.90746	23.2536		2.07397	14.3614	50.2347		5.23046	11.5964																2	3	0	0		0	7	0	0		0	0	1	3	1	4	2	3
	2.13246	2.08508	15.9713	14.6212		7.576	8.35218	8.77012	12.6934		2.17178	11.3888	38.6665		6.3447	14.8862																6	1	0	0		1	8	0	0		4	8	2	4	1	3	5	7
	2.35872	2.39597	7.05954	8.80097		6.85553	5.93902	9.78928	27.7696		2.09245	21.0149	29.62		5.20096	8.91912																2	6	0	0		1	5	0	0		4	2	1	2	3	2	1	8
	2.02685	2.59598	15.733	9.2747		7.94454	7.81814	8.83703	20.1114		2.9344	7.87812	46.7447		9.19354	10.7006																8	8	0	0		0	4	0	0		3	1	2	3	1	5	2	6
	1.96127	2.27202	9.16542	7.64459		6.55769	7.12157	5.86586	21.6748		2.4073	5.47252	28.9746		6.37128	14.3349																1	7	0	0		1	13	0	0		2	2	1	3	0	6	1	5
	1.91665	2.06888	8.39354	16.9049		6.65646	10.8519	6.12454	27.6274		2.00958	4.73212	29.6352		7.16472	12.6999																2	2	0	0		0	0	0	0		1	2	2	2	2	7	3	1
	1.90977	2.0118	4.39693	16.2881		7.09237	10.4665	8.81108	18.5313		2.16862	9.33864	33.5376		5.22533	9.34298																3	8	0	0		2	8	0	0		8	1	1	2	2	2	1	8
	1.98447	1.79023	3.91476	6.8307		5.8841	10.4041	6.7372	14.7022		2.74067	10.1252	57.9522		7.1782	8.06849																2	0	0	0		1	5	0	0		6	5	2	5	2	11	1	12
	1.9496	2.33668	11.3852	9.36823		5.36751	6.49736	6.54662	19.2906		2.12097	11.8133	49.2923		8.01932	8.04007																0	4	0	0		1	7	1	0		1	1	4	3	6	4	3	14
	1.92594	2.61473	5.44443	13.2295		6.33541	9.92113	10.2404	19.0769		1.797	9.31482	35.8929		7.72065	20.5272																1	6	0	0		0	3	1	0		1	2	3	2	3	6	2	8
	2.20313	1.97684	8.48885	28.3935		9.44875	8.18916	4.98373	11.9261		2.25179	17.8259	44.5386		7.05983	14.8495																1	2	0	0		1	3	0	0		2	4	1	0	3	6	3	10
	1.80678	2.15441	12.9363	9.94812		4.93293	7.5387	5.52397	27.0403		2.056	11.5103	47.2771		7.74249	8.76838																3	3	0	0		1	3	0	0		7	4	5	6	1	1	1	4
	2.54299	2.31606	8.27614	6.87185		13.7084	7.51077	5.91933	18.2363		2.67788	13.3272	40.7811		6.11948	14.3215																1	13	0	0		0	7	1	0		1	0	2	4	5	5	2	9
	1.99953	2.43128	3.68323	8.04095		5.79058	7.25821	6.69615	22.9467		1.81559	14.3619	51.8292		5.67833	13.3861																1	13	0	0		2	6	0	0		3	1	11	3	0	9	2	6
	2.52622	1.90176	2.82383	8.50364		7.74908	8.41543	7.26472	17.0264		2.39328	9.77653	28.5294		7.14796	11.7847																1	9	0	0		1	8	0	0		4	4	1	3	0	11	3	7
	1.95127	2.11628	12.776	5.73161		8.39098	9.00217	5.53194	18.695		1.84761	43.6827	48.5022		6.00008	7.81984																2	9	0	0		0	5	0	0		2	3	3	1	3	1	1	4
	2.70245	2.39163	9.89422	6.54097		5.63176	8.38256	10.7168	8.64		1.96136	8.09999	54.917		5.55272	17.2038																1	9	0	0		1	5	0	0		4	3	1	4	7	4	1	2
	1.95542	2.74362	9.43307	10.0754		5.62845	7.357	6.02274	18.5163		2.26937	8.43511	54.1614		4.81974	7.04924																1	8	0	0		0	7	0	0		4	3	3	4	1	6	2	8
	2.68283	1.93087	5.09032	28.546		13.6994	8.80853	6.52367	14.0351		1.92486	6.57299	48.143		5.5305	8.37514																1	7	0	0		1	4	0	0		1	2	3	1	0	5	2	3
	2.80414	2.79886	9.39017	8.30925		5.20433	8.86626	7.22344	20.0251		1.95893	18.9768	31.6543		5.3387	8.81366																1	12	0	0		0	9	0	0		2	2	1	2	2	9	3	3
	1.77803	2.27383	3.86922	13.2285		7.33612	13.0233	7.12172	22.7676		2.271	14.9866	50.1338		6.60516	8.19886																2	14	0	0		1	7	0	0		5	2	1	3	3	1	4	8
	1.91222	2.42348	6.80347	10.1998		7.43344	15.2378	7.51255	15.1436		2.80001	12.3505	55.2101		9.28719	6.36056																2	6	0	0		1	13	0	0		2	1	0	3	1	1	4	6
	2.13371	2.07497	6.98892	7.31638		8.63081	10.6213	4.44497	34.7995		2.15219	8.53201	42.4654		8.56881	10.7544																4	10	0	0		0	2	0	0		5	6	1	1	2	2	0	7
	2.10078	2.38144	5.7356	17.7992		5.62466	10.8004	12.0907	25.5643		3.20425	3.76177	40.5746		6.7807	10.6955																1	5	0	0		0	5	0	0		4	3	2	0	0	12	2	2
	2.58951	2.10146	4.19058	11.593		7.765	9.43567	6.5516	18.8857		4.43308	11.7663	26.8641		7.1727	17.9272																2	10	0	0		2	9	0	0		10	5	3	1	2	4	2	3
	1.90255	2.80143	20.8578	6.56494		8.07406	6.75861	7.13345	21.5313		1.91773	11.7579	41.2992		5.51739	7.75873																3	8	0	0		1	2	0	0		1	5	1	3	1	6	3	9
	2.00889	2.06088	10.8614	23.6392		9.91938	8.54294	8.2347	20.5449		2.25505	13.1851	42.6771		7.54947	14.9113																3	4	0	0		1	3	0	0		4	6	1	4	3	6	2	7
	2.11611	2.42127	12.3028	15.8688		9.31492	8.07746	5.80165	18.8059		1.96633	11.3901	32.0886		6.39741	10.0132																1	9	0	0		3	4	1	0		2	8	2	2	2	9	2	8
	1.94831	2.39502	6.00238	9.55157		6.40363	7.46814	8.50017	13.7457		2.42059	10.9127	44.1437		5.95674	8.62556																2	6	0	0		3	6	0	0		2	5	3	1	3	7	5	7
	1.97835	3.26631	3.70035	17.4401		3.92294	12.4105	6.16432	8.85048		2.30753	8.75006	35.1396		5.76069	8.36723																2	16	0	0		1	4	0	0		3	4	0	5	5	1	2	8
	1.98543	2.03122	21.7179	23.8884		6.4233	8.21206	8.20468	16.792		2.35891	6.73829	29.251		8.89338	12.6758																1	12	0	0		0	13	0	0		2	2	3	1	3	3	4	5
	1.92491	2.02809	10.2504	9.33311		9.69652	5.61373	12.405	24.6534		2.6372	21.7888	45.156		8.59227	18.2976																2	9	0	0		0	6	0	0		2	0	4	3	0	4	3	6
	1.89988	2.10035	9.09268	3.89613		7.85475	7.90637	11.161	20.5226		2.39723	15.5957	37.0019		6.55447	12.047																1	12	0	0		0	1	0	0		2	3	2	4	2	10	3	4
	2.98188	2.01017	6.95988	23.6757		6.11314	8.05596	5.6901	23.2104		1.90601	10.8606	45.0918		6.72842	11.401																3	9	0	0		2	3	0	0		2	4	0	2	0	4	2	7
	1.81384	2.0737	8.61159	9.13644		7.99805	8.04638	10.4966	17.9927		3.41984	10.6004	43.5582		7.55944	8.0164																0	4	0	0		1	4	0	0		5	4	6	7	1	3	3	6
	1.96413	2.26525	7.85165	10.1483		8.60624	7.67318	6.04951	27.8776		2.16334	12.6377	57.1747		9.57235	6.09182																1	10	0	0		0	3	0	0		1	8	0	5	0	4	1	4
	2.45286	3.43251	12.424	21.3021		8.96223	5.63954	5.56378	16.254		2.92024	5.92384	37.4642		8.06598	25.1476																1	7	0	0		2	6	0	0		4	4	2	4	1	5	2	7
	2.02678	2.33164	5.72221	15.5536		5.70608	10.6465	5.49401	24.4327		2.12201	19.6097	32.9025		5.70576	9.13258																3	10	0	0		1	3	0	0		1	5	4	2	4	3	3	5
	2.49538	2.29665	4.28844	5.60446		12.0982	7.37493	8.34412	25.9013		2.06152	22.882	33.3923		6.30421	23.1598																3	10	0	0		3	3	0	0		6	1	0	8	0	5	2	10
	1.93504	2.05565	7.28115	7.56616		5.41902	10.1475	5.38833	13.983		2.76945	12.7024	37.8629		7.56601	17.2534																3	9	0	0		0	9	0	0		2	7	1	5	4	3	2	6
	2.45909	2.01288	10.7733	10.3872		5.7035	7.59979	4.73712	18.7781		2.18789	10.4269	40.3362		7.54042	11.3038																1	5	0	0		1	4	0	0		5	4	3	3	1	8	2	4
	1.94355	3.08087	4.6088	8.19268		5.49418	7.87256	5.85534	20.3794		2.57405	15.9127	40.406		7.01372	9.19064																2	8	0	0		1	7	0	0		3	0	2	6	3	3	3	8
	1.92967	3.17731	5.6899	10.9739		5.73507	7.51977	5.43114	10.7923		2.5414	13.0872	46.1448		8.70085	6.52594																2	5	0	0		0	3	0	0		1	2	1	6	1	9	1	6
	2.34012	2.24112	6.4607	9.41354		9.82989	8.25362	5.52032	19.9843		2.16571	5.35897	41.9806		7.6719	22.2168																3	9	0	0		0	1	0	0		0	0	3	2	2	9	3	9
	2.56386	2.07961	7.94302	11.0146		7.95022	7.26711	5.93065	27.322		1.97387	12.0555	19.7459		6.16575	16.0212																2	7	0	0		1	2	0	0		3	3	1	1	5	5	1	3
	2.04743	3.01532	11.4752	12.3082		12.0449	8.009	8.27141	25.6395		2.07335	9.71491	49.8194		6.56355	18.5067																4	9	0	0		1	2	0	0		3	4	0	9	2	3	1	5
	2.0948	2.0773	6.49969	24.6094		5.54054	7.4348	6.87278	24.7954		2.19632	9.78223	36.1399		6.9203	13.6611																3	6	0	0		0	3	0	0		3	3	3	6	3	2	0	1
	1.88723	3.1365	10.8259	7.94983		7.83427	6.56621	6.48216	17.6611		2.3987	7.01857	50.5906		5.64269	11.6465																2	6	0	0		2	3	0	0		4	4	3	6	1	5	2	7
	1.90492	1.98231	6.29611	14.6658		5.83799	6.50976	8.48904	29.2636		2.39857	12.9206	37.1116		6.77558	9.60213																1	4	0	0		3	5	0	0		2	6	1	4	1	15	1	7
	2.01051	2.66797	8.33381	7.09811		9.30458	4.77431	5.1792	11.6586		2.13759	7.41675	40.8729		8.07316	11.7742																1	8	0	0		1	4	0	0		2	7	2	5	2	10	2	11
	1.82235	2.8972	8.36667	8.565		6.53584	7.66165	6.12953	21.5811		3.77436	9.40659	42.8158		5.95271	11.766																1	5	0	0		3	2	0	0		4	6	1	2	3	4	1	7
	2.3015	2.08578	5.80653	8.24629		7.79251	7.54356	7.48186	13.7238		3.0548	17.229	44.2446		7.00242	9.36631																1	9	0	0		2	2	0	0		1	2	0	1	2	3	3	3
	2.14918	2.28526	6.67165	11.2666		5.25825	5.76528	7.79974	16.346		2.30496	8.86454	23.8747		6.53292	7.90624																1	3	0	0		1	4	0	0		3	4	4	2	4	3	5	11
	1.94101	2.75776	14.1551	7.34662		10.0716	7.49112	8.26097	26.2329		2.20679	4.25454	43.6691		6.55887	10.4908																1	5	0	0		1	6	0	0		3	5	4	7	5	2	1	9
	1.84727	2.25063	7.00135	8.55771		11.9108	7.60464	5.80254	20.1892		2.3597	11.695	60.9202		6.14863	14.2492																1	7		0		1	4	0	0		3	4	2	6	2	9	3	10
	1.8893	1.96826	3.68507	8.59232		8.21742	6.53586	5.79963	26.7874		2.48717	6.12243	53.5637		7.63155	8.47704																0	3		0		1	3	1	0		3	3	1	1	1	10	4	5
	1.96237	2.3418	12.9454	12.1053		6.7012	5.70537	6.95313	22.2362		1.97077	17.9319	9.07257		5.63692	10.4204																2	5		0		0	3	0	0		7	7	0	1	3	4	2	4
	1.86831	2.408	6.30163	19.1986		7.04773	8.53102	5.9177	18.6354		1.9439	10.4883	37.422		7.89361	11.3643																1	7		0		0	6	0	0		3	1	1	1	1	4	2	7
	2.91084	2.02515	8.2141	8.88567		8.31092	12.1635	8.58731	13.108		2.27607	7.34708	32.4155		5.35657	13.4536																2	6		0		1	2	0	0		2	1	2	5	5	5	1	4
	1.86446	1.92835	3.39128	9.68058		7.60479	9.90751	6.3614	21.2132		2.64895	20.1434	25.7135		6.09091	8.9391																1	8		0		1	2	0	0		1	3	2	1	4	10	2	10
	2.44147	1.97598	3.79338	6.14787		5.6216	9.18919	8.73553	14.5973		2.39202	17.7782	11.5502		5.903	7.86131																1	5		0		0	4	0	0		2	3	2	5	1	4	2	7
	3.20849	2.27614	16.1693	12.5642		7.57094	8.80097	5.22119	13.1738		2.86433	12.6932	32.7148		7.87994	8.91279																2	10		0		1	4	0	0		2	1	1	4	3	9	4	5
	2.57698	1.967	9.73008	15.2149		13.069	10.2906	6.63442	18.4611		2.71963	38.0668	34.3227		7.26153	12.0258																1	7		0		0	2	0	0		7	0	2	10	1	5	2	2
	2.08751	2.65989	6.87507	16.8956		9.59143	10.9879	8.47561	23.5087		2.0347	6.87853	23.0197		6.29028	15.5106																2	7		0		0	3	1	0		2	6	1	7	10	1	3	5
	2.81899	2.78396	11.0007	19.3175		5.88056	8.19864	9.73346	13.7645		2.12329	9.68253	12.7916		6.28638	11.7435																2	8		0		2	4	1	0		4	1	1	6	0	4	2	8
	2.68522	2.44496	9.02837	12.9582		12.686	12.187	6.98887	15.4872		2.48148	8.87454	27.596		6.05736	7.96846																3	7		0		0	8	0	1		3	1	0	0	2	3	0	7
	2.02412	2.10975	6.56302	11.909		7.29846	7.64699	4.79055	15.1028		2.33563	15.3435	20.0119		5.48221	10.3603																2	4		0		1	4	1	0		1	4	4	2	4	6	0	10
	2.32937	2.6803	4.51756	8.60063		6.49144	8.76098	8.64569	13.576		1.91042	12.3153	9.1001		8.36602	10.6366																4	2		0		1	3	0	0		1	7	1	4	1	3	3	5
	2.02766	2.06309	10.5316	11.2655		4.14128	6.68801	11.1878	17.0638		1.96116	10.175	15.6807		7.93652	13.607																1	7		0		1	12	0	0		1	6	1	9	2	6	8	10
	2.13236	1.97759	11.1853	8.39222		6.24561	8.8643	5.26104	20.525		2.28035	10.5339	34.0532		7.40751	8.51799																2	4		0		0	3	0	0		1	2	1	5	4	2	1	4
	1.98803	3.10678	9.18305	15.144		8.61621	8.27841	6.09532	16.2127		1.886	9.35718	18.3778		5.53238	10.3073																1	12		0		2	2	0	0		1	2	1	7	2	5	0	5
	1.94212	2.30377	4.30263	4.29806		9.80066	7.07676	12.0216	17.8887		2.06916	25.5925	23.3005		8.84699	12.495																1	8		0		0	3	0	0		1	2	3	1	4	5	1	9
	2.45004	2.82821	11.5316	12.3846		9.70824	9.55286	16.1823	15.1126		3.21832	11.5891	11.1781		10.3071	7.50484																2	2		0		2	5	0	0		2	0	1	2	3	0	3	10
	1.83661	2.74395	9.60938	8.04303		6.23149	13.5272	6.83861	16.4828		2.31063	15.8603	20.7714		7.00922	8.92556																3	7		0		1	2	0	0		2	2	2	4	2	4	1	7
	2.04151	2.19094	9.68099	8.70013		5.14836	6.14371	12.9551	26.5925		2.46206	43.4875	34.2679		5.12095	11.239																2	17		0		1	7	0	1		2	2	2	1	1	2	1	6
	1.77761	2.32414	6.75193	9.4543		5.41766	6.31267	7.12351	16.2383		3.00598	17.939	53.7281		6.95804	9.60458																3	2		0		0	7	0	0		2	1	1	4	3	5	3	4
	2.57758	2.26055	6.81957	10.277		5.82108	5.52451	6.615	14.3141		2.11589	13.5257	25.7665		7.00949	13.3355																1	6		0		0	4	0	0		6	0	1	8	1	4	2	3
	2.21096	2.11739	15.1527	5.45944		7.95555	6.31288	6.15659	13.8808		2.53139	9.00032	46.239		6.84279	18.8862																4	5		0		0	6	0	0		2	2	0	5	1	4	0	5
	1.91024	2.18733	6.97334	8.45182		8.59873	9.78871	9.66603	11.6752		2.38965	24.1865	40.8601		5.66893	10.3297																2	7		0		0	4	0	0		4	2	3	4	3	3	2	6
	2.00529	2.57622	4.37318	11.6375		9.36188	8.91355	5.57812	13.6681		2.43913	9.78699	20.1145		6.66332	8.77016																3	8		0		0	3	0	0		1	1	6	5	2	1	0	3
	2.03797	2.58655	6.97839	17.9675		5.48141	11.4006	5.94657	9.28114		2.87959	13.6049	34.8116		6.52796	22.3313																1	8		0		1	0	0	0		4	5	2	5	2	6	4	7
	5.15559	2.30633	10.6279	16.794		4.78026	9.75349	18.5837	15.5028		2.33581	17.7604	25.2052		5.04995	6.13383																2	2		0		0	0	1	0		4	3	5	0	2	4	1	5
	2.08668	2.38448	6.5496	10.7052		5.67051	6.43632	7.16798	27.2487		2.49793	10.2549	34.9138		8.41078	12.2891																3	2		0		1	1	0	0		5	2	4	3	2	8	0	5
	2.00364	2.33765	12.2939	11.1765		8.12504	7.46936	9.16965	9.47233		3.54497	26.1068	46.3658		6.38451	18.7058																2	5		0		1	0	0	0		2	3	4	3	1	7	3	3
	1.87555	3.21803	6.90323	13.4888		10.5374	10.0392	5.74977	20.7782		2.46235	14.2906	35.9595		6.34829	15.123																3	8		0		2	0	1	0		3	3	4	2	2	5	1	6
	2.52768	2.38901	8.72247	6.49171		5.59664	7.02568	9.59762	18.9721		2.5668	21.601	45.6135		7.34256	15.2121																1	5		0		1	3	0	0		1	4	1	4	3	10	2	8
	2.1596	6.71317	7.05029	16.96		5.36664	7.12328	10.1655	23.333		2.16323	15.264	35.0851		5.5309	7.68224																4	6		0		0	3	0	0		3	2	1	3	4	5	2	3
	1.99793	2.64028	15.3193	12.0485		5.94388	7.77554	7.24689	13.9016		3.0006	8.51545	32.6123		5.72438	9.71894																3	6		0		4	3	0	0		5	0	1	0	2	3	1	7
	2.3445	2.32076	24.0841	6.48341		5.94868	11.3061	10.9041	13.9684		1.83597	5.4159	53.1831		7.28183	9.81762																2	4		0		4	3	0	0		3	3	4	0	2	9	1	8
	1.82029	2.36662	7.06092	8.66638		6.99823	6.94869	9.90398	21.5187		2.11675	18.168	41.8228		6.06607	9.41883																3	5		0		2	4	0	1		2	2	3	4	0	6	3	7
	2.05219	2.13858	8.98235	7.71961		5.32014	10.4793	7.12593	13.7115		2.15424	11.4493	43.661		4.3581	6.80399																1	3		0		2	4	0	0		1	2	4	2	2	2	1	4
	2.08004	1.96956	10.0602	19.9433		8.17831	7.79074	8.0665	24.1927		2.37331	16.631	37.9642		5.64409	10.6551																1	2		0		4	0	0	0		3	4	2	3	1	5	2	4
	2.23487	2.29657	6.71383	8.02613		8.50566	6.61145	10.733	15.6035		2.09379	9.97113	23.8823		7.47815	8.22765																3	7		0		3	2	0	0		2	10	3	6	2	3	2	10
	2.22199	1.89737	4.63639	10.7382		8.74803	6.77858	11.0409	22.6834		2.45292	9.89577	26.8017		6.91643	9.81253																1	4		0		4	1	0	0		3	0	2	5	2	4	1	6
	2.77246	1.89985	7.08288	6.35767		5.03888	7.35843	4.38442	12.3539		3.13576	5.40726	46.7706		7.81801	13.4017																3	4		0		2	2	0	0		4	4	2	4	6	11	1	4
	1.88552	2.53009	9.55398	10.3088		6.3374	6.89985	9.48851	35.0045		2.70799	16.4479	29.6609		6.13868	8.73953																1	8		0		0	4	0	0		2	1	3	4	1	3	1	3
	2.15332	6.85177	10.0819	15.8028		9.37661	9.81771	6.62912	22.1938		2.03535	7.04047	48.6649		6.73474	10.5204																1	2		0		2	5	0	0		1	1	2	8	1	5	4	6
	2.46751	2.30381	8.57008	11.967		5.66266	8.11974	7.75966	18.403		2.91677	15.3063	32.3438		9.01538	11.0448																2	3		0		3	2	0	0		1	4	2	2	2	7	2	6
	2.54436	2.56979	9.02621	6.35333		5.00613	7.67191	4.28915	18.2337		2.24989	7.9735	30.9566		6.32192	8.85443																2	7		0		0	1	0	0		2	5	5	5	2	5	1	6
	1.99798	2.08015	12.7874	6.89548		5.25635	9.85917	6.9171	16.0926		2.01063	22.7121	34.4364		7.59548	8.29643																1	5		0		1	2	0	0		2	2	2	0	2	4	4	6
	2.05665	2.60967	14.7603	9.9787		5.82075	10.2633	8.27816	27.0147		2.4978	14.9011	61.5764		6.86799	11.0763																2	12		0		0	9	0	0		1	0	0	6	1	2	1	4
	1.9374	2.70612	4.19851	7.55918		5.9105	8.91913	12.5403	35.3626		2.20893	8.15764	50.6387		9.44636	8.12678																6	6		0		2	6	0	0		1	5	2	6	3	5	3	2
	2.03126	3.09544	7.44611	4.82287		7.19437	8.46641	6.90869	18.784		3.14748	11.7898	53.0851		7.65024	7.8856																2	8		0		1	5	0	0		1	4	6	3	5	2	3	4
	2.82771	2.04782	18.0015	9.08426		6.98641	11.4854	9.14773	15.2091		2.11852	14.5248	42.955		7.22155	8.1533																4	4		0		1	3	0	0		2	2	2	5	3	5	2	2
	2.23874	2.61921	5.99683	11.442		7.60181	7.14682	8.81183	23.9481		2.11838	8.2118	46.6311		5.99356	11.4812																1	7		0		0		0	0		2	5	4	10	8	5	1	3
	1.80289	2.00375	9.54191	12.888		6.14238	7.83936	4.86717	19.6366		2.90443	6.4515	42.2761		10.8075	7.63692																2	8		0		1		0	0		2	0	2	8	1	3	4	5
	1.8953	2.68314	9.00469	8.10973		7.29293	6.28411	7.71477	10.879		2.54196	22.5597	47.9072		5.17989	8.28304																1	6		0		1		0	0		0	4	3	1	0	3	3	5
	2.2601	2.29907	5.84883	18.8801		4.80998	11.3804	7.27998	14.3484		2.01107	8.76641	37.6956		6.07444	7.38276																2	5				1		0	0		4	2	4	4	4	6	3	7
	1.89163	2.19376	8.71425	7.42901		4.9229	8.62766	10.9191	16.0807		2.45727	12.8144	24.9699		6.21935	8.90482																1	7				0		0	0		2	4	0	4	2	3	0	3
	2.11879	2.45889	9.77932	8.64871		5.51711	7.46538	7.16864	8.85628		1.82353	10.4549	43.6818		5.50979	10.9281																1	2				1		0	0		2	6	2	2	2	4	1	3
	1.9111	2.2111	8.13942	12.8383		9.24673	8.98026	9.54844	25.2998		2.18371	22.414	26.3768		7.247	8.43988																0	3				1		0	0		2	2	3	3	3	5	1	2
	2.1226	2.48493	17.8541	5.89049		6.41427	11.1091	6.05059	22.584		2.13742	21.1111	39.8946		8.23964	9.72202																1	10				2		0	0		2	0	2	3	4	7	2	6
	2.16342	3.41999	7.32925	9.44975		4.89477	7.74083	16.1717	27.7651		1.86063	8.71103	35.9618		6.15271	11.7998																2	12				2		0	0		5	1	2	6	1	3	3	9
	1.88018	2.20783	3.63027	9.76825		5.54866	8.8514	10.5859	24.0961		1.95661	14.3272	57.4004		6.49616	15.0002																3	1				3		0	0		8	3	2	2	4	3	1	7
	1.93861	2.29641	9.54656	10.6582		8.21134	8.58046	5.99839	17.7019		2.44802	13.3087	35.5261		9.11987	15.3156																1	10				1		0	0		4	4	2	0	5	3	0	2
	2.11276	2.08154	12.2189	7.75716		5.9932	6.98796	5.30503	15.54		2.70793	6.35391	27.3567		7.56111	25.6616																2	6				1		0	0		2	3	3	2	0	4	1	3
	1.98922	2.3778	6.95833	8.88829		5.10793	7.27356	5.86472	29.3517		2.8889	6.80163	22.2098		8.16006	11.243																2	9				2		0	0		5	2	0	8	2	5	4	4
	1.85018	2.73841	7.05501	11.477		6.35119	8.78767	8.02038	16.0889		2.07835	9.88061	57.2155		5.7304	8.17441																3	0				1		0	0		2	4	3	3	2	6	0	3
	1.81136	1.91976	15.1335	8.37935		4.45625	8.02654	7.11144	21.3179		2.44302	11.3791	38.6892		7.68798	17.4355																2	10				0		0	0		2	4	1	0	3	7	4	4
	1.90744	1.95657	4.83038	4.89393		8.89262	9.4874	13.9743	15.8362		2.28146	13.0636	59.2435		6.03565	8.06433																1	1				1		0	0		4	3	3	5	3	2	2	3
	2.42637	1.93197	6.58742	5.70305		4.23691	6.51089	5.0242	12.6162		2.37911	12.6283	43.6762		6.30854	12.5897																1	8				1		0	0		2	1	2	3	2	5	1	5
	2.66877	2.35937	6.29628	10.3967		4.45641	5.69974	8.20383	23.1939		1.93359	9.34451	48.6672		7.01491	9.09557																2	3				0		0	0		3	2	3	5	3	2	2	1
	2.15389	2.2032	7.05322			6.65131	10.6383	4.92557	8.6439		2.56057	22.9787	24.5241		7.53059	10.1279																2	9				0		0	0		3	2	3	4	3	7	0	7
	2.28296	2.47992	11.6884			5.63393	10.854	5.95975	12.3139		2.47842	25.288	40.74		13.9232	11.1366																0	8				2		0	0		3	8	1	4	2	5	6	6
	1.94634	2.07677	7.85967			4.51886	8.48994	10.5978	25.6462		2.28752	11.6074	25.037		6.97734	5.82119																2	3				1		0	0		5	2	1	3	3	3	1	1
	1.75731	2.21549	7.16543			4.9042	6.1809	14.1174	24.5632		2.08441	7.7696	28.9826		5.34859	7.28787																3	3				1		0	0		1	4	3	4	4	4	6	5
	2.20593	1.99816	13.592			10.7964	7.86339	7.99441	23.4101		2.67715	9.49819	27.0016		5.28835	16.7044																2	5				1		0	0		2	0	1	2	2	4	1	1
	2.06755	2.27987	9.65891			6.9857	6.22776	6.80501	20.6339		1.97689	13.4442	48.1554		11.1642	7.31639																1	3				2		0	0		2	2	6	6	0	5	1	1
	2.38298	2.14776	5.3844			5.57446	7.0133	7.41722	13.4661		2.01399	12.9839	42.9082		7.06057	9.66736																0	1				2		0	0		1	6	4	7	3	2	2	4
	1.95402	2.5687	9.23857			7.84066	6.76274	5.5394	20.2507		2.58854	10.0735	33.8139		5.77041	11.1058																0	15				2		0	0		3	1	1	4	3	3	2	7
	1.85164	2.00423	7.4873			5.95623	8.2537	7.91667	11.5195		2.09516	13.3452	49.9699		6.61938	9.75443																0	7				1		0	0		1	0	2	2	1	3	1	2
	2.02552	2.07143	9.60287			6.36008	10.1526	12.8908	30.1121		1.98852	11.0879	25.2449		6.81891	7.00976																2	6				1		0	0		3	1	1	4	1	4	0	2
	1.81386	2.52431	10.3474			6.49158	8.68485	8.60528	17.3055		2.18586	11.8231	50.4494		5.42125	9.38509																1	4				1		0	0		4	2	0	5	2	3	3	3
	1.74809	1.88647	8.42954			6.72208	7.9984	7.35624	20.2786		2.37428	11.2967	46.5907		5.0279	7.81478																1	4				3		0	0		4	2	0	5	1	4	6	3
	2.6009	1.9168	14.546			7.57147	6.81372	7.7516	17.1533		2.27996	12.9402	33.9948		10.1373	17.3014																	8				0		0	0		1	2	3	4	1	5	1	2
	2.12835	2.76926	3.0557			10.9548	8.09533	7.3789	13.5338		2.15483	7.33591	36.0505		9.77751	9.63268																	8				1		0	0		4	2	4	3	6	6	2	1
	2.26574	1.78319	11.6293			6.66721	8.1042	11.188	13.8229		2.24504	14.9964	46.848		6.95149	10.6621																	4				2		0	0		2	5	2	6	2	6	6	1
	1.82676	2.00764	12.4076			5.58354	9.00022	7.52962	31.5813		2.09932	20.5997	33.3268		7.85445	14.5963																	8				4		0	0		1	3	5	1	6	5	6	3
	2.04389	2.5522	7.0394			11.3623	11.8041	9.71873	12.5321		2.23954	19.2236	54.4507		6.37001	12.8227																	12				1		0	0		5	2	2	4	2	9	2	1
	2.17272	2.47412	6.16888			6.5157	7.87566	6.13459	17.6135		1.97902	6.48829	39.2094		6.99068	11.4826																	3				3		1	0		2	1	2	3	3	2	1	1
	2.12263	2.30856	11.4666			7.37503	9.26069	6.86656	25.1473		2.17609	14.0082	26.9756		5.43431	12.1035																	7				2		0	0		0	7	5	7	1	6	1	0
	2.32572	2.29271	12.4888			10.1666	7.80026	16.939	12.7536		1.85439	7.46309	51.6639		6.62442	14.2868																	3				2		0	0		2	1	4	2	1	3	2	1
	1.82212	1.80083	6.30301			6.62267	8.64643	11.2797	16.947		2.24924	4.79267	52.2398		5.00561	10.7567																	6				0		0	0		5	2	6	12	5	5	1	0
	2.28595	2.08347	7.32623			6.76051	9.17289	4.74092	22.4415		2.23135	9.51724	31.8382		9.08364	8.16358																	5				1		0	0		1	0	1	7	3	2	2	1
	2.35857	1.9773	4.24397			9.76502	9.13889	16.5652	27.6924		2.56714	11.5219	36.4848		5.19374	6.57348																	7				1		0	0		4	1	1	3	1	2	2	2
	2.1618	2.16358	11.6716			10.7585	6.90104	5.915	10.9626		2.42925	7.52258	44.1907		4.99516	9.1147																	7				0		0	0		3	1	1	3	7	3	0	5
	2.079	2.14187	6.20509			8.20781	8.31235	17.6954	25.9474		2.315	9.91008	54.0008		12.0222	10.7408																	2				2		0	0		1	6	2	8	1	7	3	7
	2.24984	1.9208	2.82351			8.7466	5.24041	7.5568	16.8939		2.57855	18.8636	52.9934		11.3675	13.9222																	5				0		0	0		5	3	0	4	3	6	1	9
	2.26102	3.62283	5.18286			7.80967	10.02	6.30244	26.1513		3.28763	12.5519	22.948		7.85085	5.92638																	6				1		0	0		4	3	3	7	2	2	1	16
	2.4408	1.92929	5.13431			7.14507	6.96056	7.23222	22.8358		2.03714	12.3288	44.1736		11.1411	9.04164																	7				1		0	0		1	5	2	5	1	3	0	4
	1.99619	2.04018	4.98339			8.01144	9.642	5.38537	28.2609		2.28193	10.362	20.0713		6.50952	6.21662																	7				3		0	0		2	2	3	2	3	6	0	8
	6.57304	2.19272	7.45453			6.37171	11.7911	8.03392	28.9075		3.17766	13.4504	32.7786		6.10712	7.36316																	7				1		0	0		3	3	1	9	5	8	1	7
	1.98167	1.99608	4.00616			6.18244	10.7949	7.74339	27.882		2.25234	14.909	40.3976		6.74423	8.546																	9				0		0	0		2	5	3	2	3	6	1	10
	1.97186	2.17913	6.14428			9.31432	7.69794	12.1495	14.3343		2.26739	23.8323	53.1426		7.02835	6.02027																	8				1		0	0		1	5	5	5	2	6	2	6
	2.79478	2.20429	3.59927			6.03211	6.28964	6.74564	25.2135		2.12042	8.27742	32.4062		7.07834	8.99231																	7				0		0	0		5	4	2	4	4	1	2	6
	2.92802	2.22754	5.77492			10.128	9.95402	9.21795	19.5722		2.18063	14.2193	25.8064		7.46714	8.86538																	7				1		0	0		2	2	1	5	5	1	1	9
	2.03093	5.51222	4.62118			6.30709	13.0621	4.65634	25.8564		2.98092	9.28244	34.8312		6.43995	6.71957																	8				1		0	0		6	2	3	5	1	5	0	6
	1.9728	2.01502	6.17858			4.60865	7.1272	8.35762	23.5673		2.54596	6.79591	37.7013		7.54299	9.84903																	6				2		1	0		2	4	2	3	2	1	0	11
	2.71889	2.19843	7.64822			6.75331	7.14767	9.49624	21.9274		2.0182	10.3596	35.2078		7.28273	16.6421																	5				3		0	0		1	2	1	1	1	3	0	4
	3.23484	2.02894	5.71058			8.38693	8.59484	10.192	13.2227		3.00865	11.7772	49.8546		6.87229	8.01351																	8				1		0	0		1	6	2	7	2	5	0	5
	11.0595	2.02614	12.138			6.71191	12.9952	8.72095	16.0202		2.57904	6.74865	24.8917		6.21051	15.3372																	10				1		0	0		2	2	3	1	1	2	1	9
	2.62737	2.10026	5.29336			5.00876	9.58359	7.3634	43.8526		2.06094	21.3253	49.0565		7.35403	10.9787																	4				2		0	0		1	6	1	6	0	2	0	4
	2.18564	1.98435	2.47877			8.79455	7.3282	6.41747	10.9567		2.07639	16.5151	32.6533		6.6504	13.055																	4				0			0		2	4	2	9	4	3	2	11
	2.41095	1.92458	5.52336			10.0625	10.4217	9.01445	19.0908		2.19116	9.64526	41.3389		6.83326	11.4304																	4				1			0		3	3	4	4	5	2	1	8
	2.21379	2.25261	4.83888			7.42309	8.94688	9.97853	16.0268		3.14475	29.785	49.1859		6.24406	12.2525																	10				1			0		2	5	5	1	1	6	3	4
	7.662	2.45494	12.5922			9.27707	7.62199	7.54598	22.1716		2.05971	14.3248	46.7232		7.80382	11.595																	6				1			1		3	5	4	5	0	8	1	8
	2.00361	2.087	4.56956			8.56554	7.06729	7.89539	14.9468		3.03471	13.5958	36.4862		6.36355	12.3826																	5				1			0		0	3	2	1	5	6	0	12
	2.80124	3.13793	17.3029			7.16987	10.4231	6.01501	23.9036		1.85525	10.6797	33.3262		7.41319	8.68327																	6				1			0		1	3	4	2	0	3	3	4
	2.44688	2.3064	7.87325			6.9379	7.71665	11.0157	27.3873		2.64766	8.1264	35.2251		5.0617	13.4686																	5				3			0		2	2	2	4	1	2	4	9
	2.19757	2.28011	5.2671			12.6289	7.96928	10.332	15.0669		2.38737	6.0846	36.4051		7.6643	19.2438																	4				3			0		4	1	3	3	4	5	2	5
	1.95175	2.07172	6.76857			9.14251	8.62824	10.3472	29.4794		3.04192	10.5955	37.0088		6.63409	6.38326																	10				2			1		3	1	2	1	2	12	3	2
	2.37196	2.84894	13.1209			9.63466	7.3078	7.31837	13.9307		2.50454	12.5179	45.7976		7.38074	17.2664																	6				2			0		4	4	2	6	2	2	5	6
	2.14237	2.24468	8.84536			6.42496	9.48215	6.29489	26.0867		2.00782	7.38853	43.5269		7.82266	11.1916																	5				3			0		4	3	2	6	1	2	4	3
	2.07818	1.84134	4.77963			7.68852	8.25845	5.74428	33.3562		2.085	14.1076	52.4687		9.12722	14.6978																	6				0			0		2	3	2	5	6	8	3	6
	2.43208	1.99109	5.55588			7.17418	10.2018	5.19132	31.6326		1.99564	13.1152	24.1094		8.54913	11.1368																	4				0			0		2	5	4	3	2	4	2	4
	2.32533	3.37376	8.44693			6.40077	7.66316	11.3573	30.1647		2.20748	19.9516	59.3742		7.56628	12.7945																	4				2			0		4	4	2	8	1	7	2	4
	2.2301	3.24192	25.0953			7.37916	6.77911	5.7085	14.7052		2.15669	15.3959	15.3222		9.6786	12.6766																	9				1			0		1	2	1	6	2	7	1	11
	2.00597	2.16494	4.61289			16.0627	5.58605	5.06653	20.3309		2.45656	12.9267	52.295		5.32951	13.3101																	6				1			0		3	4	3	4	1	3	5	4
	2.33322	2.68607	10.7024			6.99285	9.96756	6.97952	14.9443		2.91581	8.91018	45.3091		4.93939	18.158																	6				0			0		1	6	2	6	4	1	2	4
	1.97265	2.35775	4.51205			10.837	6.80633	11.3839	13.9597		2.55223	11.3873	26.8963		5.37048	11.2152																	5				0			0		3	3	1	3	1	5	3	7
	2.2904	2.30134	12.567			5.99782	6.75994	4.51837	11.9552		2.49719	11.3944	54.2215		6.55074	12.9551																	4				1			0		3	7	5	2	1	8	4	4
	2.0093	2.37666	11.0544			9.66927	5.39026	6.60109	20.6035		3.6167	10.8405	25.6594		7.00954	9.81503																	13				1			0		4	2	2	7	3	5	4	4
	1.94212	2.30764	6.37098			5.09914	10.1911	6.87467	26.1906		2.64111	20.2365	35.9906		5.60458	8.85606																	5				2			0		1	5	3	7	1	3	3	6
	1.99442	2.26529	13.472			7.31155	9.20752	12.4898	17.0847		2.56077	14.8133	34.1416		5.9933	14.5488																	3				1			0		1	3	2	2	1	9	4	6
	2.01215	2.64652	11.7391			15.1015	8.30141	6.88077	19.7967		2.12957	14.2791	58.4386		8.41729	8.8897																	2				1			0		2	2	3	2	4	5	4	11
	2.30374	2.06156	8.60181			10.7906	5.51188	5.14033	26.524		2.01143	9.78482	37.7735		5.42147	9.64699																	4				0			0		5	0	3	4	3	5	1	4
	2.15486	2.83243	8.03821			4.84637	9.15127	6.90112	16.9511		2.09869	7.99607	56.5665		5.73524	7.72749																	4				1			0		2	2	2	4	3	3	1	11
	2.02339	2.02281	15.2252			4.8245	7.90436	4.2437	16.2113		2.98548	25.5101	31.5212		5.90079	14.3488																	2				0			0		1	3	4	3	4	2	6	3
	2.19643	2.90944	11.2525			6.82603	6.04632	15.4953	21.2938		2.4208	15.1251	57.1483		5.91907	12.5404																	13				2			0		1	3	2	5	1	11	0	9
	2.27102	2.07579	17.3636			4.9031	8.319	6.3069	19.021		2.64421	23.482	51.3201		6.01627	8.13346																	4				0			0		3	2	1	4	2	3	5	3
	2.26956	2.00346	8.79743			8.33466	6.65929	4.86846	24.6637		2.81341	6.90751	45.5653		10.7513	8.5297																	1				1			0		2	6	0	5	1	3	2	12
	1.94954	2.62741	9.70468			6.3758	8.11335	9.27459	25.8904		2.05187	19.7493	50.6577		7.95626	10.2673																	5				0			0		2	1	1	1	4	9	1	6
	1.93311	2.39431	14.3681			5.45818	8.23595	10.0798	26.7088		2.04355	8.2236	38.8093		10.6553	7.66853																	5				1			0		4	2	4	5	1	1	2	7
	2.54978	2.9815	3.93202			5.99353	9.80937	9.90244	29.3287		2.07114	12.3368	38.8496		8.09413	13.3835																	5				4			0		1	2	3	2	1	4	5	3
	1.93372	2.61774	8.62278			5.62467	7.62976	6.92962	19.3169		2.36064	29.1067	43.8938		7.9417	11.1216																	3				1			0		2	1	3	2	1	6	1	7
	2.00231	2.09671	4.1664			9.5707	7.47609	6.87586	17.533		2.41669	14.6925	27.0159		5.30604	14.5442																	4				1			0		1	4	4	6	0	5	4	5
	2.67837	1.92337	11.623			6.97581	6.1856	4.54832	15.358		2.08476	19.2945	36.0083		8.88931	8.49679																	2				0			0		1	5	1	4	1	6	1	7
	2.14928	2.03458	8.03868			6.02777	9.92958	7.39033	30.3171		2.28367	6.51453	37.5598		6.49252	14.9028																	5				1			0		1	4	1	7	2	1	2	6
	2.07983	2.27329	15.581			7.65682	7.99625	5.94863	31.3548		2.54111	25.0077	39.0745		5.25075	10.3174																	5				2			0		1	1	3	8	2	7	2	8
	2.06113	2.1467	8.65257			8.04395	10.3845	8.06955	17.066		2.45495	12.58	36.1751		5.30058	9.84963																	0				0			0		2	5	0	5	3	5	1	4
	1.96217	2.33477	4.18544			5.77894	6.70891	5.62412	21.0482		2.49022	19.2163	22.6863		6.65179	22.634																	8				1			0		3	3	2	1	2	1	5	11
	2.021	1.90141	6.41057			6.53077	7.51722	7.9828	23.8494		1.95964	30.9211	39.1518		5.00957	16.4101																	4				5			0		6	7	1	7	1	2	1	1
	2.03893	2.12882	9.50321			6.93102	8.41525	9.48163	26.182		2.08056	10.0871	30.1117		6.51283	10.4887																	10				2			0		5	6	0	4	2	3	1	7
	2.70379	3.09927	12.9626			6.64415	5.91265	8.60018	18.6409		2.04674	8.90646	24.0238		8.92596	21.4456																	6				2			0		1	2	1	3	3	3	1	7
	2.26494	2.32979	7.41638			7.6501	8.35436	5.75798	25.8311		2.07399	17.0215	42.8775		6.3533	7.48689																	5				3			0		3	2	4	4	1	1	1	9
	2.10216	2.0619	9.76135			6.39002	9.2557	6.58614	15.4857		2.46911	5.81401	40.5774		9.01165	13.6458																	4				2			0		1	3	0	3	2	4	4	5
	2.28236	3.29363	2.9336			6.02456	7.37208	4.93689	30.0263		2.05123	8.31787	34.5259		6.61188	10.121																	7				0			0		1	5	1	6	0	6	2	7
	1.95644	2.64104	5.85766			6.23004	5.55133	9.37329	23.6613		2.25743	18.747	51.7325		5.42322	17.0385																	2				2			0		0	3	2	5	1	8	1	7
	2.55728	2.0605	10.8143			7.1168	6.40262	6.05464	20.896		2.51236	19.4882	40.9343		11.3542	14.3681																	7				2			0		0	3	2	4	0	3	2	9
	2.40526	2.03658	8.75773			6.58176	5.11861	8.12595	12.8969		2.69117	9.0566	55.8822		6.38944	21.6072																	7				1			0		2	3	0	7	1	1	2	13
	2.0303	2.26201	8.68588			6.62136	6.15953	6.99017	18.4946		2.97021	13.734	55.9812		6.09963	16.4949																	5				2			0		0	3	2	4	3	1	2	3
	2.61951	3.1256	6.47967			5.40844	5.57403	6.21367	24.2746		2.05148	11.8792	40.3549		5.97044	13.0036																	14				2			0		4	2	3	3	1	3	3	5
	1.80209	2.04039	18.1586			5.46863	5.95077	6.0135	15.4559		2.57278	16.6704	33.2138		9.77483	12.704																	8				1			0		5	3	2	5	1	4	0	5
	1.87203	2.56144	9.05			4.60957	7.86688	5.55638	29.0386		2.69974	6.22398	42.0946		5.59583	9.22008																	6				1			0		4	3	4	1	1	7	0	6
	2.05119	2.3416	10.4949			6.02017	6.07657	7.6344	25.3038		2.48155	8.04279	56.3134		8.0311	9.93214																	4				2			0		3	4	0	3	1	2	1	4
	1.78404	2.72039	9.80022			5.86771	4.90347	9.66431	27.1783		1.96878	8.29486	36.6095		7.01524	10.3883																	2				3			0		2	3	1	5	3	5	3	5
	1.73312	1.99141	7.57179			6.45403	5.62291	15.2394	23.9031		2.23321	20.961	38.1802		6.56897	7.1128																	7				1					9	5	3	5	6	11	1	5
	1.79264	2.16761	3.60733			6.48231	6.28935	6.97201	26.9021		3.26043	5.2816	39.8084		6.37072	16.8349																	1				1					1	3	4	3	4	4	1	3
	2.18843	2.25282	8.29401			9.18876	6.24965	10.4731	17.751		2.2802	4.16506	36.199		5.25061	11.7241																	7				1					3	5	2	4	3	8	3	4
	1.72036	2.45253	5.79927			7.3567	6.8654	8.01908	22.399		1.95537	10.057	55.1151		6.47856	9.87293																	7				0					1	1	3	5	2	3	2	2
	1.84293	2.27763	13.845			7.76443	7.62488	5.42967	13.0932		2.39195	3.87206	25.4762		5.21835	11.1934																	4				4					2	1	3	2	1	7	0	6
	2.06023	2.66184	3.70164			6.22165	6.64741	8.04023	27.9244		2.02869	4.03389	28.7894		6.21338	9.24622																	8				0					3	3	0	3	3	4	1	5
	1.76024	2.13207	6.99852			6.05574	7.38201	6.65376	26.8067		2.21479	9.16512	40.5967		5.00778	22.5706																	6				2					3	3	2	2	4	6	3	7
	2.29787	1.98184	8.57395			6.5565	5.3791	5.86199	13.0919		2.69118	10.511	48.1998		6.25321	18.9535																	4				6					4	0	3	1	4	3	4	9
	1.77235	1.90966	16.7718			5.64801	8.94519	6.48095	21.696		2.37389	6.78788	29.5558		7.09147	12.2372																	0				6					1	4	0	3	3	4	3	4
	1.8822	2.54028	7.87236			5.53257	6.59764	7.07908	26.9987		2.70809	4.55294	53.4124		5.35788	19.3279																	7				1					1	1	1	4	2	2	1	4
	1.91477	2.39229	5.83958			4.59193	9.46313	6.29088	32.9567		2.03293	4.15534	44.389		5.75762	11.0498																	5				0					3	2	2	5	2	7	1	8
	1.84305	2.2742	6.10448			5.27738	10.6033	4.89603	30.4869		2.26883	4.32869	41.2671		5.53038	16.3965																	6				1					2	1	5	10	2	3	2	4
		3.11879	8.62977			4.79082	11.4652	5.73424	16.5073		4.16622	8.3128	8.94205		7.51841	19.1114																	3				2					1	1	3	5	3	6	2	5
		2.98657	5.79644			4.24363	6.78286	5.5833	13.5576		2.01513	18.439	22.6091		5.96924	10.1756																	0				3					4	3	1	2	1	8	1	3
		2.13427	4.86862			5.34997	6.1833	6.48039	24.3003		2.62879	4.47275	48.1083		7.57047	20.4331																	4				1					1	3	1	3	2	3	2	1
		5.6085	7.89401			6.79975	9.3529	6.99308	20.189		2.28306	13.1648	44.2203		5.30503	12.0585																	5				2					4	3	1	1	3	3	1	2
		2.20386	7.65524			9.05785	8.35082	7.08092	15.996		2.22667	8.80359	53.5428		5.51112	9.33811																	0				2					2	3	4	4	3	2	1	3
		3.28274	12.2755			8.6777	10.488	7.74582	18.6795		2.42624	11.7732	30.9815		6.69491	12.9469																	4				1					5	6	3	3	4	6	2	10
		2.11688	5.50884			9.42042	11.3855	5.73216	29.0893		2.3944	19.1437	44.9841		6.67655	13.8446																					3					2	2	2	3	1	6	2	2
		1.88698	4.91615			5.62983	10.9004	7.49947	21.6496		2.35878	15.181	33.2341		10.3644	9.73121																					1					8	6	1	4	5	3	0	7
		1.89679	8.11359			8.22681	10.3729	7.10522	22.3362		2.06738	8.62944	34.681		5.80704	13.4955																					2					2	2	3	4	2	9	0	5
		2.06582	9.24445			4.60151	10.8537	7.95547	16.5335		2.14033	7.70054	40.8723		6.5775	15.18																					2					3	4	1	3	5	4	4	7
		2.633	4.10053			11.4851	10.2324	7.65473	26.5841		2.62199	10.0041	41.4835		5.92548	7.44378																					2					6	6	3	4	2	5	1	2
		2.4302	9.17605			7.9328	7.97368	7.55756	10.8398		1.99582	7.90803	42.3743		5.27624	14.7309																					2					3	2	1	8	2	8	1	3
		2.33235	20.3715			8.25469	8.44271	13.1946	13.7833		2.29771	11.7319	28.9128		5.0587	22.575																					0					3	5	1	1	2	6	3	3
		2.04145	11.3468			5.13091	7.94142	7.03738	29.1949		2.34799	14.2082	49.667		5.7416	13.7758																					1					3	3	4	6	1	3	3	3
		2.25965	8.79185			6.34645	6.30687	4.96061	11.4746		1.9702	11.2422	50.5853		5.03092	17.61																					0					2	4	1	6	1	4	2	4
		2.84717	6.14705			7.05075	7.74625	5.16097	18.6899		2.02396	18.4707	50.6336		8.04993	9.20693																					0					2	2	1	2	4	4	2	12
		2.10158	9.51973			6.19031	8.35562	5.88448	20.3576		2.1988	7.78144	30.0229		5.39773	15.4039																					3					3	3	1	0	5	10	1	1
		2.18216	4.40841			5.94649	6.44858	8.61341	17.4653		2.65022	8.7014	42.8591		6.7124	10.5487																					2					5	2	0	5	4	11	1	8
		2.6533	13.2891			12.0589	7.78897	6.77276	10.0804		2.57851	22.027	49.307		4.88074	10.2811																					2					5	4	1	5	1	4	1	4
		2.28138	8.06385			5.19534	7.17695	6.47403	15.4755		2.05029	18.1593	37.541		5.89403	8.99876																					0					3	11	2	4	7	3	2	18
		1.98776	5.79012			5.3974	7.34193	7.61283	11.3419		2.07824	14.034	33.8366		7.26889	11.1612																					1					6	7	3	5	2	3	1	2
		2.50796	6.07145			5.57386	8.3936	5.24113	33.245		2.14713	8.04619	54.4255		5.5986	12.4808																					2					1	4	3	4	2	10	1	1
		2.46895	6.21603			10.3396	7.31564	6.3641	18.4426		2.48528	9.77493	33.9744		6.41432	7.92859																					3					2	4	2	4	2	3	2	5
		2.09998	3.34974			5.11822	8.26645	10.3293	19.4791		1.94365	12.0743	44.2504		6.98101	13.561																					2					2	2	2	1	3	3	0	2
		1.98803	6.2631			7.77051	11.0675	5.33597	9.8442		2.68866	9.57473	50.4002		7.53197	12.1724																					4					1	2	1	2	1	4	0	0
		3.0052				6.8887	7.42021	5.48173	25.369		2.23649	12.6657	36.4966		6.08371	8.10622																					1					4	2	1	5	3	8	2
		2.53912				5.86326	6.02524	14.5685	22.3866		2.40858	11.932	56.5554		7.45624	11.991																					1					2	2	2	5	3	1	2
		2.10488				5.07967	7.46048	6.31553	15.1905		2.93152	7.30625	36.263		5.12378	13.8379																					2					3	3	3	8	2	6	3
		2.11316				7.12662	7.85446	7.7846	31.566		2.11986	7.10059	36.5213		5.69359	10.9528																					1					1	5	2	0	4	1	3
		1.95705				8.3318	9.6401	5.3963	20.8036		1.9381	7.03477	46.1139		6.57614	10.9578																					2					5	1	2	3	1	7	2
		2.39629				8.86315	9.79573	11.1509	18.3134		3.04017	19.1188	30.5861		6.39081	12.762																					1					3	4	1	8	3	3	2
		2.71809				7.04011	7.80876	4.74819	27.6464		2.33773	20.2827	32.0335		8.21601	12.1664																					4					4	5	2	2	1	5	3
		2.2574				8.86127	7.83919	7.25617	23.08		2.27278	14.8613	51.6417		6.2799	9.227																					1					2	3	3	5	2	6	1
		2.21211				11.554	9.00992	4.87596	17.6255		2.77186	11.6876	38.2364		6.16741	9.33469																					1					2	3	0	2	2	1	1
		1.9736				5.95681	11.0934	8.86437	27.3179		2.2706	11.2721	21.2423		6.06322	9.44485																					1					2	5	3	3	2	7	1
		2.03222				6.61652	10.0815	5.14273	11.0616		2.78328	8.73815	19.9721		7.87163	18.3505																					0					1	2	2	2	1	9	2
		2.58112				15.0349	9.31543	9.61028	15.644		2.4532	9.8316	31.6249		5.9617	11.5251																					0					1	4	4	5	3	8	4
		2.44341				6.97242	8.28438	5.96594	25.5052		1.95654	15.5557	10.956		5.10156	10.0454																					1					3	7	3	4	1	2	1
		2.06165				6.01865	6.15584	11.3813	17.7254		2.06103	13.3762	7.01489		8.61413	14.4296																					1					4	7	2	5	1	6	2
		2.62958				6.69589	8.59081	6.96706	23.8079		2.02935	6.66229	28.844		8.79673	12.8034																					1					2	4	4	3	2	8	0
		2.1382				6.75295	7.1734	7.37314	28.3891		2.48518	11.0895	34.4377		11.7215	17.8029																					0					2	0	2	2	5	3	2
		2.5662				8.37289	8.12096	6.85162	33.084		2.05417	12.8305	24.2695		5.70893	11.4913																					2					1	2	2	2	1	0	2
		2.38291				6.15759	7.18667	6.9013	28.685		2.07983	13.4667	30.0763		5.60923	9.24445																					2					2	1	6	3	3	3	2
		2.61848				5.80766	8.97486	6.66437	24.3742		2.27342	6.56488	28.9002		6.32922	7.79723																					1					5	2	2	3	1	1	2
		2.88627				6.04417	6.32983	7.43888	23.748		1.98003	10.6481	7.14762		7.24818	7.88954																					0					4	5	2	4	3	1	4
		2.71884				8.59949	11.8459	6.38064	23.3099		1.90573	10.2491	9.20153		7.6343	14.7787																					1					2	0	1	4	1	7	2
		3.12058				5.59274	9.57218	7.12701	12.1505		2.01197	8.16271	44.1343		4.88878	10.5949																					3					4	2	3	1	3	7	1
		2.75782				11.9131	7.69512	7.33031	18.2204		2.23859	11.9079	6.22171		6.37623	17.9995																					2					2	2	3		1	11	2
		2.77178				7.56381	9.82218	7.91163	15.8709		2.27198	8.06638	14.4655		9.0622	10.9203																					0					3	3	2		1	5	2
		2.2582				6.51081	9.63201	11.8011	28.3131		2.3491	33.2703	38.8795		6.02947	11.9842																					0					2	1	1		4	3	1
		2.24108				6.57986	8.26462	6.04915	20.672		1.94105	8.35768	11.1065		6.91996	11.9346																					1					0	3	1		1	3	0
		2.49297				6.04308	7.11991	5.89651	14.9762		2.67346	13.212	18.5689		4.94291	15.2187																					1					2	2	0		3	5	3
		3.28407				5.81511	12.9296	7.19775	21.9892		2.26352	19.0177	56.6974		6.48271	7.36016																					1					4	1	7		0	5	4
		2.28445				6.33639	8.85279	5.66313	19.148		2.28809	6.86272	23.2904		8.86379	8.76024																					0					6	1	3		2	1	2
		2.61279				5.18645	11.6259	5.09633	26.4099		2.40656	17.3048	27.0676		8.14645	10.5926																					1					1	4	3		3	3	2
		2.18856				5.12013	8.87416	6.9457	25.0227		1.87344	5.18977	37.2067		7.87214	10.998																					2					5	2	8		1	3	1
		2.65696				6.77814	13.3777	6.44568	28.8212		1.9096	25.8498	36.3096		5.94115	13.2083																					2					1	5	3		1	2	2
		2.21375				7.94343	7.06581	8.63796	31.6955		2.00444	13.3694	29.7749		6.23265	14.2542																					2					4	8	3		2	2	5
		2.72914				5.81158	10.0922	5.53363	17.8387		2.31054	4.09755	45.8989		5.92084	9.96376																					0					5	6	2		3	11	2
		2.0958				4.61632	10.0981	5.14133	12.5286		1.83614	16.2755	27.1693		6.87423	8.4494																					1					4	4	0		1	4	0
		1.90985				4.85333	8.70127	5.4878	8.82864		2.46266	10.3054	34.0549		7.38529	11.9129																					0					2	3	4		1	6	2
		2.81715				5.83096	7.34866	4.82939	14.8935		2.25333	10.1749	18.0632		5.40554	10.4758																					3					3	6	2		1	9	2
		2.24836				6.47698	9.71633	6.2787	32.9791		2.73124	32.7147	24.5734		5.76934	10.3575																					2					7	5	4		1	2	2
		2.39799				9.47718	7.8917	8.51479	13.8894		1.87567	10.7397	27.042		9.85501	13.276																					0					3	8	3		1	9	1
		1.93957				6.0404	7.70848	6.13256	22.3932		3.99093	12.7912	26.1777		6.05727	11.1377																					1					4	4	4		1	2	3
		2.32057				13.0155	10.6131	5.3674	9.48979		1.96789	9.5586	29.5098		6.6257	15.2921																					1					1	3	2		3	3	5
		2.23011				6.95527	7.89079	8.82408	25.1325		2.82049	7.89546	41.115		7.69183	11.1543																					2					5	4	2		2	6	2
		2.14595				6.66393	8.07747	7.15317	28.7494		2.92154	4.11272	45.493		4.94367	8.07267																					1					3	4	2		2	0	1
		2.47418				7.78425	6.45564	5.69124	25.877		2.51839	9.81866	39.7616		8.5627	7.84096																					0					4	3	1		3	2	3
		1.88597				6.92869	6.99894	6.0707	28.3349		2.24787	16.1459	29.952		8.09762	12.8485																					1					1	1	6		4	0	0
		3.3684				6.42758	10.4537	6.79867	26.7863		2.2967	20.6354	43.504		7.71698	12.4439																					0					1	3	3		4	9	1
		2.21767				5.6106	12.8229	4.88626	24.575		2.3053	15.8189	49.7098		5.41334	10.5586																					2					3	3	4		2	7	1
		1.99721				6.84368	10.5943	8.21323	20.0454		2.27483	6.13151	54.7387		5.04884	9.96183																					1					2	1	1		3	7	2
		2.30224				6.19405	7.01369	8.45877	21.9014		2.83771	13.1223	24.3522		5.61616	16.2729																					0					0	3	1		1	3	4
		1.95863				5.05711	9.46731	8.02547	19.7379		3.25543	25.3945	41.2697		8.97087	7.72811																					1					3	6	2		1	2	4
		2.44481				5.14888	8.24037	6.46025	20.8191		2.0164	9.45033	26.9185		4.8978	8.83894																					1					1	3	2		2	1	4
		3.00767				5.76661	11.068	6.49138	21.2725		1.96284	24.6376	27.7695		7.15031	11.472																					1					1	4	4		2	3	1
		2.1256				6.74611	7.88558	5.53018	16.9321		3.30218	17.3963	38.2161		7.27744	12.9397																					1					2	5	5		2	7	1
		2.45976				5.99844	10.645	6.88338	20.6431		2.77778	6.96527	30.8218		5.56867	12.0011																					1					3	4	5		4	4	1
		1.95697					7.05424	10.4724	10.6365		3.19597	11.4967	26.1847		4.88095	10.592																					2					1	4	1		6	6	0
		3.89259					11.3025	6.82931	23.8923		2.08089	12.4633	25.4995		6.12377	8.72681																					3					1	0	1		3	6	2
		2.78633					10.8397	7.01459	27.3471		2.06475	15.2974	45.0042		8.81413	20.5506																					2					3	1	3		1	2	2
		1.9368					6.5476	8.80002	15.4976		2.37673	6.9301	44.7751		6.7798	14.6332																					1					1	2	2		0	1	2
		2.80802					9.05482	10.7028	20.0629		2.67455	8.00434	34.2633		6.70105	10.5815																					3					2	5	2		1	7	0
		2.39184					7.29079	7.39803	16.7617		2.20633	7.52682	32.0799		5.48586	8.95956																					0					1	4	1		4	1	4
		2.58778					5.66508	6.27332	23.7396		2.08548	9.72533	33.5864		5.62162	12.2986																					1					0	2	2		1	4	2
		2.15182					9.39007	7.7088	19.974		2.50749	20.8354	31.2475		6.0069	19.2412																					1					1	3	2		2	8	3
		3.47613					9.34676	5.04517	22.266		2.07964	10.3357	34.0102		5.98672	9.1677																					1					2	5	1		2	4	1
		2.00712					8.05121	6.13575	13.5068		2.65769	7.96281	50.5888		8.32543	16.6683																					2					1	4	0		3	19	5
		2.52722					9.19976	7.25546	12.4136		2.18973	9.67198	26.8093		6.86825	10.7605																					3					2	3	1		2	2	3
		2.03619					12.1696	5.94887	19.3021		2.29816	16.6027	20.638		7.18072	10.3384																					1					1	1	2		2	6	2
		2.07676					7.82879	5.56029	21.5912		1.94935	7.62323	27.7167		7.45427	10.6685																					2					1	2	4		3	5	6
		2.31572					7.11188	6.87817	17.6226		2.10936	10.812	45.5306		6.18725	7.91838																					1					1	3	1		0	5	2
		2.37119					6.86677	7.98955	18.8766		3.15921	11.0316	37.0767		9.33441	10.489																					3					1	1	1		1	4	3
		2.48823					7.22253	7.74983	20.0535		2.23679	9.43749	40.2395		6.82858	8.28469																					3					1	4	4		0	5	2
		2.81632					9.44413	7.56741	19.7589		2.33268	7.62994	32.849		7.35183	9.80381																					1					2	2	0		4	4	1
		2.54461					6.93857	7.03015	13.4876		2.39487	14.1662	22.6341		9.14614	11.0235																					0						9	1		1	11	0
		3.20011					12.6256	11.8604	27.8951		2.07598	15.6337	37.8561		5.64541	10.7764																					2						1	2		2	9	0
		2.13131					6.21671	6.6212	13.5021		3.17556	8.99157	43.457		6.16685	22.3861																					0						9	2		2	3	3
		2.06					8.48363	6.67538	19.9956		2.44863	14.1279	37.9862		7.11967	15.4507																					0						7	2		2	8	2
		1.83242					8.49575	5.36006	20.4912		2.02657	8.12683	29.1282		8.22997	9.01567																					3						3	2		1	4	0
		2.58458					6.75732	5.65433	19.793		2.56171	18.9396	29.0337		7.62436	9.31403																					1						5	2		0	8	2
		2.3682					11.3101	4.90609	22.7613		2.281	7.1508	15.5515		5.75209	11.6778																					1						4	1		4	5	1
		2.27872					5.8908	5.95989	12.1347		1.88507	23.2951	47.0727		10.8645	12.0922																					1						5	2		1	7	1
		2.07586					6.33353	6.23341	19.5786		1.82509	11.7061	29.9845		6.48833	8.74251																					1						4	0		3	5	2
		1.95834					8.59892	10.3361	14.1979		2.34513	18.427	45.5888		7.41684	16.4747																					1						4	2		1	2	3
		2.14377					9.62577	6.19164	18.099		2.06064	16.2158	38.272		6.18228	17.8403																					1						3	1		1	2	1
		2.23461					8.87371	8.55537	15.9783		1.8926	11.8602	35.9769		5.80405	19.5732																					1						1	2		1	8	1
		3.5512					6.71022	9.99151	16.5986		1.9231	14.6904	24.9062		6.12297	13.4364																					0						5	6		2	5	0
		3.70208					8.52036	7.06215	21.2947		1.99637	16.0311	25.3938		7.4674	8.33676																					0						2	2		1	8	1
		2.55441					10.8143	8.82349	8.31767		2.90885	9.549	20.2804		6.36141	10.7076																					1						2	1		5	7	2
		2.95258					11.1622	6.63129	25.6774		2.23984	9.20059	40.1848		5.81447	14.1038																					0						3	2		2	8	3
		2.10638					8.03613	5.71692	12.4857		2.17661	12.5666	27.447		5.73616	13.6066																					0						3	1		2	4	1
		2.19106					6.06715	5.2253	14.1407		1.84093	8.47688	30.7891		9.51059	9.7201																					1						4	5		2	5	1
		4.29739					5.92594	6.20762	20.3534		1.97289	9.02166	35.9572		6.053	9.4599																											2	3		1	4	2
		2.29554					6.06156	6.26033	20.9304		2.10345	7.23473	43.3597		9.86423	16.7551																											8	2		2	6	0
		3.07117					6.70905	5.93992	19.3003		2.59066	7.24406	39.1258		5.63183	11.2096																											4	3		3	4	3
		2.44361					11.7964	7.26039	25.8771		1.95737	14.0087	16.2033		5.07915	16.0429																											2	3		2	10	1
		1.9339					6.18089	11.2619	31.2258		1.88942	9.20342	35.1368		6.56791	12.2785																											1	1		0	10	3
		2.03659					8.2425	7.15831	14.148		2.19706	14.7015	28.3266		4.68902	24.151																											1	0		2	3	2
		2.08976					5.09693	8.35738	20.1265		2.75152	10.8267	27.3499		6.87316	8.90793																											2	4		1	8	2
		2.43028					5.13134	5.1615	15.4669		1.99797	12.5065	30.8253		8.46161	12.3549																											5	3		3	3	1
		2.31921					7.39245	5.43033	14.1273		2.50303	11.4703	31.2371		8.75856	8.12848																											4	2		1	2	2
		3.13976					7.14499	6.26323	8.97188		2.5828	14.8989	29.8407		6.3419	11.118																											2	2		2	7	1
		2.21626					6.06829	4.58578	14.8472		1.84503	8.71795	62.0205		5.56507	13.3913																											3	3		2	4	0
		2.09235					8.5818	7.13458	20.6431		1.87576	3.71666	28.5208		5.53659	15.0016																											4	5		1	5	2
		2.91387					5.71717	7.19304	17.5974		1.88275	8.39626	30.1215		8.74358	19.6867																											1	2		2	9	0
		2.13934					6.72467	4.97823	16.5441		2.12496	10.1897	43.0351		7.37228	9.67371																											4	1		2	4	1
		2.19497					5.81617	4.55107	17.4604		2.07404	15.42	33.5434		6.1631	12.235																											1	1		1	4	0
		2.69695					7.13414	6.29249	16.8612		2.24758	16.2731	26.5366		5.94099	18.4351																											2	0		0	6	5
		1.94421					6.2598	5.05902	8.96883		1.80894	9.47277	34.2149		6.27768	8.78669																											3	2		3	19	1
		2.27741					6.78729	16.1417	16.9292		2.19536	9.45839	35.4736		9.49414	6.75782																											3	1		0	6	0
		2.1749					5.61214	6.23335	21.5953		1.82829	6.93181	33.3606		10.3211	12.5668																											0	2		2	5	2
		2.21654					4.49677	9.53213	16.35		2.04087	11.0473	37.644		5.70789	13.5841																											3	3		1	6	0
		2.76966					8.64294	8.30643	17.366		2.01431	13.224	34.5694		5.79992	10.6786																											4	2		0	4	2
		2.34102					8.83006	6.23352	23.5205		2.16045	9.17911	26.6867		7.05578	18.077																											2	2		3	7	2
		3.20865					8.03072	4.89623	15.5154		2.36911	26.8188	23.3616		9.13258	12.83																											1	2		1	6	1
		2.60362					8.64052	10.8167	16.1254		1.92323	7.04489	40.0802		7.38567	9.68225																											2	6		1	4	4
		2.20913					8.29906	6.45725	17.0478		2.35144	19.838	45.6265		8.98852	17.6296																											3	2		0	13	0
		2.02028					7.23796	5.30961	7.3442		1.89488	8.42343	40.6333		7.44504	8.31695																											0	2		1	6	4
		2.21945					7.60264	4.95858	13.2143		2.62807	25.4529	16.6419		7.92268	11.4799																											5	3		0	3	2
		2.42562					7.0874	7.08797	14.4868		2.67962	14.019	4.78522		5.55416	14.7979																											2	2		2	3	1
		2.04784					7.45775	8.61998	14.2765		2.09234	5.92912	36.4652		6.71337	13.9099																											5	2		2	7	1
		3.65135					7.9904	5.44989	19.3837		1.8918	8.39392	23.3376		6.83805	8.80643																											1	1		2	6	1
		2.19378					12.7012	5.24878	18.2647		2.42419	8.62792	35.7831		8.12858	13.2777																											7	3		3	12	2
		2.70292					10.2708	5.79023	12.5454		2.77037	7.54031	47.2532		5.88452	8.48144																											0	1		2	6	3
		2.00117					11.2479	5.66527	15.4578		2.39216	9.42497	25.7554		6.51573	13.7012																											0	2		2	14	2
		2.05201					11.8449	5.7013	15.4042		2.68348	19.4835	29.8691		9.34035	11.6946																											2	2		3	5	1
		2.2634					9.52951	6.65914	27.2513		2.56375	9.54134	21.7188		12.0657	14.4757																											0	2		2	8	0
		2.40913					6.17094	5.59984	19.1152		3.13552	7.71431	58.2404		9.91936	10.8717																											4	2		4	6	3
		2.33129					8.99607	7.05595	15.0254		2.80428	8.09116	26.3869		7.99647	9.41674																												1		5	4	5
		2.3062					11.2448	5.29223	21.1982		2.30035	21.9791	54.1055		10.1003	6.84705																												0		4	3	2
		2.29473					10.0281	7.40247	9.67317		1.97416	5.97573	35.8108		7.09204	9.74688																												0		2	2	3
		2.60274					7.9372	6.28311	21.4391		2.02411	7.57784	31.1808		7.1351	9.20344																												4		6	3	2
		2.23403					8.54564	5.08074	13.6835		2.56436	8.53325	24.8881		5.40024	13.1061																												2		3	4	1
		2.50577					6.91141	5.31677	7.49257		1.85974	19.4392	30.9973		6.61587	21.6475																												4		3	11	1
		2.50958					5.99698	4.4804	14.827		1.97254	22.978	15.3561		6.08325	12.9338																												2		2	4	1
		2.21412					9.2404	11.3215	23.3148		2.03726	9.08938	41.8882		5.76614	7.69495																												2		1	6	2
		2.29668					9.90741	6.92722	24.8587		2.90532	9.83637	49.6819		7.16322	7.86339																												2		4	6	1
		2.17209					7.03563	5.22298	35.2336		2.17471	19.0932	18.3674		7.97894	11.1906																												2		2	4	1
		2.03298					7.57747	7.2692	13.8355		2.13192	8.03198	23.715		9.69341	9.91139																												3		0	4	6
		1.95567					7.87377	6.42765	21.36		2.40765	11.5901	30.2135		7.06802	10.3726																												1		1	7	1
		2.41227					7.20694	6.0977	13.7712		2.0533	6.47405	25.8251		7.63131	7.47941																												3		3	10	2
		2.16632					6.69429	6.02799	24.9419		1.89296	8.85818	34.2509		5.89894	9.0009																												2		2	5	2
		2.55771					6.56161	6.37712	11.4095		3.1635	6.61882	17.8351		6.05099	10.2655																												1		3	7	0
		2.72507					10.9691	4.98508	13.5017		2.13548	7.46688	28.6518		17.3253	10.4208																												2		5	4	1
		2.01086					8.07261	7.59528	22.9558		2.13527	11.8407	43.2298		5.49756	16.2535																												4		3	2	5
		2.04912					7.78922	7.28589	18.2735		3.02075	15.0537	23.4679		5.62635	11.636																												2		2	4	2
		2.06652					9.43092	6.43667	16.121		1.86181	6.27713	32.5856		5.97643	16.2371																												1		3	3	2
		3.02732					7.93201	6.59269	11.2543		2.53937	9.23324	59.853		8.50564	20.4751																												3		1	1	3
		2.34936					7.83075	6.31329	13.0903		2.40466	9.80655	41.4031		7.67174	11.7694																												4		2	3	0
		2.83706					9.15131	6.67874	10.0968		2.22037	10.736	26.2429		11.0663	10.5023																												0		1	9	3
		3.65734					8.4966	6.46785	20.5849		1.94008	10.1977	59.5224		6.07648	7.39854																												2		2	11	2
		3.09754					6.83596	4.58889	10.5917		2.73942	9.48074	23.3299		9.77376	8.11846																												3		3	2	1
		4.01145					9.92752	6.12328	19.489		2.83238	13.1978	30.09		6.38363	10.8755																												1		6	4	1
		2.57661					8.09558	10.0906	21.69		1.93281	8.4801	49.5929		6.65102	13.7758																												1		1	2	2
		2.13239					7.68192	7.54788	23.0511		2.02909	7.12441	49.5972		7.8113	10.4885																												2		1	13	1
		2.30825					7.88922	6.92476	22.4659		2.94431	13.1794	55.9667		5.73112	12.3664																												4		3	5	1
		2.07135					7.87766	21.3694	13.6952		1.9489	6.22343	18.6627		6.60981	11.4031																												1		4	6	2
		2.41769					6.82773	5.57228	14.4803		1.94339	5.03184	44.7334		9.64698	13.5586																												2		3	10	2
		2.13965					10.4068	5.66677	18.6087		2.23586	6.79393	32.931		8.88922	15.3898																												1		2	5	4
		2.51112					10.994	5.76965	13.6904		2.75567	10.2062	18.7907		7.2904	9.56989																												1		3	12	4
		2.35073					11.7941	5.52732	26.1841		2.21288	11.8525	41.2765		8.31973	15.7003																												1		2	3	4
		3.09593					11.8324	5.48244	24.0007		2.21697	3.61728	23.3235		7.66605	12.4337																												0		5	5	2
		2.24012					8.10798	5.10925	20.1973		2.64861	16.7761	22.8071		8.07287	11.5138																												2		2	7	1
		2.1824					6.39693	4.9676	22.1099		2.62971	8.04051	41.8585		8.54661	11.6729																												3		2	4	2
		2.36155					10.9252	6.4143	24.2935		1.93792	15.0688	23.1927		6.80966	8.58107																												4		2	3	4
		2.56318					7.68291	5.20637	12.4803		2.25538	8.74777	30.0052		6.87303	13.7734																												2		3	4	2
		2.37046					6.44583	5.69353	16.2351		3.42603	11.1525	29.3871		9.17135	13.0095																												4		3	3	1
		2.38647					6.36889	5.3629	11.7031		3.28405	13.0667	28.3315		6.80032	11.0019																												4		1	7	1
		2.17419					7.01688	4.95778	21.0695		2.00847	5.93989	25.4325		10.3126	13.1681																												3		3	5	2
		2.11888					12.4032	4.09965	16.0097		2.22187	4.3211	44.4938		6.85873	6.7441																												1		1	2	2
		2.35328					10.3399	5.92548	24.8216		2.62166	9.73362	36.3901		6.35147	9.30864																												2		2	5	2
		2.4065					7.02083	4.82853	16.4294		2.15355	10.0615	18.2126		6.14826	8.44647																												4		3	11	3
		2.34272					8.31182	5.92764	30.146		2.22783		9.49347		8.5942	11.1582																												2		0	1	1
		2.05333					8.1509	5.86671	14.4768		4.0723				9.23179	18.3004																												1		0	2	2
		2.11041					8.74238	6.44322	18.4504		2.2271				6.14945	9.3616																												2		2	2	0
		2.12681					8.20435	5.62938	19.8222		2.66505				10.6451	8.92694																												2		1	0	0
		2.6662					6.92522	4.10763	17.0631		2.1864				6.94521	12.0961																												2		3	5	0
		2.27818					6.9183	7.43899	17.7089		2.12838				7.51269	18.8759																												5		3	6	1
		2.56662					9.47267	7.54818	17.2455		2.34405				10.4126	9.64914																												1		1	6	3
		2.53962					7.62814	5.17138	16.3134		1.89249				6.30299	15.3823																												3		2	3	2
		3.1295					7.91784	9.79217	20.8327		2.11003				7.97869	9.7352																												4		1	4	3
		3.84133					8.30616	6.17646	12.4905		2.37744				8.67321	13.4338																												2		3	3	2
		2.45946					8.33474	5.97436	22.4726		3.04367				5.84395	19.997																												1		2	4	2
		2.08295					6.66736	4.88574	12.4048		2.5791				10.8007	8.70881																												0		1	2	1
		1.86161					10.5502	5.41879	13.6923		2.76105				6.81318	8.69127																												3		1	10	4
		2.10195					7.47804	9.79975	26.5598		4.2464				6.42989	8.3902																												2		1	3	1
		2.15648					7.94137	8.45904	12.2894		2.20963				8.27667	9.11577																												2		1	1	2
		2.01302					9.95835	6.30609	23.3624		1.88192				5.45697																													2		2	11	1
		2.20921					6.70571	8.68292	18.084		2.15713				9.15263																													5		5	1	0
		2.81877					9.22375	5.74674	22.8144		1.81128				7.75395																													4		4	10	0
		2.43925					9.59222	5.66852	12.274		2.74502				5.62518																													1		3	4	1
		2.16721					8.9953	7.30593	19.879		2.27805				8.90277																													1		1	3	1
		2.25793					11.5072	6.22026	16.6309		2.31588				8.34939																													8		2	9	1
		2.00507					8.85285	7.2373	13.7774		2.56456				7.0488																													2		1	0	3
		2.20286					8.04584	5.96948	19.5352		1.97118				6.5126																													3		1	1	1
		2.05537					7.44897	5.63097	29.4802		1.95389				4.80838																													1		1	13	3
		2.07818					6.04086	5.9973	15.6165		2.44643				7.81696																													2		3	2	4
		2.13068					12.4437	6.34162	20.0897		2.90607				6.41933																													4		3	5	1
		1.89586					8.17274	16.9317	9.53996		2.68753				5.21062																													0		2	6	1
		2.86355					7.35289	6.92086	24.9027		2.80656				6.47457																													3		0	0	0
		2.00194					7.25271	6.31775	18.9617		1.81131				10.0041																													6		2	1	2
		2.21292					7.48146	9.75744	28.5601		2.20263				7.52429																													3		3	3	3
		1.81246					8.07769	5.42546	18.6499		2.3409				7.45437																													2		2	1	2
		2.11884					6.08922	6.54553	19.873		2.09955				7.03904																													1		2		3
		2.42023					8.11284	6.73593	21.3623		2.12419				8.63283																													1		2		3
		2.11023					7.61918	6.53516	17.7171		2.4564				5.6514																													2		2		5
		2.0236					8.84242	10.0931	25.9802		3.53381				7.99174																													3		2		1
		1.89459					6.36364	8.65529	22.973		3.21068				5.98926																													0		1		1
		2.61265					6.54895	5.87551	13.8351		1.93019				4.88221																													1		0		2
		2.21455					8.26455	5.96106	11.6492		2.39604				6.54618																													1		4		2
		2.04399					8.97835	4.75736	17.7546		2.25842				6.50234																													0		2		0
		2.02092					7.03405	7.5061	14.1042		1.89065				6.50919																													0		2		6
		2.00313					8.59873	5.92578	9.11065		1.91818				7.17078																															1		1
		2.1561					8.18832	7.53055	16.6059		1.84098				8.95671																															0		1
		2.5997					8.31371	7.04659	19.7625		2.56001				5.92007																															2		1
		1.91097					10.5809	5.78703	25.0824		1.99206				6.21174																															1		1
		1.99849					8.02541	8.84125	20.1918		2.25476				7.75328																															3		2
		2.24916					8.07324	5.15622	15.42		2.88294				7.30019																															1		1
		1.96862					7.01548	7.53973	10.4065		2.48463				6.07294																															2		2
		2.28381					10.3566	4.51454	18.7182		3.60248				6.50773																															2		1
		2.16515					8.84291	4.99512	23.0617		2.22887				5.41292																															1		1
		1.94083					7.78947	7.30407	18.1259		2.21391				6.06031																															1		2
		2.41591					7.19006	5.83534	17.7477		2.02621				8.21175																															5		1
		2.22676					7.77027	6.05631	16.7203		2.27116				5.38566																															5		2
		1.9961					6.65709	5.07728	23.2687		2.76749				7.85171																															2		0
		2.3736					7.61659	8.26108	19.5082		3.15216				8.59762																															2		2
		2.03474					8.49571	6.45575	22.7241		2.26038				7.78359																															0		1
		1.97291					7.58012	11.0984	14.4031		2.98201				8.30103																															0		2
		2.2275					7.09162	5.29947	18.1527		2.74289				6.42866																															3		2
		2.38489					7.4096	10.6329	24.1467		1.89899				5.98608																															2		3
		1.90389					11.5561	6.94156	14.5373		2.62127				6.46135																															6		3
		2.21558					8.56182	7.41044	14.7121		2.82626				6.01744																															1		2
		1.97896					13.9008	7.0932	14.5738		3.38503				6.01093																															1		1
		2.11891					10.7993	5.15882	13.2874		2.18752				6.19364																															1		4
		2.21699					7.33449	12.7346	12.5679		2.13322				7.21393																															1		4
							7.8032	10.3507	24.8108		2.89079				6.06159																															3		4
							7.42163	9.32403	17.9149		2.10404				7.79508																															2		5
							7.17417	4.77874	25.52		2.14062				7.44104																															1		0
							8.05373	5.62386	14.6392		3.33553				6.96661																															2		2
							6.93531	5.22062	15.0102		2.56425				7.75579																															1		2
							11.2002	7.63857	12.4255		3.58358				5.36708																															1		2
							7.05365	7.63304	18.724		2.37268				5.98402																															0		4
							9.52093	4.89443	16.8401		2.69909				8.49476																																	3
							5.586	10.1421	21.8002		1.96147				7.0075																																	4
							10.3336	7.26997	27.5231		1.94725				6.97084																																	6
							8.26132	4.51696	15.7379		2.81998				5.11139																																	2
							11.3687	8.12762	23.284		2.32837				6.35623																																	1
							6.45668	6.63244	20.1125		2.48529				6.31902																																	5
							10.7846	5.99566	12.1263		2.7503				6.92888																																	2
							7.00577	5.84381	24.3278		2.54061				7.36015																																	1
							6.7011	6.28815	32.121		2.49568				9.58283																																	1
							10.4948	5.92768	22.0847		3.8628				5.70406																																	0
							7.22438	8.90861	14.8394		1.88079				6.47555																																	0
							5.52607	5.56441	17.4655		2.19612				11.2795																																	3
							9.11408	8.18639	26.019		2.39055				5.98364																																	3
							7.88168	6.71114	20.0133		2.3488				5.11882																																	1
							5.41714	6.34032	14.8356		1.94274				10.5533																																	3
							7.01868	6.12209	26.1335		3.56311				4.84545																																	2
							5.51352	6.23462	27.1178		3.22544				6.51445																																	1
							6.46858	7.3954	10.5524		3.05794				6.66205																																	2
							6.93238	7.5499	18.5118		2.72636				9.23286																																	2
								9.71256	27.6011		2.29574				5.45245																																	1
								7.51937	21.2656		2.00355				7.11557																																	0
								8.70356	23.2622		2.0557				7.60014																																	3
								6.25062	15.2582		2.9907				7.19743																																	2
								8.73843	15.609		2.67195				5.9822																																	0
								6.3153	19.7358		2.65926				5.96206																																	0
								5.93758	11.242		3.21043				5.63806																																	3
								5.18809	23.3092		1.97684				7.96351																																	3
								7.44557	10.5198		2.00467				6.57397																																	1
								5.00122	26.6982		2.92748				5.40892																																	0
								9.79227	13.2497		2.29346				5.45953																																	3
								10.3633	14.9602		2.52827				6.34226																																	4
								6.49514	14.3251		2.0678				10.7926																																	1
								6.74471	21.9363		2.47522				7.388																																	1
								5.7093	13.2433		2.16337				6.58545																																	1
								4.55201	16.9817		2.01512				5.57576																																	4
								5.80421	7.42131		2.19335				7.81466																																	2
								5.00669	14.5307		2.00164				6.32936																																	1
								4.65692	8.70961		2.2302				5.78556																																	0
								6.06666	15.4692		2.89195				5.93824																																	1
								6.78552	12.525		2.92411				6.07009																																	6
								8.42381	28.8671		2.31234				8.11509																																	1
								4.5229	20.5598		2.58119				5.92139																																	1
								5.77968	19.3547		1.97566				8.44305																																	2
								11.2214	28.7598		2.13658				5.36854																																	0
								5.99223	16.1025		2.12902				5.83015																																	2
								5.30172	10.9321		2.4359				9.30926																																	3
								6.06877	23.2085		4.0634				6.34937																																	2
								7.33581	13.1347		2.85756				6.84009																																	1
								6.84227	17.4559		2.16068				7.7964																																	2
								4.88736	8.11339		2.68553				6.49378																																	3
								4.69624	21.8375		2.99308				9.7373																																	1
								6.59236	12.3875		2.06612				8.73526																																	2
								7.31742	19.4045		2.23618				6.41322																																	3
								6.14346	20.3592		2.27014				6.74606																																	4
								7.62967	21.3784		2.94323				7.81384																																	1
								5.58801	15.5078		2.55267				6.33616																																	0
								7.98939	23.645		2.01047				7.72094																																	2
								5.34439	14.9164		2.34362				7.50754																																	0
								6.75794	11.6954		2.29261				7.18156																																	1
								7.42891	22.4165		3.00915				7.21223																																	1
								6.36675	19.9868		2.61111				7.19094																																	0
								5.2813	20.6973		1.92209				6.09336																																	2
								6.55453	18.9799		1.91561				10.1938																																	1
								7.52348	18.3086		2.76901				12.9289																																	2
								6.2479	30.2599		2.0031				7.72273																																	3
								7.40383	17.8165		2.86912				6.10063																																	1
								7.46502	15.5577		1.80441				6.39721																																	1
								7.86624	15.3205		2.09997				5.97468																																	2
								8.13063	20.0569		2.22653				6.18032																																	1
								5.80912	21.7126		2.42903				8.41323																																	0
								6.69003	16.992		1.88519				7.13389																																	4
								8.59944	20.6788		2.0473				7.97883																																	1
								6.91053	19.111		2.32495				8.36589																																	1
								6.27816	29.311		2.0121				6.36798																																	1
								6.36184	22.1699		3.20778				5.17747																																	5
								7.10655	14.7892		2.70489				7.95879																																	5
								5.39986	12.3217		3.60359				6.53776																																	3
								12.5512	14.1672		2.01417				4.99861																																	2
								4.90932	23.362		3.63253				12.6704																																	1
								4.36075	29.3864		2.95373				5.22819																																	3
								4.75991	20.3955		2.63736				5.205																																	1
								6.86678	11.8369		2.78339				7.22963																																	0
								5.69052	26.2053		2.59021				5.81421																																	4
								5.10213	17.2276		2.10705				7.78518																																	5
								4.96875	26.3578		3.50227				9.18002																																	2
								5.88487	22.2782		2.68342				6.85859																																	1
								6.04135	20.4886		2.3539				6.46232																																	0
								4.58587	23.9136		2.4322				6.46004																																	2
								7.36124	19.9897		2.54364				6.56622																																	0
								5.46996	24.942		2.35922				7.50767																																	2
								4.48234	20.5053		1.85376				8.05468																																	3
								7.64656	25.5954		5.15166				5.63018																																	1
								5.13829	19.6121		2.16758				9.97316																																	0
								4.98054	22.3298		3.05261				10.7239																																	3
								5.69076	13.7401		2.25701				8.65903																																	1
								6.48771	19.0131		2.83259				8.57369																																	1
								5.34584	6.52568		2.12129				6.71135																																	0
								4.88162	12.2109		3.27758				6.71844																																	0
								4.53118	28.5999		1.91491				6.10316																																	1
								7.01206	12.9638		3.05249				8.06317																																	1
								4.62475	11.8792		2.68898				8.18505																																	1
								6.74588	20.0501		2.56468				6.42345																																	2
								4.72902	7.68593		1.9284				4.78171																																	2
								5.52131	19.9813		2.20203				7.04527																																	4
								4.22381	21.0642		2.02172				8.46957																																	1
								4.45625	33.9264		2.10226				6.77194																																	0
								5.83317	12.1271		2.13591				5.54097																																	1
								7.2138	30.2503		2.07424				8.4967																																	2
								6.69446	11.9346		3.31173				10.9284																																	1
								11.4764	22.9951		3.18057				8.42084																																	0
								10.807	26.5625		1.87041				6.06068																																	1
								4.56056	17.665		3.20352				8.83668																																	2
								15.4741	21.1331		3.30267				8.0407																																	1
								14.1891	16.1889		2.51585				6.88634																																	1
								12.6742	18.833		1.93503				10.8248																																	2
								12.6419	16.1562		3.3773				5.96017																																	3
								8.1249	22.3709		2.27799				6.60048																																	4
								5.91709	24.8005		1.96727				6.53175																																	3
								5.31865	24.6972		2.01976				6.16952																																	1
								11.7751	15.7701		2.52581				8.62393																																	2
								7.02548	16.7961		2.30613				5.9954
								6.96354	17.1027		1.91768				6.17161
								9.49596	24.5488		2.30588				4.9847
								7.53102	19.9545		2.13443				5.35508
								7.1611	16.8946		3.62114				6.44878
								8.60318	13.1191		2.8023				7.14035
								5.92665	24.7236		2.21816				6.62041
								6.8434	15.223		2.43049				7.34471
								8.91752	15.1066		1.91619				5.53347
								8.99846	28.7246		2.28065				7.87119
								9.57711	14.5356		1.94713				6.25707
								11.7338	9.16577		2.06832				6.37701
								12.3545	33.2144		2.28643				5.22915
								11.2731	28.4284		2.80245				6.71889
								9.85337	22.0965		2.01888				6.35497
								8.98955	18.1225		2.84118				6.048
								8.04933	12.6811		2.35649				5.90912
								7.42842	18.7521		2.9274				6.15777
								12.4761	12.7859		2.34152				8.92716
								6.07609	14.815		3.38125				7.00877
								8.58168	10.729		2.11672				5.33894
								14.1355	19.0352		1.9467				7.28154
								7.79303	18.5511		2.80321				6.72153
								5.43932	19.8455		1.9962				6.35739
								11.0399	26.5199		2.32177				8.87092
								8.13391	25.7423		2.24582				7.28459
								7.17446	12.0987		2.3514				6.01259
								6.50871	17.2338		2.34498				7.40018
								8.19748	18.1338		3.33656				6.16662
								7.97722	17.709		2.52221				5.98566
								12.0135	11.0366		2.89902				6.48104
								7.46234	11.8843		1.93381				10.2149
								8.54742	8.39052		2.91509				9.31877
								6.82903	18.4827		2.42407				7.14704
								10.8336	14.6547		2.07308				6.88024
								5.32053	27.4127		1.88265				5.76157
								6.3904	14.251		1.94562				5.2169
								7.48167	10.4103		2.32115				7.05879
								6.88061	15.3615		2.64172				5.45936
								5.1701	17.1464		2.04445				5.22019
								11.3876	23.956		4.8498				6.55451
								7.10253	11.4973		2.38561				5.44548
								7.35631	17.0967		2.00875				5.09738
								7.17719	31.6067		2.45011				8.17543
								12.1242	25.2211		2.49879				5.25682
								10.7624	27.5575		2.02062				5.58349
								6.5151	26.5084		2.3644				6.6596
								7.55194	7.17258		3.28217				7.01445
								6.82142	13.5645		3.56871				5.61006
								6.46538	21.25		2.78664				7.55508
								7.89667	10.7179		2.67801				7.09268
								16.8545	19.4648		2.35747				7.83704
								6.14919	11.411		2.21661				5.1941
								8.38592	13.5069		1.94886				8.19266
								9.92605	25.646		2.17363				5.27257
								7.79646	17.286		3.35023				5.76944
								7.63041	18.9882		4.16638				6.43255
								10.4663	14.2878		2.24462				6.49167
								6.60591	24.9173		2.72297				10.7213
								6.65175	13.1495		1.88792				6.52879
								13.4683	13.0209		2.53059				6.07063
								9.93305	9.84324		2.84922				6.02855
								9.36439	11.2262		2.6411				5.86995
								6.38461	15.811		1.88412				5.62773
								9.05207	17.1674		2.17508				6.56364
								7.77327	10.8905						8.18413
								8.07505	22.4125						6.50379
								7.93812	12.8191						6.54358
								10.1311	12.1977						5.12336
								9.38888	10.8045						9.32029
								5.4818	16.0286						6.58014
								23.8293	24.8688						4.71951
								13.461	5.56713						9.08486
								5.87896	13.197						5.47425
								10.5588							5.98617
								12.7976							6.86788
								5.73747							6.3855
								10.8765							5.6291
								7.40081							6.67311
								8.06433							19.2873
								9.67132							6.21812
								8.9285							5.73857
								6.42332							10.7999
								5.73429							9.06884
								7.28387							5.24695
								7.68065							6.98421
								9.87521							5.04684
								7.10254							6.86235
								8.58965							7.02638
								7.03962							5.8659
								11.5467							7.34555
								9.40392							6.67071
								5.02582							5.6802
								6.82181							8.7863
								11.359							6.49995
								6.99967							7.7747
								17.8696							16.2209
								6.7069							6.29464
								6.59426
								10.1559
								7.57435
								12.9083
								9.17602
								8.67566
								5.32084
								6.3712
								10.3702
								15.8917
								9.03069
								8.60245
								9.50947
								7.30423
								5.63788
								5.82044
								7.05729
								5.44031
								9.15063
								11.8654
								10.1804
								6.28729
								15.3704
								13.4976
								5.76562
								7.55121
								6.00707
								8.84911
								6.14113
								15.62
								6.54586
								10.2946
								11.8383
								6.32606
								6.61585
								4.41082
								5.52565
								9.17828
								5.45316
								7.83069
								5.47291
								7.04123
								6.25539
								4.49884
[truncated: 2 more columns]

## Sheet: Supplementary Fig. 2
	2a									2b
	WT				hac1∆					DMSO	0.5µg/ml Tm	2µg/ml Tm	20µM PHS
	DMSO	0.5µg/ml Tm	2µg/ml Tm	20µM PHS	DMSO	0.5µg/ml Tm	2µg/ml Tm	20µM PHS		8.31234	10.0538	10.8953	6.57559
	4.02526	21.4957	37.9905	2.34022	1.78787	2.7859	2.28962	2.07472		4.34688	8.95736	11.6808	6.79025
	2.39834	42.7318	25.5225	2.90794	1.77489	2.35765	2.91027	1.95915		5.35638	7.47637	8.52825	7.14434
	2.13012	45.9798	27.8704	1.97317	1.78595	2.19046	3.1276	1.84806		5.11676	11.409	11.9911	9.81542
	1.82302	47.6611	36.1426	1.91729	1.72028	2.57326	2.00038	1.8754		7.00119	6.95885	5.94474	15.2546
	2.34582	26.3112	28.5401	1.97986	1.7931	2.50222	1.86862	1.96187		5.30598	10.5717	11.9731	11.4998
	2.15696	38.1293	30.215	2.38267	1.89813	2.2613	1.91755	2.09077		7.1513	7.45348	9.33086	8.77633
	1.83372	25.4356	42.4502	2.77353	1.87147	3.14646	2.26111	1.80061		4.98134	11.8921	7.66128	4.07199
	1.92443	46.2599	34.6779	2.23727	1.68779	2.41425	2.43216	1.9455		7.25273	9.07241	18.3968	6.89913
	2.42509	23.1631	40.8952	8.53363	1.84275	2.20908	2.04958	2.14211		9.12175	12.482	14.2782	6.9722
	2.25213	21.6371	30.5887	2.80704	1.93694	2.60515	2.32477	2.04355		5.13358	10.0216	8.80415	5.23726
	1.92755	41.7585	34.671	2.21031	1.8526	3.33381	3.15637	1.97823		8.03935	7.85281	6.97374	5.57966
	1.95278	20.4823	23.5744	5.01913	1.85823	3.18162	2.17794	2.00623		5.1318	10.4272	8.35605	7.90113
	2.72507	30.4028	47.8779	2.26458	1.95614	2.83566	2.44255	1.8635		4.71547	11.6612	9.67567	9.02916
	2.54322	34.2563	32.3333	2.66674	1.92654	3.17892	1.7452	1.7397		5.06351	6.19213	9.99478	10.6476
	2.31832	22.9368	12.4356	2.38697	1.90943	3.26119	2.69625	1.93964		5.73088	12.7095	10.4352	6.98095
	2.27527	36.4633	15.173	2.16426	1.76297	2.90268	2.07286	1.77229		6.10435	8.66534	11.3041	4.333
	1.98255	36.0783	35.9479	1.9326	1.91092	2.19942	1.97253	1.87683		5.14716	12.0918	15.2372	5.17471
	3.47541	16.5343	21.6447	3.01287	1.79675	2.37198	2.22999	2.04342		5.09432	7.74395	13.2169	11.3404
	1.92353	23.7196	40.4981	2.36133	1.80021	2.13975	2.92644	2.27379		6.5405	14.0515	12.8247	6.2947
	2.30946	29.6607	34.3604	2.89584	1.75761	2.31212	2.74138	1.87405		4.90513	14.3992	14.7109	5.76
	2.06327	50.7644	21.7666	3.28272	1.86786	3.09173	2.38117	1.87158		7.31776	7.46641	16.8478	5.27891
	2.28797	18.6871	17.8869	3.177	1.76052	2.6399	2.37818	1.76928		7.21984	7.24603	17.4256	6.78828
	2.86588	43.7847	41.2127	2.5458	1.89782	2.46986	1.91684	1.99169		9.35548	9.55013	12.3527	5.65302
	3.19118	23.9674	49.7358	2.81301	1.78302	2.16633	2.35007	1.7507		6.02337	10.2446	9.85164	7.30708
	1.82676	37.2385	30.3487	8.9759	1.89238	3.18734	1.8775	1.99013		8.07459	7.8036	9.05603	5.74258
	1.8758	31.4931	22.0058	2.38333	1.95079	2.01272	2.01955	1.85632		6.63883	9.29013	8.37888	10.4241
	2.02395	22.8839	26.948	3.14949	1.91407	2.16666	2.06771	1.90885		5.72036	6.22548	7.74508	4.86776
	1.93039	19.3274	38.8206	2.25761	1.96563	2.12292	2.25268	2.09142		8.75435	13.673	10.1125	5.81851
	2.60753	31.1827	41.7063	2.5164	1.86861	3.47848	2.09477	1.90298		7.70956	9.28687	13.5359	8.18694
	2.53317	27.9836	27.9204	2.47058	1.75113	2.15455	2.34218	1.86854		5.03757	8.13918	10.6319	13.6994
	2.87075	37.8992	35.7726	2.31927	1.80255	2.35976	2.36946	1.8731		6.0171	10.3041	11.5457	8.49979
	1.82632	23.8553	48.0424	2.3078	1.82576	2.22652	2.37398	2.00552		6.88493	7.94967	11.85	5.73943
	2.02264	24.3774	31.9943	2.64339	1.82088	2.33627	2.06495	1.85229		6.96115	12.2719	11.3925	4.3298
	2.14916	42.7153	39.1868	2.83482	1.91769	3.19402	2.0876	1.72342		5.08161	8.81064	7.6389	11.2769
	2.34519	21.4192	37.5633	2.05844	1.78412	2.03775	2.22531	1.90021		7.65332	9.86945	14.0326	8.38402
	2.03596	27.3946	33.0839	2.9833	1.86401	2.5299	1.79676	2.13708		6.14897	9.06019	10.4078	7.81267
	2.33831	34.4975	30.3192	2.64022	2.22963	2.07032	2.29795	1.72808		5.91677	7.60043	12.3672	5.59723
	2.40985	20.9357	25.8687	2.538	1.90265	2.40391	2.17827	2.19754		6.82083	9.68353	19.9694	8.90081
	2.24835	31.2769	30.4562	2.1171	1.90946	2.3632	1.99765	2.43564		5.53139	7.95977	11.5517	6.59598
	1.97985	28.584	39.6668	2.30318	1.99006	2.40257	2.05329	1.99895		6.86693	12.3427	13.7258	8.04907
	2.27952	5.9034	30.8767	4.17556	1.85579	2.16922	2.02944	2.76324		4.28034	8.15094	11.2032	7.83126
	2.83777	26.6471	50.9619	4.90794	1.85003	3.52256	1.89289	2.10498		8.89047	11.0516	9.53309	6.65062
	2.0014	25.1762	42.1662	2.83534	1.84562	2.34332	1.8783	1.87334		5.4371	8.04886	8.00158	8.96777
	4.02029	29.4803	19.6038	2.05616	2.42215	2.2113	1.74996	1.94191		5.66026	15.2537	12.312	5.70345
	1.90119	42.7501	39.2276	3.98161	1.88047	1.91338	1.74455	2.17195		8.39284	8.69012	11.465	6.58467
	2.82221	18.9999	24.7505	2.26879	1.84649	1.97309	2.16065	2.00901		5.36062	9.3357	11.9651	5.34593
	2.24762	34.8291	30.9574	2.17291	1.85785	3.01678	1.85667	1.85002		5.68846	9.00837	16.3121	5.62243
	2.17293	27.366	27.9171	2.22644	1.84577	1.9246	2.43877	1.92126		6.25414	10.767	11.3502	5.92159
	5.62853	25.59	38.804	2.19272	1.76938	2.57141	2.30481	1.93834		5.15867	7.13776	8.28163	5.27141
	2.03693	20.8841	37.1885	3.91333	1.83578	2.56378	3.48617	1.86204		7.79149	18.9579	9.07464	7.50344
	2.89426	32.9399	37.4301	2.22312	2.07042	1.98812	2.30933	3.17788		5.01917	13.4539	16.6102	5.29113
	2.70266	24.0084	29.2725	2.35766	2.52029	2.90339	2.67499	1.98098		5.01778	11.9778	9.03565	6.78916
	1.9617	13.0648	30.3246	2.976	1.79296	2.09236	2.02042	2.42194		10.3972	10.5074	9.57241	11.6366
	2.47423	26.7201	46.5871	2.82159	2.01179	2.95301	2.53075	1.72611		5.65151	9.93534	9.4956	7.63515
	3.3043	36.0631	29.6563	2.14126	1.89804	2.23064	2.34256	1.76146		9.36396	6.32041	9.61552	5.58113
	2.1681	45.078	40.2569	4.20599	1.77952	2.14091	2.25822	2.65429		5.54221	10.8636	13.397	5.20433
	3.88918	36.828	49.3605	2.53816	1.90798	2.21491	2.42562	1.82282		7.32838	13.7767	5.97057	6.53599
	3.35627	49.6156	28.2339	3.92155	1.74865	2.6199	2.15751	1.80204		4.85903	9.12086	12.6479	6.27503
	2.03869	33.7615	45.6109	2.29761	2.17156	1.87844	1.96126	2.38276		10.326	9.1054	9.7643	7.94004
	2.07467	35.6498	21.6263	1.93591	1.82487	2.77165	2.06667	1.83701		8.51309	13.0306	10.8783	11.9612
	2.41616	21.9997	33.0538	2.66339	2.03517	2.20385	2.38133	1.79635		5.32242	7.70193	8.92141	5.69036
	2.75583	38.113	48.7083	3.04718	1.788	2.32761	2.46767	2.44756		4.64137	12.3472	11.3333	7.10864
	2.10162	29.483	36.0667	1.97088	1.89698	1.99175	2.3017	2.49773		6.80394	11.8135	9.75849	7.0483
	2.32077	24.1047	31.4218	2.34046	2.71483	2.04199	2.48837	1.74872		6.80683	11.1163	12.3045	7.92402
	2.65616	19.5752	63.699	2.49736	1.79815	1.92756	2.61581	2.68737		5.28038	16.9613	14.6558	7.68884
	1.85187	44.7509	23.6875	2.36612	1.83522	1.81303	2.10082	1.82533		5.5494	7.13073	14.0996	9.60602
	2.69383	24.3414	20.2741	2.86216	1.9101	2.15712	2.45008	2.79655		6.49368	11.8568	13.6449	6.7827
	3.47673	52.6038	18.6295	2.48594	2.12454	2.22893	2.90785	3.23313		7.22565	5.7774	10.5371	7.85031
	2.16922	39.6929	16.002	2.92623	1.93023	2.52046	1.90719	2.42684		6.76774	8.97645	7.05765	7.67468
	2.23318	21.3521	35.0381	2.01683	1.99019	1.98523	2.20211	1.99927		7.77817	6.45185	14.0822	5.91947
	1.77726	18.7162	36.9268	2.15868	1.91084	1.96342	2.50231	1.9721		6.39704	5.41751	9.9706	8.35346
	1.8806	28.6543	48.342	2.40458	1.76546	2.62224	3.03694	2.06286		7.26635	16.4222	6.46164	5.66422
	2.43431	22.1358	17.9261	2.33333	1.98985	2.44565	2.07461	2.01087		7.23398	6.50469	11.0889	6.36359
	2.26702	20.435	35.0622	2.3444	1.83594	2.02162	2.27229	1.79041		5.66777	9.38767	15.2062	5.34902
	2.224	41.0827	4.19087	2.08734	2.26891	1.88758	2.34471	2.0458		7.23069	7.54299	6.52955	9.29524
	2.56823	37.2852	29.2063	3.60279	1.74637	2.53235	1.80337	1.88121		5.88442	7.13755	10.2214	6.78364
	2.25008	42.205	29.7114	2.15384	1.96534	2.01436	2.00825	2.067		4.01414	17.6748	7.83449	7.83241
	2.38016	38.7154	32.5034	2.17645	1.94882	2.06006	2.23255	1.99504		5.51365	7.38681	16.8645	5.79117
	1.8529	32.2615	30.0151	2.0866	2.02848	1.82623	2.044	1.98983		4.5039	7.83221	11.3921	6.00184
	2.17297	29.8653	30.8625	3.58814	1.84641	3.31155	2.05017	2.00238		4.02925	12.0421	13.1291	5.28882
	2.34726	23.0583	47.5489	3.28667	2.0804	2.24936	1.80326	1.73157		4.82383	6.87169	7.90431	5.11914
	3.49991	16.7482	42.5918	2.59356	1.75059	2.06231	1.86284	1.85977		4.63666	8.51501	9.39463	7.81963
	2.19102	27.7994	36.1948	2.74643	1.98119	2.38262	3.43642	1.90384		6.56785	11.0535	9.14269	5.42706
	3.35006	35.5244	47.8402	2.39711	2.15004	2.60015	1.7427	1.99891		5.94293	13.5909	8.79331	6.6377
	2.31008	41.6647	24.6116	2.07818	1.84802	2.94873	2.11214	1.77445		7.53258	8.74194	9.70907	5.63154
	2.43057	29.35	34.1698	2.40036	1.92411	1.89575	2.02868	2.00067		7.58161	5.74497	6.35397	6.46664
	2.41966	30.6836	38.128	2.24383	1.91887	2.78907	2.18749	2.06876		5.34227	13.0151	14.1282	6.60117
	2.30818	42.5802	26.8519	2.2846	1.81536	2.70875	3.08641	1.98406		7.09393	10.0987	7.67128	9.24902
	2.22814	24.2089	45.4632	2.50045	2.17185	2.27258	1.93401	1.91885		4.38019	6.45124	6.10158	9.80941
	2.21869	43.3675	24.2749	2.30056	1.85054	1.99003	1.87495	1.99832		7.6372	5.00305	5.74732	4.81554
	2.11828	50.2034	38.8423	2.3634	1.79289	2.62877	2.58357	1.81536		7.17909	7.63764	8.67672	4.9754
	2.84657	51.1634	26.6844	2.14306	1.89722	1.89196	2.0268	1.98267		6.62824	7.27413	11.9439	6.01371
	2.05582	37.185	30.3138	4.58316	1.86441	3.03762	2.06335	1.82463		4.90373	7.63068	18.1935	6.29918
	2.04286	43.0312	35.9604	2.66443	1.96542	3.06325	1.96262	1.97028		7.37657	5.94215	11.3645	5.80523
	2.75468	26.0704	31.6516	2.7755	2.02356	2.81637	1.73626	1.7833		5.53369	12.2958	7.30836	10.9767
	3.41247	24.1103	34.7722	2.28649	1.88911	2.21316	1.96223	1.91319		6.79624	14.355	5.87312	5.21013
	2.0212	20.712	22.7113	2.7908	1.84204	2.43243	2.4332	1.87973		6.12938	12.2974	7.988	8.53208
	2.08755	20.1902	39.1502	2.36564	2.09467	2.34549	2.04672	1.75583		6.37879	16.6017	9.19994	6.83345
	2.12736	23.382	26.7502	2.49166	1.84352	3.28624	1.83189	1.94698		6.46007	8.13206	11.8338	7.22643
	2.2072	17.5298	25.3098	2.26282	1.77874	2.21249	2.06772	1.88771		5.07851	10.0693	15.708	9.63448
	2.0082	17.0812	43.3055	3.68996	1.88378	2.22127	2.08044	1.85175		4.37148	13.6761	9.40743	8.86645
	3.93745	16.0317	34.8309	3.14513	2.31182	2.28997	1.89966	1.8971		6.05336	11.8334	9.77867	6.57057
	2.15369	21.8274	43.534	2.66869	1.84834	2.61134	2.48989	1.84909		4.33515	12.0531	4.84519	6.23577
	4.65741	43.6982	31.1543	1.99225	1.84769	2.03767	2.0247	1.84857		6.95149	10.7576	14.0327	5.65542
	1.89531	36.3254	44.1433	6.93163	2.14375	2.41073	2.11094	1.82919		6.58278	6.10744	13.421	6.1789
	2.13193	22.1923	27.3611	2.16834	1.85443	2.62086	2.14993	1.89173		4.41772	7.84299	12.7833	8.05145
	3.65229	27.0265	53.3098	3.00965	1.72794	2.01228	2.78324	1.98629		6.34378	8.13524	13.8594	8.45509
	5.60102	27.2249	24.1777	2.40018	1.92935	2.96036	2.27566	1.90628		6.80623	7.55003	7.53863	7.22476
	2.32315	43.0216	39.0069	2.0398	2.02056	2.28424	2.03211	2.32833		5.99361	7.28346	7.673	6.26973
	2.30274	34.0596	36.3724	3.84965	1.77286	2.24322	2.26835	1.87523		4.5377	13.8008	8.93859	7.46295
	2.39845	39.9477	36.4732	4.25989	1.89413	2.24809	2.12766	2.20514		6.01651	7.25104	20.5817	7.55458
	2.04981	26.2873	38.3402	2.47591	3.546	2.56885	2.14406	2.02087		8.13594	7.57112	12.1283	8.22492
	2.2515	54.9746	36.3275	2.19694	1.83142	2.37993	2.01682	1.89121		7.59672	12.9706	9.22735	6.33462
	1.9128	23.0407	29.6648	2.30492	1.77629	2.45193	2.20554	1.89474		6.89407	15.0425	14.1691	6.7168
	4.61152	39.6447	42.9699	1.93953	1.73674	2.13784	2.16868	2.03946		6.00596	10.9334	15.1642	6.33394
	2.55405	22.094	30.3283	2.53318	1.90915	2.0694	1.84875	2.09277		12.8791	10.2063	11.6807	5.35566
	3.54144	28.6571	25.7983	2.13754	2.18793	3.13014	2.393	1.97937		9.34198	12.6506	16.5562	9.87893
	2.15628	26.3808	26.0226	3.44209	2.14436	2.40125	2.38405	2.1377		4.06182	7.51256	10.0511	5.56973
	2.84856	30.5991	41.5624	2.08881	2.20736	2.5345	1.90004	2.21631		7.6677	7.82948	8.37103	6.10451
	2.53846	22.7042	28.3151	1.95425	2.06141	2.07916	2.17667	1.95442		6.04755	7.7132	13.3799	6.97913
	1.93459	24.6286	32.7718	2.26673	1.85443	2.05443	2.58348	2.20327		9.34265	7.80049	10.0938	8.96535
	2.11404	47.6867	43.3516	2.47933	1.95541	2.35639	1.8089	2.05211		7.12721	13.9426	16.595	7.23839
	2.37047	35.0909	30.1081	3.21911	2.15694	2.12594	2.70704	2.48055		7.32445	6.76019	4.85165	7.26674
	2.47887	30.8452	24.3725	3.60543	2.12229	2.44284	1.89732	1.83801		5.38343	7.47344	7.34018	7.71988
	2.05072	54.4513	46.9129	2.18733	1.95692	3.01573	2.31278	2.43146		7.94355	9.48839	15.1786	6.2701
	2.27271	35.0796	22.1078	3.80205	2.06351	2.01113	2.0943	2.14446		7.00344	12.9691	9.42046	4.9618
	2.22432	30.4889	33.5546	2.78047	1.98044	3.60469	2.57027	1.90598		7.03698	9.80446	12.4801	7.549
	2.42306	26.3925	34.4636	2.56557	1.98416	2.18263	1.91862	2.7001		5.03032	8.29683	7.45456	4.45334
	2.28841	25.7757	42.4909	2.71774	1.85316	2.24034	2.26739	3.18173		5.30977	7.46749	6.8615	7.98681
	1.99508	28.7365	34.5458	2.54823	1.86797	2.03512	2.2897	1.9591		4.90378	6.25664	11.2486	5.47914
	2.09123	46.2557	30.7162	3.23274	1.85329	3.23517	1.91991	1.90168		4.90186	9.38473	7.44576	7.58518
	3.92971	45.7162	35.9362	1.76749	2.05404	2.20392	1.9767	1.80976		5.46931	7.62468	20.0749	10.9319
	2.14149	29.3752	34.7645	1.80123	1.90192	1.97135	2.25173	2.30579		5.86657	5.16924	4.00455	6.12959
	4.82042	32.2698	42.53	2.40112	1.86862	2.33406	1.76875	2.19978		4.53768	11.9679	8.05327	5.42069
	3.01853	18.7111	49.3544	3.30284	1.81641	2.3451	1.74087	2.26432		5.65375	10.3513	11.768	6.36083
	2.59605	18.0787	25.9075	2.32533	1.74645	2.18445	2.02534	2.20816		5.97854	12.8755	16.7247	8.90715
	3.56408	28.9592	21.0554	2.29273	2.19352	2.84033	1.80306	1.99099		4.18772	6.49851	18.6962	13.6752
	2.07224	26.8508	30.5008	2.70372	1.79162	2.141	2.11536	2.38773		6.33809	8.36148	14.8435	11.606
	2.08915	54.6093	27.7099	2.00011	1.90226	2.21994	2.18725	3.40978		6.61413	10.607	9.23467	4.88451
	3.68174	39.8674	40.3057	3.52452	2.2581	2.47686	2.48687	2.94868		6.3644	9.67867	16.1907	7.32297
	3.44007	31.0157	49.1244	1.78257	2.14874	2.14325	2.13415	3.03774		4.43773	5.74101	12.4076	7.34373
	1.8688	30.3281	32.9067	2.82082	1.91302	1.99748	2.20896	2.3995		6.13398	7.02311	17.4126	6.28219
	2.12317	30.5583	45.1411	2.16787	1.771	2.97471	2.54482	1.86812		5.67282	8.34019	5.29659	6.87569
	1.9932	32.045	37.6335	2.17067	2.01674	2.00925	2.7408	2.69964		4.99059	12.9548	17.7065	7.13287
	2.28091	54.6224	32.9552	2.35766	1.77675	1.96816	2.87995	2.92192		4.52915	9.45206	22.2113	8.00885
	2.89036	33.4943	24.9221	2.14599	1.91098	2.76163	2.93662	2.36878		7.47881	12.1227	14.4587	8.45489
	2.70943	36.1608	21.6205	2.27589	1.73598	1.82174	2.11836	1.90891		5.29507	12.0918	11.3105	6.43964
	3.022	35.1668	55.4626	3.06895	1.99573	2.6544	1.91621	1.73823		4.58036	7.25402	8.22231	7.5142
	3.04414	32.8556	23.6974	2.05758	1.77344	2.59714	2.12548	2.2981		5.81352	5.55771	8.26018	7.4021
	1.93903	28.9898	57.3842	2.17747	1.89009	3.66998	2.1703	1.89787		4.17376	7.03086	16.7582	6.84944
	3.00483	37.8425	26.4951	4.00472	1.97182	1.86969	2.12827	2.58972		6.59232	6.78802	10.1178	5.09603
	2.15743	31.768	41.7707	2.89959	1.65984	2.81446	2.18485	2.43021		11.7172	8.97761	5.84485	8.92604
	2.96821	37.242	17.1101	1.99197	2.01955	2.10427	2.16313	1.70045		5.48209	6.99287	9.38679	5.26537
	2.25824	21.4875	41.8266	1.96245	1.82794	1.73555	3.06776	2.33758		6.2523	5.00828	12.8965	8.52063
	2.49825	39.6284	17.4045	2.63875	1.7701	2.40343	2.52166	2.22249		5.2188	10.7921	12.441	4.61049
	3.07019	47.2938	26.4538	2.15995	1.78899	2.76397	2.70663	1.72202		7.25204	10.8166	10.5688	7.18843
	1.88091	49.9614	22.2314	2.05156	2.09639	2.60377	1.9149	1.85593		8.15386	13.7513	8.02364	6.18543
	2.24354	26.399	24.3428	2.00458	1.76724	2.20754	2.06125	1.88208		5.52993	7.70029	8.70463	6.07496
	2.07159	40.315	17.2414	2.52291	2.30654	2.32287	2.16828	2.02142		6.94953	8.75157	7.67358	6.14371
	2.44814	50.9967	6.89049	3.73557	1.93611	2.28749	2.27905	2.73164		7.275	7.34331	12.696	9.23868
	1.97212	23.266	32.1371	2.27702	1.85103	2.16881	2.22512	1.82262		7.94889	9.93325	8.88567	6.78125
	2.39111	31.768	8.77329	2.26803	1.99999	2.30186	2.43861	2.0034		6.28064	8.43906	16.6748	6.82501
	4.09836	22.0573	4.9265	3.17762	2.13897	2.51742	2.1667	2.01694		4.56228	9.0869	10.636	11.7484
	2.37447	29.6088	26.73	2.14618	2.04355	2.90164	2.05059	1.95836		6.92105	6.36277	16.218	9.78144
	2.09954	30.4003	6.02398	4.84611	1.89899	3.24002	1.97449	1.71164		4.60322	7.06367	8.64945	5.79602
	3.99057	50.183	6.45219	2.01393	1.87321	2.77773	1.93507	1.76296		6.85803	4.94381	15.5168	5.15075
	2.20827	53.7018	31.402	3.97016	2.03156	2.37749	2.24604	2.09197		3.99237	5.94041	24.3515	9.92388
	2.11164	17.9715	29.0351	2.18599	1.97011	4.47082	2.4977	1.95634		6.14415	7.58494	13.9539	6.61867
	1.82946	24.3372	25.5897	4.10334	1.75876	2.73667	2.17619	1.7436		4.40231	5.26269	12.8171	5.8412
	2.24733	30.557	38.1774	2.20865	1.818	2.46531	1.99322	2.09958		13.6055	5.26673	6.2279	5.9791
	1.85903	21.2805	29.3954	2.04232	1.8711	3.3224	2.69153	1.75725		6.69662	8.57122	8.9982	5.63044
	2.11481	22.8146	25.3246	1.91186	1.86154	2.89795	1.92399	1.79056		8.00571	8.05885	8.95261	9.05669
	2.08148	44.4795	47.8616	2.34783	2.22931	2.14697	2.42631	1.80471		6.20515	4.59441	14.8041	7.53489
	2.23725	4.08038	33.3272	4.76755	2.11524	3.47429	2.95523	1.80272		6.33233	7.18833	13.4193	6.94744
	1.74537	28.503	25.9701	2.22818	1.86476	2.32573	2.17664	2.00988		5.64392	8.66339	10.7208	6.80196
	2.30805	34.5101	36.5901	2.09177	2.1041	2.83546	1.86463	1.84106		9.9214	9.65399	12.1608	9.36223
	2.14753	28.8563	32.0581	2.41436	1.85544	2.43493	2.24837	1.75109		7.21996	14.8139	15.2332	11.4386
	2.62074	31.8338	27.0091	2.05931	2.62786	2.53167	2.31087	1.75742		4.30698	10.432	16.0831	11.482
	2.29422	48.5963	33.3327	2.22326	2.00155	2.50894	2.41733	1.87234		6.55529	7.67294	7.50965	6.80023
	2.23535	18.0696	38.5812	1.91865	2.04817	2.57842	1.9954	1.84121		6.86138	12.1833	10.0649	5.64811
	2.61661	20.5087	17.8921	1.91038	1.9627	2.52491	2.2429	1.74887		5.96585	9.68015	10.5278	7.22811
	2.47413	40.4692	21.2488	2.83282	2.47789	2.56683	2.15614	1.90265		6.77102	11.083	10.0601	6.36486
	1.86909	30.9552	34.689	1.95204	1.88589	2.51475	2.27969	2.05597		7.45811	7.35334	7.62928	8.26404
	1.90082	16.7349	22.0988	3.56507	1.80905	3.20403	2.50464	1.9067		5.34542	8.29296	15.42	6.83928
	3.24642	35.6003	43.3816	1.87204	2.15011	3.23339	2.95095	1.80379		5.97095	9.17733	10.5486	7.15277
	2.20616	27.852	36.935	2.13469	2.04822	2.60296	1.81801	1.93195		5.74344	6.59944	11.8789	6.43323
	2.0032	24.8544	34.7822	2.21966	1.98216	2.67999	2.8615	1.92283		8.91581	15.4751	14.691	11.0089
	4.28174	31.5874	33.9517	2.07518	1.75323	3.34861	1.96878	1.71676		10.3369	13.877	8.47235	20.2809
	2.78142	39.3789	37.3751	2.29109	1.87712	2.50753	1.80574	2.20808		4.185	13.2619	10.5183	4.41372
	3.29018	33.4888	46.7166	3.6484	1.99796	4.05774	1.98989	1.9479		5.51663	8.23959	10.7739	5.28141
	2.68104	37.1097	26.2233	2.1648	1.82371	3.3152	1.89949	1.73135		6.30819	8.81403	11.468	9.93194
	1.94999	11.9255	33.3407	2.21085	2.00738	2.77099	2.73523	1.8246		6.67619	11.459	8.33702	10.5498
	2.28248	16.218	32.6649	1.94573	1.82728	2.32588	2.07085	1.76219		9.4956	10.2383	6.35546	4.54115
	1.99625	14.1535	21.0485	2.01948	1.99582	2.4713	2.18053	1.73133		5.41593	10.1407	9.86675	6.71946
	2.07109	27.7541	29.501	1.96307	2.29935	3.13592	3.76006	1.93212		5.65983	7.34726	11.5567	4.29603
	2.1034	8.34537	34.5439	1.99224	1.90917	2.82132	2.3918	1.75121		4.75416	8.32858	5.54723	5.53602
	1.8172	34.9937	44.937	1.87189	1.95763	2.31132	2.09098	1.79211		7.14225	9.44917	10.2657	8.78977
	1.75922	30.443	27.6452	1.87512	2.22602	2.89645	3.33375	1.84782		3.88966	8.41459	7.10736	8.10527
	1.97154	11.247	39.6345	2.21243	1.8722	2.30444	3.05488	1.80352		7.82113	9.15987	16.8354	11.0204
	2.50015	33.7866	36.4497	2.12284	1.95916	2.36057	2.60459	1.71282		9.25734	7.46375	11.9899	9.76758
	2.25052	22.3587	39.0194	2.79855	1.89128	2.35063	3.82891	1.8057		7.58637	13.6472	10.6698	6.85088
	1.98685	10.8078	36.0855	3.30133	1.73446	2.47959	2.67414	1.98937		5.19858	14.2484	9.57077	9.81612
	2.08271	13.9806	33.7207	2.28587	2.17785	3.57935	3.91413	1.79353		6.35332	7.40653	9.65948	8.5888
	1.9558	11.3949	27.6328	1.91818	1.8554	2.42999	3.32528	1.90593		4.63364	7.98397	21.9397	5.80481
	2.32929	15.6647	40.6789	1.90249	1.86051	2.83242	2.26912	1.84584		4.95794	14.6901	7.38329	8.00154
	2.43959	26.7371	25.5309	2.11147	2.27656	2.21527	2.92919	1.88874		3.99546	9.4926	10.1285	8.75004
	2.08027	44.1668	31.7834	2.00759	2.82514	2.52464	3.78226	1.84359		5.27925	9.9496	6.01065	7.161
	1.98597	37.9993	43.9488	2.69088	1.84719	2.56564	2.50734	2.02158		4.38461	13.5232	8.71642	6.2796
	2.17703	18.7461	34.4534	2.06764	2.06404	4.0765	2.74501	1.88125		6.92384	9.91665	17.5159	15.2821
	2.11031	36.1634	25.5618	3.0287	1.88914	2.70209	2.84819	1.93146		4.57015	10.2543	8.41859	9.90937
	1.91282	27.0815	30.107	2.16052	2.13097	1.9255	3.00846	1.83906		6.43224	17.5227	8.93215	5.98323
	2.40889	29.7206	48.5973	3.6694	1.99429	2.805	3.2144	1.8056		5.23279	7.91666	10.5525	8.47212
	2.12419	36.3135	41.5294	2.14506	1.8893	2.9589	2.13382	2.02095		6.26155	12.1213	7.89169	6.87072
	2.04725	42.593	35.2225	1.89083	2.15597	2.48943	2.73151	1.81624		5.98641	10.9797	19.6361	5.68508
	4.6551	32.8175	17.9477	2.38624	1.82171	2.33067	2.94524	1.7133		5.27098	7.42494	6.78881	5.10022
	2.57436	28.302	42.903	1.90731	1.98584	1.94963	2.77982	1.81578		5.3475	8.36598	10.1378	7.97041
	2.11088	31.0408	34.939	2.97072	1.78338	2.37304	2.68649	1.81084		7.09919	10.0958	13.5425	4.82194
	3.32692	35.7181	33.3551	2.24096	1.73045	2.54365	2.01788	2.07984		5.62497	12.0967	12.1589	7.26739
	1.90408	42.0077	30.7619	2.94784	2.20641	2.15434	2.5027	1.80849		5.56346	14.6937	6.40927	6.21012
	1.98859	9.46776	2.51332	2.07876	1.99369	2.25447	2.40297	1.6941		6.71546	12.4098	11.956	9.12776
	2.17462	24.5277	33.6997	2.29143	1.78155	2.21562	2.52221	1.75928		5.70179	13.7966	7.46383	5.60142
	3.26964	34.9381	31.3116	3.04279	1.81348	2.80037	2.36635	1.79872		7.25356	7.73212	8.00615	5.53844
	2.30472	17.1084	35.9757	1.88801	2.04144	2.57356	2.51911	1.90594		6.6703	6.82193	18.4778	5.80258
	4.87985	16.7801	26.4369	2.05495	1.85696	2.42124	2.97451	1.90232		8.51504	7.68128	12.7631	4.80493
	2.38553	50.3503	29.3707	2.10766	1.91978	3.32553	2.05952	2.92344		6.10385	16.8568	12.756	6.48634
	2.0389	17.6649	37.8885	2.1383	1.87266	3.04061	2.78855	1.88219		5.93883	9.77548	8.47139	8.15247
	3.14978	26.8669	24.2643	2.79628	1.82571	1.94494	2.75031	2.3611		5.22	8.89016	11.2452	7.16215
	2.23916	29.1821	42.6661	2.05018	2.06994	2.85519	2.6518	1.76007		6.73841	20.4175	16.6135	7.25492
	2.04434	28.8048	25.829	2.86798	1.73997	3.133	2.69678	1.90339		6.04995	9.00424	9.50917	6.91412
	2.12318	19.7228	15.7635	4.24313	1.70165	2.50321	2.96392	2.17428		6.56965	14.9423	17.4233	6.00076
	1.79836	31.8759	29.0301	2.66629	1.70009	1.99205	2.62609	1.85319		6.30719	7.25069	8.94205	4.82552
	1.77226	26.0174	29.2239	1.97773	2.3157	2.39933	2.18528	1.88361		6.67403	10.8623	10.3529	7.22138
	2.00769	33.7897	25.5864	2.6729	1.93657	2.10203	2.24031	2.36323		6.4268	15.2003	8.67623	6.59331
	2.30714	27.4275	22.4671	2.10944	1.68631	2.10542	2.47071	1.78231		6.36778	10.1515	10.7547	3.39311
	2.19673	32.5443	33.4681	2.14515	1.88761	2.59614	2.92587	1.88015		6.08552	12.2806	6.94058	8.51965
	2.55018	10.6676	24.3727	2.25203	1.77381	2.27117	3.0874	1.83079		6.05502	16.9581	9.77553	6.29506
	2.43783	6.93423	27.4183	13.7521	1.62663	2.67549	2.2015	1.84704		5.97895	5.5712	11.3084	9.40186
	2.33181	37.9022	43.1068	4.34775	1.66423	2.54676	2.16315	1.71614		7.69092	9.81956	21.1429	7.59145
	2.24751	25.4966	33.8173	2.45617	2.11021	2.55807	2.61127	1.90366		7.5981	11.1561	5.62865	5.63635
	2.09692	26.85	16.5997	2.83876	2.17492	2.60024	2.38127	1.89422		5.96761	7.8165	7.22904	8.12711
	2.04035	3.08106	44.357	2.1093	1.74578	3.60058	2.6105	1.81628		6.49423	10.081	13.2673	6.15561
	2.18039	2.46632	26.8929	2.30306	1.98287	1.98877	2.44489	1.83582		6.82224	7.16831	8.23384	6.89428
	2.43149	2.3674	25.4749	2.20094	2.20064	2.20439	2.18236	1.69607		7.17824	10.396	6.46374	6.91307
	2.41087	22.1655	37.1875	2.20611	1.82596	2.12258	2.49534	1.81633		5.7283	12.4037	14.4555	6.69023
	2.43126	9.06723	22.1475	2.02337	1.76204	2.33408	2.78893	2.42075		5.70008	8.1955	13.1512	6.75424
	3.48906		39.8909	2.60843	1.71166	2.7496	2.35366	2.27256		5.30696	9.10844	18.6418	6.29529
	2.17959		42.6422	3.66612	1.92528	1.97556	3.35207	2.8317		7.15133	4.64201	12.8705	9.57489
	1.98324		28.3849	2.3657	1.95868	2.71422	2.50781	2.00268		5.30468	6.67632	8.95199	6.82091
	2.08146		43.3767	2.01706	1.78225	2.14057	2.5173	2.76924		5.0724	9.89287	9.89793	5.3248
	2.4373		33.3094	2.02584	1.79369	2.4761	2.27487	2.22481		7.787	4.72504	11.5337	9.51067
	2.97206		33.862	3.7594	1.82019	2.06621	2.30508	1.82046		7.29512	9.26521	9.67283	6.23855
	3.4215		19.8543	3.29512	1.97331	1.85187	4.132	1.91476		7.36591	5.08962	10.2245	5.64325
	2.70762		28.6724	7.78988	1.86247	2.62993	3.63069	2.47952		7.13525	6.87749	8.68393	7.81175
	3.15401		18.7091	2.80991	1.75473	2.4615	2.30222	2.17146		4.97109	7.81239	6.82973	6.46117
	3.62914		22.679	2.13745	1.75772	2.00791	3.45417	1.99482		10.8465	8.79095	6.5643	4.81842
	2.66198		50.0777	1.75533	1.86068	2.36463	2.61396	2.1902		6.09252	10.9382	11.2043	5.5925
	2.20609		40.6912	2.77341	1.86413	3.27803	2.96915	1.77364		6.25114	6.83889	12.7168	7.03393
	2.27165		21.3943	2.82895	2.10005	2.08764	2.91238	3.27713		7.50909	12.7298	9.09199	8.12819
	2.33566		41.2157	2.10484	1.67748	2.24568	2.41059	2.7817		5.8924	7.63533	6.79456	5.87988
	1.94981		17.3681	3.17646	1.7432	2.0087	2.4725	1.7575		6.51853	6.86149	7.71231	11.6594
	4.36031		18.4762	2.81875	1.84561	2.60218	2.50507	3.98351		6.16829	7.96263	7.48174	6.26136
	1.90672		17.4341	1.85901	2.40332	2.9291	2.04863	2.94055		5.69128	15.7866	9.10426	7.51774
	1.94027		4.37332	1.9166	1.80839		2.29971	1.8808		5.2584	7.15117	5.45101	4.62923
	2.65035		15.8846	3.29217	2.05408		2.39031	2.60866		5.5208	11.7151	9.44194	4.98054
	3.09152		9.69997	1.81335	2.0079		2.8037	2.29276		4.93239	11.0683	13.6581	5.30226
	2.44812		23.4582	2.01423	1.93076		2.74956	1.79824		4.2739	12.5848	15.6222	8.44956
	2.04829		11.5476	2.84404	1.75142		2.83751	1.85833		4.26874	11.5578	10.4707	6.49777
	2.72013			3.13984	2.01632		2.40009	1.82629		4.71392	4.64193	9.51261	5.87513
	3.10795			2.44298	1.72145		2.35947	3.17687		4.69486	14.1432	10.3013	4.32683
	1.92205			2.28269	1.82228		2.17491	3.25772		3.28435	9.07731	9.31868	5.43452
	2.6516			1.90461	1.86296		2.45457	2.23369		4.42256	17.2456	7.08748	5.31195
	1.95878			3.00552	1.89889		2.20124	1.67336			12.7154	12.0956	5.53533
	2.15276			2.43356	1.87986		2.41753	1.75931			6.67229	12.4152	10.8598
	2.12237			2.55385	1.85064		2.66013	2.0237			11.0681	6.81882	5.39964
	1.95619			2.29152	1.89		2.38374	2.04712			7.35015	14.7514	4.91982
	3.02308			1.7493	2.18371		2.23687	1.95633			11.3765	5.01076	9.33717
	2.04624			2.48262	1.73355		2.99597	2.14118			6.26516	10.6979	5.37141
	2.01937			1.80813	2.08961		2.37725	3.08782			8.01998	9.27891	10.042
	2.82169			2.67749	1.95183		2.74126	2.33938			12.6015	8.59168	8.76127
	2.03			2.63933	1.78498		1.95683	2.49502			5.03658	11.2812	8.01884
	2.05518			1.84501	1.84621		2.46989	1.89166			7.86687	12.5448	8.13606
	1.92981			2.06774	1.8667		3.26279	1.87963			8.80443	8.4685	12.5629
	2.3474			2.24164	1.92006		2.19447	1.90858			9.36796	9.99006	6.95799
	2.40984			2.06728	2.16567		2.6437	1.76561			7.03464	13.3375	7.44842
	2.4207			2.41894	1.82198		2.417	2.02223			14.9494	13.1816	6.95365
	2.6576			2.51177	1.89815		2.97938	2.01543			8.01622	11.7547	5.78388
	2.46538			2.39288	1.85821		1.90821	2.0376			13.2422	17.176	10.0821
	2.01129			2.26944	1.7982		2.10697	2.05678			6.94239	10.1345	5.7328
	3.02844			2.40509	1.9022		2.46239	2.1088			8.56751	8.84216	9.77974
	2.36543			2.02434	1.88916		2.85947	2.06135			9.74179	8.35808	4.40797
	3.33517			2.51631	1.81489		2.25166	2.34874			19.5796	8.93695	7.2729
	3.16976			2.00245	1.85762		2.4491	1.94001			9.25365	5.88246	6.78179
	2.34687			2.45652	1.74976		2.36559	1.93956			9.65997	9.41306	4.08331
	3.32218			2.38952	1.71386		2.70195	2.51569			7.03471	13.7345	11.5068
	2.06215			1.88418	1.95655		2.53459	1.95278			13.3887	5.38948	6.64861
	2.95129			2.21336	1.88331		2.36856	1.88278			9.49112	8.56005	14.2383
	2.19496			1.83828	1.80049		2.11799	2.21523			12.29	6.87995	5.98159
	1.95242			3.13012	1.94569		1.71996	2.02879			16.3857	8.48898	6.50235
	1.89893			1.90121	1.72171			1.83385			12.391	12.9501	6.64281
	2.0024			1.923	1.87692			1.93124			6.28733	12.8724	6.51739
	3.49598			2.7681	2.15308			1.83163			12.5009	7.65225	5.58207
	1.94953			2.24887	2.41658			2.07523			15.3209	10.6656	7.59004
	2.4865			2.54218	1.75676			1.82707			10.3937	11.069	11.7428
	1.75742			2.32964	1.78353			1.9436			13.4939	17.547	6.96727
	1.82234			3.27316	1.80648			1.90324			9.22513	15.3764	5.11823
	2.1218			2.21464	1.86422			2.44159			13.8724	11.6405	4.59398
	1.87993			2.6642	1.71339			1.9351			13.1498	7.23026	6.11828
	2.17866			2.38206	1.74035			2.40344			18.6718	10.5415	5.00913
	2.39237			2.22483	1.86217			1.96869			7.34539	6.67655	5.48164
	1.85037			2.81425	1.85095			2.05317			9.67659	12.1827	8.03701
	2.93187			1.96085	1.81839			2.64619			14.4891	9.90651	6.74252
	2.22725			6.1559	1.83076			2.02332			12.7896	8.58053	4.80667
	2.46006			3.01613	1.74932			1.87266			11.528	6.8793	5.04348
	1.93942			2.37427	1.87061			2.22193			7.76565	5.49219	5.92752
	1.93354			2.26123	2.01894			2.44773			8.5505	8.43644	4.00073
	2.29649			1.91838	1.89827			2.12258			8.91004	13.6333	5.02787
	2.37485			1.93986	2.11726			1.90099			7.15085	17.9846	5.96458
	2.18341			2.07622	1.80583			2.05571			9.52195	7.48225	6.52081
	1.86095			3.05934	1.9421			2.03407			6.9538	9.60789	4.34979
	1.94295			1.8965	1.8929			1.88624			17.4128	11.5992	6.14864
	1.89466			2.60297	1.88573			2.33511			10.483	11.3194	7.67941
	2.17328			2.11641	2.20786			2.41895			8.75484	16.1164	4.58066
	1.92792			2.95876	1.87445			3.29066			6.3499	5.70289	4.2958
	3.11054			2.34189	1.86065			1.96231			10.4837	9.33436	6.25525
	2.04985			2.78611	1.9367			3.85274			10.7121	11.6917	6.17616
	2.12498			3.02989	1.88611			2.91395			12.0074	9.93971	5.74262
	1.88097			2.05036	1.91037			1.99972			9.64594	9.08636	6.51186
	1.92496			2.39536	1.83862			2.2872			8.14319	24.7782	6.76989
	2.5986			6.40185	1.73857			1.80823			7.46805	5.6637	6.5135
	2.77649			2.75978	1.76379			1.90816			5.77071	10.2326	6.79393
	2.17307			3.0711	1.82162			3.48468			7.38398	14.8052	13.4999
	2.14263			3.38003	1.90321			1.95818			8.49357	10.406	5.96921
	1.77767			2.15113	1.76823			2.35046			10.7345	5.98728	6.96704
	1.85587			4.05399	1.6504			2.34862			10.6957	6.90977	9.77772
	1.87387			2.15969	1.88372			2.59191			11.9803	12.2008	6.33558
	1.82749			2.99966	1.75415			2.36239			7.11044	8.68379	7.99631
	2.12163			2.84656	1.75645			2.80611			6.17766	6.6476	12.9287
	2.33141			3.05313	1.81608			3.17616			10.0978	10.9408	5.50443
	2.42515			3.75374	1.97483			2.73343			13.8775	7.70168	6.40533
	2.39458			2.03491	1.83734			2.32984			6.42445	11.9518	6.06398
	1.78826			3.50502	1.76162			2.70338			7.54037	7.93618	7.10759
	2.01909			2.5827	1.85293			2.21784			10.6755	6.00328	5.31575
	1.95312			1.9935	1.76497			1.78836			7.18121	9.40442	5.96516
	2.69269			2.78684	2.12132			1.69458			4.86137	8.60069	4.43554
	1.83317			2.51312	1.94846			2.10117			15.7014	8.25946	12.1372
	2.08895			2.26299	1.95376			2.69519			7.28245	12.2011	12.0131
	1.87551			1.93857	1.84285			3.1166				9.21472	6.84638
	2.18277			2.15737	2.33592			2.87859				6.05311	5.50018
	1.94173			1.9789	1.94043			2.00694				7.50163	7.46021
	2.044			2.68076	1.92874			2.16759				8.45447	15.9057
	2.41836			2.88623	1.83021			3.28347				10.8264	7.97561
	3.03009			2.44167	1.95345			3.10685				11.9036	6.11426
	1.96745			2.13837	1.97162			2.35355				17.9014	6.90066
	3.72516			2.98681	1.81922			1.9249				17.7965	8.78383
	2.09708			1.91267	1.95423			1.91999				15.3831	7.74353
	2.45843			1.82276	1.80117			1.89987				7.84857	6.50781
	1.80233			3.26189	1.83951			2.22385				8.53407	7.92504
	2.12194			2.60128	1.87356			1.80686				8.43694	6.32596
	2.64589			2.40972	2.05015			2.25339				15.4177	4.36111
	1.95062			1.90906	2.05385			2.04072				14.8453	6.67522
	1.92373			2.4143	1.71482			1.74433				10.265	8.37091
	1.95176			2.15363	1.9607			1.81569				14.4578	4.32925
	1.87192			2.1608	1.95255			1.89161				16.1354	6.66351
	2.13909			2.84985	1.88659			1.87568				10.1071	7.7062
	2.45801			2.52789	1.81462			1.93404				16.119	8.02945
	3.31782			2.45721	1.77656			2.06427				7.2051	10.2828
	1.77343			1.9015	1.79926			1.89341				15.2951	5.91117
	1.88892			2.26175	1.8333			2.04954				10.7018	6.45754
	1.87626			2.70038	1.86564			1.8281				13.9085	7.62714
	2.02771			2.13669	2.07352			1.88357				8.02041	7.83368
	2.26312			2.4361	2.01102			1.86182				11.1219	8.82575
	3.39335			2.4773	1.88553			1.92994				7.34291	7.18749
	2.04241			3.74172	2.0457			1.86914				11.2316	4.13316
	2.11406			2.0142	1.95476			2.04256				8.49036	5.76467
	2.00871			3.53219	1.84079			1.91532				11.6907	10.1922
	2.07503			3.113	1.79412			2.02021				6.80492	3.87449
	2.07808			2.34989	2.2559			2.31355				10.4867	6.23053
	2.29044			1.95211	2.0099			1.94555				17.1989	6.05459
	2.27823			1.93573	1.81863			2.01582				10.8056	7.36777
	1.9471			2.82479	1.83736			2.12162				12.7406	6.67946
	2.80792			2.2114	2.28399			1.90326				6.59822	6.16993
	1.78509			2.0107	1.79753			2.02167				9.87256	6.8178
	2.18384			2.37911	1.80768			1.97237				11.3961	6.43152
	1.8506			2.06713	1.91124			2.17436				12.0101	6.92625
	2.1378			2.08813	1.79233			1.88077				9.71928	5.52426
	2.32491			1.89763	2.50063			2.46671				11.9854	6.34685
	1.8508			2.21177	1.8553			1.8139				12.8691	6.07101
	2.19988			2.08213	2.28291			2.09967				6.44342	6.03116
	2.51445			2.51026	1.89899			2.38202				13.9479	4.72671
	2.45381			2.2275	1.70396			2.20902				14.5305	6.07785
	2.20645			2.9752	1.89193			2.09503				13.7987	4.97025
	2.0874			1.94173	1.84806			2.08445				12.561	6.81707
	2.42376			2.8692	1.82633			2.09162				9.14421	19.5127
	2.69777			2.74656	2.33999			2.21109				7.66191	4.64432
	1.91626			2.59095	1.87735			2.18835				14.8395	5.79226
	1.98287			1.90076	1.78331			2.17861				4.82222	6.63285
	1.99663			2.89171	1.83852			1.82357				5.56911	7.67728
	2.29427			2.38319	1.75634			2.26031				12.918	7.00351
	2.58489			3.79326	1.74666			1.80005				10.0154	6.66446
	2.17305			2.55725	1.87102			1.86632				8.66155	6.85697
	2.64371			2.28733	1.90484			1.93264				6.10369	5.6616
	2.11208			2.20369	1.86193			1.81864					4.13629
	2.01583			3.03625	2.29959			1.85653					5.7235
	2.6485			1.9471	2.11542			2.11867					6.73535
	2.06482			3.37041	1.90965			2.05726					4.29891
	2.08235			2.42342	1.95117			2.16174					5.47609
	2.29354			2.94736	2.04922			2.10794					7.28552
	2.5267			3.14486	2.04442			1.80369					8.7791
	2.07004			1.81265	2.19549			2.27598					21.0128
	2.37221			3.30744	1.99955			2.04304					18.5635
	1.83133			2.7544	1.91496			2.9967					9.05933
	2.28372			1.81873	2.20491			2.15393					6.16344
	1.88225			2.32026	2.03673			1.86572					5.29202
	2.41019			2.281	1.75536			1.92938					6.20426
	1.94634			2.15716	1.8574			2.13334					4.51314
	2.05756			2.17936	1.89998			2.16809					6.39562
	1.75665			1.98844	2.04588			2.08846					6.69645
	2.65226			1.81235	1.80585			2.05718					6.12644
	2.44125			1.9999	1.68263			2.20602					8.68677
	2.14036			2.90278	1.70695			1.872					7.58638
	2.03156			2.0423	1.67642			2.02483					9.86094
	2.09679			2.56768	2.15926			2.63473					6.34539
	2.13011			2.39186	1.81768			1.92607					6.10848
	2.67343			3.19918	1.75938			1.92012					14.1655
	2.15765				1.76191			2.23662					5.98527
	2.23036				1.86554			1.98154					5.71509
	2.61218				1.90816			2.186					7.0782
	2.35534				1.8571			1.9129					7.80892
	2.8009				1.91255			2.14026					7.35245
	1.87903				1.76999			1.96946					6.3069
	2.87592				2.64044			1.8967					8.02187
	1.86018				2.05506			2.038					5.58638
	2.55541				2.06395			2.29078					7.37423
	3.28648				1.76295			2.46811					7.70648
	2.34807				1.74885			3.15705					5.34118
	1.93958				1.85878			2.49301					5.55927
	2.03246				1.77075			2.99631					11.7787
	2.48725				1.88949			3.16637					4.76059
	2.19851				1.86035			1.75192					4.68919
	1.87081				2.09452			3.03489					7.50285
	2.01862							2.10347					8.25771
	2.91776							2.0116					7.94793
	2.55132							1.92406					6.49676
	2.99412							1.83916					6.38614
	2.84782							1.89929					5.52583
	2.18873							2.40678					8.10084
	1.90964							1.85171					5.43928
	2.35379							2.46739					4.70003
	2.18059							3.47431					9.63182
	2.68808							2.63586					8.05717
	2.01497							1.72679					7.1218
	2.36506							2.15563					5.28374
	2.33749							3.15421					6.34353
	2.22187							2.88515					5.36505
	1.84772							1.9076					8.86325
	1.75801							2.09923					6.54956
	2.56644												7.98508
	3.04139												7.71468
	2.0211												10.3442
	2.04718												7.72027
	1.98428												7.45179
	1.93272												5.45796
	1.94722												8.95725
	2.29138												10.1492
	2.00857												6.61025
	1.98217												5.58735
													4.52342
													7.6734
													5.64195
													5.25376
													8.66451
													5.34181
													6.78238
													12.494
													5.45674
													4.45778
													7.63423
													7.481
													7.01055
													5.93401
													5.61054
													6.86713
													6.54912
													7.14742
													6.59461
													6.163
													12.0857
													5.20343
													5.41993
													9.77237
													6.02428
													7.65106
													7.95135
													6.6376
													6.2481
													8.59156
													4.86368
													7.09962
													5.09071
													6.77601
													10.9009
													5.85367
													5.42634
													11.407
													9.24329
													5.46394
													6.50416
													5.38956
													7.10149
													6.48236
													4.35124
													7.49179
													8.05496
													6.27228
													7.16448
													6.07328
													5.15365
													6.42237
													5.27277
													5.42644
													7.64577
													8.98613
													5.9698
													7.05582
													5.97606
													8.2759
													7.206
													6.1425
													8.91743
													5.17056
													8.63442
													9.03674
													6.02641
													4.78296
													10.4525
													6.78087
													7.61123
													8.99123
													6.22474
													4.81616
													8.21998
													5.91092
													9.79835
													8.09281
													6.71615
													6.68047
													5.14329
													7.3504
													5.03194
													4.26684
													7.05745
													7.06901

[truncated: 3 more sheets: Supplementary Fig. 4, Supplementary Fig. 5, Supplementary Fig. 7]
